# Supplementary material for: Transcriptome analysis of Cymbidium sinense and its application to the identification of genes associated with floral development
Source: BMC Genomics. 2013 Apr 24;14:279. doi: 10.1186/1471-2164-14-279 (PMC3639151; doi:10.1186/1471-2164-14-279)
Supplement: Additional file 1 — Metabolic pathway analysis result for unigenes by KEGG annotation. [file 1471-2164-14-279-S1.xls]

## Sheet: Sheet1
	Additional file 1 Result of metabolic pathway analysis for unigenes by KEGG annotation
#	Pathway	All genes with pathway annotation (23092)	Pathway ID
1	Metabolic pathways	5179 (22.43%)	ko01100
2	Biosynthesis of secondary metabolites	2161 (9.36%)	ko01110
3	Plant-pathogen interaction	1493 (6.47%)	ko04626
4	Plant hormone signal transduction	1397 (6.05%)	ko04075
5	Endocytosis	1229 (5.32%)	ko04144
6	Glycerophospholipid metabolism	1126 (4.88%)	ko00564
7	Ether lipid metabolism	999 (4.33%)	ko00565
8	RNA transport	907 (3.93%)	ko03013
9	Spliceosome	785 (3.40%)	ko03040
10	Purine metabolism	716 (3.10%)	ko00230
11	Protein processing in endoplasmic reticulum	615 (2.66%)	ko04141
12	Ribosome	549 (2.38%)	ko03010
13	Pyrimidine metabolism	531 (2.3%)	ko00240
14	Starch and sucrose metabolism	527 (2.28%)	ko00500
15	mRNA surveillance pathway	504 (2.18%)	ko03015
16	RNA degradation	475 (2.06%)	ko03018
17	Ribosome biogenesis in eukaryotes	446 (1.93%)	ko03008
18	Ubiquitin-mediated proteolysis	416 (1.80%)	ko04120
19	Phenylpropanoid biosynthesis	379 (1.64%)	ko00940
20	RNA polymerase	321 (1.39%)	ko03020
21	Phagosome	280 (1.21%)	ko04145
22	ABC transporters	271 (1.17%)	ko02010
23	Oxidative phosphorylation	258 (1.12%)	ko00190
24	Amino sugar and nucleotide sugar metabolism	245 (1.06%)	ko00520
25	Glycolysis / Gluconeogenesis	240 (1.04%)	ko00010
26	Stilbenoid, diarylheptanoid and gingerol biosynthesis	232 (1.00%)	ko00945
27	Flavonoid biosynthesis	228 (0.99%)	ko00941
28	Phosphatidylinositol signaling system	223 (0.97%)	ko04070
29	Circadian rhythm - plant	222 (0.96%)	ko04712
30	Peroxisome	209 (0.91%)	ko04146
31	Limonene and pinene degradation	191 (0.83%)	ko00903
32	Inositol phosphate metabolism	190 (0.82%)	ko00562
33	Pentose and glucuronate interconversions	185 (0.80%)	ko00040
34	Nucleotide excision repair	175 (0.76%)	ko03420
35	Homologous recombination	166 (0.72%)	ko03440
36	Cyanoamino acid metabolism	166 (0.72%)	ko00460
37	Glutathione metabolism	164 (0.71%)	ko00480
38	Carbon fixation in photosynthetic organisms	163 (0.71%)	ko00710
39	Pyruvate metabolism	161 (0.70%)	ko00620
40	Cysteine and methionine metabolism	158 (0.68%)	ko00270
41	Phenylalanine metabolism	158 (0.68%)	ko00360
42	Zeatin biosynthesis	152 (0.66%)	ko00908
43	Carotenoid biosynthesis	150 (0.65%)	ko00906
44	Regulation of autophagy	149 (0.65%)	ko04140
45	Fructose and mannose metabolism	148 (0.64%)	ko00051
46	Aminoacyl-tRNA biosynthesis	141 (0.61%)	ko00970
47	Basal transcription factors	131 (0.57%)	ko03022
48	Ascorbate and aldarate metabolism	129 (0.56%)	ko00053
49	Galactose metabolism	129 (0.56%)	ko00052
50	Pentose phosphate pathway	126 (0.55%)	ko00030
51	Ubiquinone and other terpenoid-quinone biosynthesis	126 (0.55%)	ko00130
52	Terpenoid backbone biosynthesis	122 (0.53%)	ko00900
53	DNA replication	120 (0.52%)	ko03030
54	alpha-Linolenic acid metabolism	119 (0.52%)	ko00592
55	Arginine and proline metabolism	119 (0.52%)	ko00330
56	Tyrosine metabolism	116 (0.50%)	ko00350
57	N-Glycan biosynthesis	114 (0.49%)	ko00510
58	Mismatch repair	111 (0.48%)	ko03430
59	Base excision repair	111 (0.48%)	ko03410
60	Glycine, serine and threonine metabolism	106 (0.46%)	ko00260
61	Porphyrin and chlorophyll metabolism	105 (0.45%)	ko00860
62	Sphingolipid metabolism	104 (0.45%)	ko00600
63	Natural killer cell-mediated cytotoxicity	102 (0.44%)	ko04650
64	Protein export	101 (0.44%)	ko03060
65	Alanine, aspartate and glutamate metabolism	100 (0.43%)	ko00250
66	Tryptophan metabolism	100 (0.43%)	ko00380
67	SNARE interactions in vesicular transport	99 (0.43%)	ko04130
68	Nitrogen metabolism	98 (0.42%)	ko00910
69	Fatty acid metabolism	97 (0.42%)	ko00071
70	Glycerolipid metabolism	97 (0.42%)	ko00561
71	Diterpenoid biosynthesis	95 (0.41%)	ko00904
72	Valine, leucine and isoleucine biosynthesis	94 (0.41%)	ko00290
73	Citrate cycle (TCA cycle)	93 (0.40%)	ko00020
74	Biosynthesis of unsaturated fatty acids	92 (0.40%)	ko01040
75	Valine, leucine and isoleucine degradation	88 (0.38%)	ko00280
76	Proteasome	84 (0.36%)	ko03050
77	Photosynthesis	83 (0.36%)	ko00195
78	β-Alanine metabolism	80 (0.35%)	ko00410
79	Glycosaminoglycan degradation	78 (0.34%)	ko00531
80	Propanoate metabolism	77 (0.33%)	ko00640
81	Lysine degradation	75 (0.32%)	ko00310
82	Other glycan degradation	75 (0.32%)	ko00511
83	Phenylalanine, tyrosine and tryptophan biosynthesis	71 (0.31%)	ko00400
84	Glyoxylate and dicarboxylate metabolism	70 (0.30%)	ko00630
85	Flavone and flavonol biosynthesis	69 (0.30%)	ko00944
86	Pantothenate and CoA biosynthesis	68 (0.29%)	ko00770
87	Steroid biosynthesis	65 (0.28%)	ko00100
88	Histidine metabolism	58 (0.25%)	ko00340
89	Monoterpenoid biosynthesis	57 (0.25%)	ko00902
90	Fatty acid biosynthesis	56 (0.24%)	ko00061
91	Glycosylphosphatidylinositol (GPI)-anchor biosynthesis	53 (0.23%)	ko00563
92	Glycosphingolipid biosynthesis - ganglio series	51 (0.22%)	ko00604
93	Butanoate metabolism	49 (0.21%)	ko00650
94	Riboflavin metabolism	48 (0.21%)	ko00740
95	Isoquinoline alkaloid biosynthesis	47 (0.20%)	ko00950
96	Lysine biosynthesis	43 (0.19%)	ko00300
97	One carbon pool by folate	41 (0.18%)	ko00670
98	Sulfur metabolism	41 (0.18%)	ko00920
99	Selenocompound metabolism	40 (0.17%)	ko00450
100	Tropane, piperidine and pyridine alkaloid biosynthesis	39 (0.17%)	ko00960
101	Linoleic acid metabolism	38 (0.16%)	ko00591
102	Brassinosteroid biosynthesis	38 (0.16%)	ko00905
103	Folate biosynthesis	36 (0.16%)	ko00790
104	Glucosinolate biosynthesis	35 (0.15%)	ko00966
105	Circadian rhythm - mammal	34 (0.15%)	ko04710
106	Nicotinate and nicotinamide metabolism	33 (0.14%)	ko00760
107	Non-homologous end-joining	32 (0.14%)	ko03450
108	Benzoxazinoid biosynthesis	30 (0.13%)	ko00402
109	Arachidonic acid metabolism	27 (0.12%)	ko00590
110	Taurine and hypotaurine metabolism	24 (0.10%)	ko00430
111	Sulfur relay system	23 (0.10%)	ko04122
112	Vitamin B6 metabolism	23 (0.10%)	ko00750
113	Indole alkaloid biosynthesis	21 (0.09%)	ko00901
114	Photosynthesis - antenna proteins	19 (0.08%)	ko00196
115	Thiamine metabolism	17 (0.07%)	ko00730
116	Other types of O-glycan biosynthesis	17 (0.07%)	ko00514
117	Glycosphingolipid biosynthesis - globo series	13 (0.06%)	ko00603
118	Anthocyanin biosynthesis	9 (0.04%)	ko00942
119	Fatty acid elongation	9 (0.04%)	ko00062
120	Synthesis and degradation of ketone bodies	9 (0.04%)	ko00072
121	Biotin metabolism	8 (0.03%)	ko00780
122	C5-Branched dibasic acid metabolism	8 (0.03%)	ko00660
123	Caffeine metabolism	7 (0.03%)	ko00232
124	Sesquiterpenoid biosynthesis	6 (0.03%)	ko00909
125	Lipoic acid metabolism	5 (0.02%)	ko00785
126	Betalain biosynthesis	4 (0.02%)	ko00965
