# Supplementary material for: Transcriptome analysis of Cymbidium sinense and its application to the identification of genes associated with floral development
Source: BMC Genomics. 2013 Apr 24;14:279. doi: 10.1186/1471-2164-14-279 (PMC3639151; doi:10.1186/1471-2164-14-279)
Supplement: Additional file 2 — The unigenes that share homology with MADS-box genes. [file 1471-2164-14-279-S2.xls]

## Sheet: Sheet1
	Additional file 2. The unigenes that share homology with MADS-box genes
geneID	geneLength	Nr-ID	Nr-Score	Nr-Evalue	Nr-annotation	Swissprot-ID	Swissprot-Score	Swissprot-Evalue	Swissprot-annotation
CL10042.Contig1_JX	1171	gi|58201617|gb|AAW66885.1|	255	1e-66	MADS box transcription factor [Elaeis guineensis]	sp|Q9FVC1|SVP_ARATH	246	2e-64	MADS-box protein SVP OS=Arabidopsis thaliana GN=SVP PE=1 SV=1
CL10307.Contig1_JX	643	gi|38680578|gb|AAR26626.1|	191	5e-48	MADS box transcription factor [Phalaenopsis equestris]	sp|Q944S9|MAD16_ORYSJ	120	7e-27	MADS-box transcription factor 16 OS=Oryza sativa subsp. japonica GN=MADS16 PE=1 SV=2
CL10984.Contig1_JX	522	gi|38680578|gb|AAR26626.1|	191	3e-48	MADS box transcription factor [Phalaenopsis equestris]	sp|Q944S9|MAD16_ORYSJ	120	5e-27	MADS-box transcription factor 16 OS=Oryza sativa subsp. japonica GN=MADS16 PE=1 SV=2
CL11327.Contig1_JX	942	gi|38680578|gb|AAR26626.1|	382	1e-105	MADS box transcription factor [Phalaenopsis equestris]	sp|Q944S9|MAD16_ORYSJ	283	2e-75	MADS-box transcription factor 16 OS=Oryza sativa subsp. japonica GN=MADS16 PE=1 SV=2
CL12111.Contig1_JX	663	gi|343160541|emb|CAX16990.1|	210	1e-53	MADS1 protein [Eschscholzia californica] >gi|343160543|emb|CAX16991.1| MADS1 protein [Eschscholzia californica]	sp|Q944S9|MAD16_ORYSJ	81.3	5e-15	MADS-box transcription factor 16 OS=Oryza sativa subsp. japonica GN=MADS16 PE=1 SV=2
CL162.Contig1_JX	1353	gi|300078686|gb|ADJ67240.1|	407	1e-112	MADS box transcription factor 10 [Oncidium Gower Ramsey]	sp|Q10CQ1|MAD14_ORYSJ	280	1e-74	MADS-box transcription factor 14 OS=Oryza sativa subsp. japonica GN=MADS14 PE=1 SV=2
CL162.Contig2_JX	1510	gi|300078686|gb|ADJ67240.1|	384	1e-105	MADS box transcription factor 10 [Oncidium Gower Ramsey]	sp|Q10CQ1|MAD14_ORYSJ	256	2e-67	MADS-box transcription factor 14 OS=Oryza sativa subsp. japonica GN=MADS14 PE=1 SV=2
CL184.Contig1_JX	1148	gi|343160545|emb|CAX16992.1|	271	2e-71	AGL66 protein [Eschscholzia californica]	sp|Q6Q9I2|MAD15_ORYSJ	95.1	8e-19	MADS-box transcription factor 15 OS=Oryza sativa subsp. japonica GN=MADS15 PE=1 SV=2
CL184.Contig2_JX	1120	gi|343160545|emb|CAX16992.1|	180	9e-65	AGL66 protein [Eschscholzia californica]	sp|Q6Q9I2|MAD15_ORYSJ	94	2e-18	MADS-box transcription factor 15 OS=Oryza sativa subsp. japonica GN=MADS15 PE=1 SV=2
CL2134.Contig1_JX	608	gi|126428409|gb|ABO13925.1|	55.1	6e-07	APETALA3-like protein [Papaver somniferum]	sp|Q944S9|MAD16_ORYSJ	53.1	1e-06	MADS-box transcription factor 16 OS=Oryza sativa subsp. japonica GN=MADS16 PE=1 SV=2
CL4409.Contig1_JX	294	gi|116078095|dbj|BAF34911.1|	93.2	9e-19	MADS-box protein [Citrus unshiu]	sp|Q43585|AG_TOBAC	91.7	1e-18	Floral homeotic protein AGAMOUS OS=Nicotiana tabacum GN=AG1 PE=2 SV=1
CL4471.Contig1_JX	1022	gi|6467974|gb|AAF13261.1|AF198175_1	410	1e-113	MADS box protein DOMADS2 [Dendrobium grex Madame Thong-In]	sp|Q10CQ1|MAD14_ORYSJ	283	1e-75	MADS-box transcription factor 14 OS=Oryza sativa subsp. japonica GN=MADS14 PE=1 SV=2
CL7945.Contig1_JX	1439	gi|310006633|gb|ADP00516.1|	463	1e-129	MADS-box factor MADS2 [Cymbidium ensifolium]	sp|Q43585|AG_TOBAC	341	9e-93	Floral homeotic protein AGAMOUS OS=Nicotiana tabacum GN=AG1 PE=2 SV=1
CL8091.Contig1_JX	1151	gi|38680578|gb|AAR26626.1|	382	1e-105	MADS box transcription factor [Phalaenopsis equestris]	sp|Q944S9|MAD16_ORYSJ	283	2e-75	MADS-box transcription factor 16 OS=Oryza sativa subsp. japonica GN=MADS16 PE=1 SV=2
CL8127.Contig1_JX	1094	gi|315434598|gb|ADU17781.1|	380	1e-104	forever young flower protein [Oncidium Gower Ramsey]	sp|Q9XJ60|MAD50_ORYSJ	229	2e-59	MADS-box transcription factor 50 OS=Oryza sativa subsp. japonica GN=MADS50 PE=2 SV=1
CL8196.Contig1_JX	1030	gi|38680578|gb|AAR26626.1|	382	1e-105	MADS box transcription factor [Phalaenopsis equestris]	sp|Q944S9|MAD16_ORYSJ	283	2e-75	MADS-box transcription factor 16 OS=Oryza sativa subsp. japonica GN=MADS16 PE=1 SV=2
CL8198.Contig1_JX	1063	gi|38680578|gb|AAR26626.1|	382	1e-105	MADS box transcription factor [Phalaenopsis equestris]	sp|Q944S9|MAD16_ORYSJ	283	2e-75	MADS-box transcription factor 16 OS=Oryza sativa subsp. japonica GN=MADS16 PE=1 SV=2
CL8518.Contig1_JX	1130	gi|315434598|gb|ADU17781.1|	371	1e-101	forever young flower protein [Oncidium Gower Ramsey]	sp|Q9XJ60|MAD50_ORYSJ	221	1e-56	MADS-box transcription factor 50 OS=Oryza sativa subsp. japonica GN=MADS50 PE=2 SV=1
Unigene10614_JX	958	gi|300078682|gb|ADJ67238.1|	466	1e-130	MADS box transcription factor 6 [Oncidium Gower Ramsey]	sp|Q38694|AGL9_ARADE	424	4e-118	Agamous-like MADS-box protein AGL9 homolog OS=Aranda deborah PE=2 SV=1
Unigene10812_JX	882	gi|298112174|gb|ADI58464.1|	453	1e-126	AGL6 [Cymbidium goeringii]	sp|Q6EU39|MADS6_ORYSJ	314	5e-85	MADS-box transcription factor 6 OS=Oryza sativa subsp. japonica GN=MADS6 PE=1 SV=1
Unigene11234_JX	947	gi|3912996|sp|Q38694.1|AGL9_ARADE	426	1e-118	RecName: Full=Agamous-like MADS-box protein AGL9 homolog; AltName: Full=OM1 >gi|439239|emb|CAA48859.1| MADS-box protein [x Aranda deborah]	sp|Q38694|AGL9_ARADE	426	1e-118	Agamous-like MADS-box protein AGL9 homolog OS=Aranda deborah PE=2 SV=1
Unigene1123_JX	345	gi|150834521|dbj|BAF69022.1|	125	2e-28	MADS-box protein [Phalaenopsis hybrid cultivar]	sp|Q6Q9I2|MAD15_ORYSJ	117	3e-26	MADS-box transcription factor 15 OS=Oryza sativa subsp. japonica GN=MADS15 PE=1 SV=2
Unigene11689_JX	1213	gi|58201617|gb|AAW66885.1|	276	3e-73	MADS box transcription factor [Elaeis guineensis]	sp|Q9FVC1|SVP_ARATH	251	6e-66	MADS-box protein SVP OS=Arabidopsis thaliana GN=SVP PE=1 SV=1
Unigene11689_JX	1213	gi|58201617|gb|AAW66885.1|	276	3e-73	MADS box transcription factor [Elaeis guineensis]	sp|Q9FVC1|SVP_ARATH	251	6e-66	MADS-box protein SVP OS=Arabidopsis thaliana GN=SVP PE=1 SV=1
Unigene12218_JX	504	gi|117553504|gb|ABK35281.1|	133	1e-30	MADS-box transcription factor AGL6a [Crocus sativus]	sp|Q6EU39|MADS6_ORYSJ	112	9e-25	MADS-box transcription factor 6 OS=Oryza sativa subsp. japonica GN=MADS6 PE=1 SV=1
Unigene14567_JX	188	gi|300078680|gb|ADJ67237.1|	99	2e-20	MADS box transcription factor 1 [Oncidium Gower Ramsey]	sp|Q6EU39|MADS6_ORYSJ	76.6	5e-14	MADS-box transcription factor 6 OS=Oryza sativa subsp. japonica GN=MADS6 PE=1 SV=1
Unigene16539_JX	391	gi|115448477|ref|NP_001048018.1|	107	6e-23	Os02g0731200 [Oryza sativa Japonica Group] >gi|91207155|sp|Q6Z6W2.2|MAD57_ORYSJ RecName: Full=MADS-box transcription factor 57; AltName: Full=OsMADS57 >gi|30313689|gb|AAO47712.1| transcription factor MADS57 [Oryza sativa Japonica Group] >gi|113537549|dbj|BAF09932.1| Os02g0731200 [Oryza sativa Japonica Group]	sp|Q6Z6W2|MAD57_ORYSJ	107	3e-23	MADS-box transcription factor 57 OS=Oryza sativa subsp. japonica GN=MADS57 PE=2 SV=2
Unigene16540_JX	284	gi|161158840|emb|CAM59078.1|	87	6e-17	MIKC-type MADS-box transcription factor WM30 [Triticum aestivum]	sp|Q6EP49|MAD27_ORYSJ	85.5	9e-17	MADS-box transcription factor 27 OS=Oryza sativa subsp. japonica GN=MADS27 PE=2 SV=2
Unigene16541_JX	595	gi|38344968|emb|CAD40988.2|	216	2e-55	OSJNBa0072F16.13 [Oryza sativa Japonica Group]	sp|Q6EP49|MAD27_ORYSJ	212	1e-54	MADS-box transcription factor 27 OS=Oryza sativa subsp. japonica GN=MADS27 PE=2 SV=2
Unigene17883_JX	171	gi|115439679|ref|NP_001044119.1|	96.7	8e-20	Os01g0726400 [Oryza sativa Japonica Group] >gi|75303318|sp|Q8S151.1|MAD32_ORYSJ RecName: Full=MADS-box transcription factor 32; AltName: Full=OsMADS32 >gi|20161144|dbj|BAB90072.1| MADS-box protein 4-like [Oryza sativa Japonica Group] >gi|30313683|gb|AAO47709.1| transcription factor MADS32 [Oryza sativa Japonica Group] >gi|113533650|dbj|BAF06033.1| Os01g0726400 [Oryza sativa Japonica Group] >gi|32…	sp|Q8S151|MAD32_ORYSJ	96.7	4e-20	MADS-box transcription factor 32 OS=Oryza sativa subsp. japonica GN=MADS32 PE=2 SV=1
Unigene19787_JX	159	gi|74053669|gb|AAZ95251.1|	92.8	1e-18	AGAMOUS-like transcription factor [Dendrobium crumenatum]	sp|Q2QW53|MAD13_ORYSJ	80.9	2e-15	MADS-box transcription factor 13 OS=Oryza sativa subsp. japonica GN=MADS13 PE=1 SV=2
Unigene2289_JX	549	gi|310006631|gb|ADP00515.1|	345	2e-94	MADS-box factor MADS1 [Cymbidium ensifolium]	sp|Q40168|AG_SOLLC	270	3e-72	Floral homeotic protein AGAMOUS OS=Solanum lycopersicum GN=AG1 PE=2 SV=1
Unigene23773_JX	968	gi|300078680|gb|ADJ67237.1|	434	1e-121	MADS box transcription factor 1 [Oncidium Gower Ramsey]	sp|Q6EU39|MADS6_ORYSJ	301	4e-81	MADS-box transcription factor 6 OS=Oryza sativa subsp. japonica GN=MADS6 PE=1 SV=1
Unigene24689_JX	1250	gi|298112180|gb|ADI58467.1|	449	1e-125	AP3 [Cymbidium faberi]	sp|Q944S9|MAD16_ORYSJ	254	7e-67	MADS-box transcription factor 16 OS=Oryza sativa subsp. japonica GN=MADS16 PE=1 SV=2
Unigene24690_JX	1051	gi|298112180|gb|ADI58467.1|	449	1e-125	AP3 [Cymbidium faberi]	sp|Q944S9|MAD16_ORYSJ	254	6e-67	MADS-box transcription factor 16 OS=Oryza sativa subsp. japonica GN=MADS16 PE=1 SV=2
Unigene24846_JX	1076	gi|321171300|gb|ADW76860.1|	418	1e-116	PI/GLO [Cymbidium faberi]	sp|Q40702|MADS2_ORYSJ	305	3e-82	MADS-box transcription factor 2 OS=Oryza sativa subsp. japonica GN=MADS2 PE=2 SV=1
Unigene30465_JX	1281	gi|297600010|ref|NP_001048312.2|	253	3e-66	Os02g0781700 [Oryza sativa Japonica Group] >gi|47497407|dbj|BAD19444.1| MADS box interactor-like [Oryza sativa Japonica Group] >gi|255671296|dbj|BAF10226.2| Os02g0781700 [Oryza sativa Japonica Group]	sp|Q75JC9|Y8484_DICDI	56.6	4e-07	Uncharacterized protein DDB_G0271670 OS=Dictyostelium discoideum GN=DDB_G0271670 PE=4 SV=1
Unigene31977_JX	1158	gi|300837107|gb|ADK38585.1|	230	3e-59	suppressor of overexpression of CO1 [Phalaenopsis equestris]	sp|Q9XJ60|MAD50_ORYSJ	185	5e-46	MADS-box transcription factor 50 OS=Oryza sativa subsp. japonica GN=MADS50 PE=2 SV=1
Unigene31978_JX	463	gi|19380|emb|CAA43168.1|	99.4	2e-20	TDR3 [Solanum lycopersicum]	sp|O64645|SOC1_ARATH	94	4e-19	MADS-box protein SOC1 OS=Arabidopsis thaliana GN=SOC1 PE=1 SV=1
Unigene31979_JX	1243	gi|300837107|gb|ADK38585.1|	208	1e-52	suppressor of overexpression of CO1 [Phalaenopsis equestris]	sp|O64645|SOC1_ARATH	182	3e-45	MADS-box protein SOC1 OS=Arabidopsis thaliana GN=SOC1 PE=1 SV=1
Unigene32766_JX	191	gi|310696633|gb|ADP06386.1|	120	5e-27	AGAMOUS-LIKE2 [Capsicum annuum]	sp|Q43585|AG_TOBAC	120	3e-27	Floral homeotic protein AGAMOUS OS=Nicotiana tabacum GN=AG1 PE=2 SV=1
Unigene34349_JX	217	gi|171194271|gb|ACB45307.1|	82.8	1e-15	MIKC-type MADS-box transcription factor WM16 [Hordeum vulgare]	sp|Q8S151|MAD32_ORYSJ	80.1	4e-15	MADS-box transcription factor 32 OS=Oryza sativa subsp. japonica GN=MADS32 PE=2 SV=1
Unigene3440_JX	620	gi|168027203|ref|XP_001766120.1|	64.7	9e-10	type I-M alpha MADS-domain protein PPTIM2 [Physcomitrella patens subsp. patens] >gi|162682763|gb|EDQ69179.1| type I-M alpha MADS-domain protein PPTIM2 [Physcomitrella patens subsp. patens]	sp|Q38847|AGL15_ARATH	59.7	1e-08	Agamous-like MADS-box protein AGL15 OS=Arabidopsis thaliana GN=AGL15 PE=1 SV=1
Unigene3442_JX	635	gi|168027203|ref|XP_001766120.1|	74.3	1e-12	type I-M alpha MADS-domain protein PPTIM2 [Physcomitrella patens subsp. patens] >gi|162682763|gb|EDQ69179.1| type I-M alpha MADS-domain protein PPTIM2 [Physcomitrella patens subsp. patens]	sp|Q38847|AGL15_ARATH	70.1	1e-11	Agamous-like MADS-box protein AGL15 OS=Arabidopsis thaliana GN=AGL15 PE=1 SV=1
Unigene36293_JX	929	gi|89000543|dbj|BAE80121.1|	213	4e-54	MADS-box transcription factor [Phalaenopsis hybrid cultivar]	sp|A8MQA3|PP330_ARATH	191	6e-48	Pentatricopeptide repeat-containing protein At4g21065 OS=Arabidopsis thaliana GN=PCMP-H28 PE=2 SV=2
Unigene36294_JX	502	gi|89000543|dbj|BAE80121.1|	213	1e-54	MADS-box transcription factor [Phalaenopsis hybrid cultivar]	sp|Q8RU31|MAD21_ORYSJ	171	2e-42	MADS-box transcription factor 21 OS=Oryza sativa subsp. japonica GN=MADS21 PE=2 SV=1
Unigene36295_JX	533	gi|89000543|dbj|BAE80121.1|	311	2e-84	MADS-box transcription factor [Phalaenopsis hybrid cultivar]	sp|Q8RU31|MAD21_ORYSJ	209	6e-54	MADS-box transcription factor 21 OS=Oryza sativa subsp. japonica GN=MADS21 PE=2 SV=1
Unigene43595_JX	560	gi|206114257|gb|ACI05256.1|	141	4e-33	type I MADS box transcription factor [Petunia x hybrida]	sp|Q9FJK3|AGL80_ARATH	128	3e-29	Agamous-like MADS-box protein AGL80 OS=Arabidopsis thaliana GN=AGL80 PE=1 SV=1
Unigene4406_JX	816	gi|58201617|gb|AAW66885.1|	289	3e-77	MADS box transcription factor [Elaeis guineensis]	sp|Q9FUY6|JOIN_SOLLC	254	7e-67	MADS-box protein JOINTLESS OS=Solanum lycopersicum GN=J PE=1 SV=1
Unigene45096_JX	443	gi|161158840|emb|CAM59078.1|	63.5	8e-10	MIKC-type MADS-box transcription factor WM30 [Triticum aestivum]	sp|Q84NC5|MAD25_ORYSJ	50.4	4e-06	MADS-box transcription factor 25 OS=Oryza sativa subsp. japonica GN=MADS25 PE=2 SV=2
Unigene4619_JX	285	gi|161158840|emb|CAM59078.1|	86.3	1e-16	MIKC-type MADS-box transcription factor WM30 [Triticum aestivum]	sp|Q6EP49|MAD27_ORYSJ	72.8	6e-13	MADS-box transcription factor 27 OS=Oryza sativa subsp. japonica GN=MADS27 PE=2 SV=2
Unigene50768_JX	767	gi|300078688|gb|ADJ67241.1|	147	4e-40	MADS box transcription factor 11 [Oncidium Gower Ramsey]	sp|P29382|SEP1_ARATH	57.4	1e-10	Developmental protein SEPALLATA 1 OS=Arabidopsis thaliana GN=SEP1 PE=1 SV=2
Unigene50769_JX	696	gi|300078688|gb|ADJ67241.1|	182	4e-45	MADS box transcription factor 11 [Oncidium Gower Ramsey]	sp|P29382|SEP1_ARATH	77.8	6e-14	Developmental protein SEPALLATA 1 OS=Arabidopsis thaliana GN=SEP1 PE=1 SV=2
Unigene54471_JX	257	gi|74053669|gb|AAZ95251.1|	147	4e-35	AGAMOUS-like transcription factor [Dendrobium crumenatum]	sp|Q40872|AG_PANGI	84.3	2e-16	Floral homeotic protein AGAMOUS OS=Panax ginseng GN=AG2 PE=2 SV=1
Unigene56703_JX	258	gi|237701153|gb|ACR16037.1|	108	3e-23	DEFICIENS-like MADS-box transcription factor [Gongora galeata]	sp|Q944S9|MAD16_ORYSJ	72.4	8e-13	MADS-box transcription factor 16 OS=Oryza sativa subsp. japonica GN=MADS16 PE=1 SV=2
Unigene56704_JX	677	gi|237701153|gb|ACR16037.1|	265	5e-70	DEFICIENS-like MADS-box transcription factor [Gongora galeata]	sp|Q944S9|MAD16_ORYSJ	194	3e-49	MADS-box transcription factor 16 OS=Oryza sativa subsp. japonica GN=MADS16 PE=1 SV=2
Unigene56705_JX	746	gi|237701153|gb|ACR16037.1|	251	5e-66	DEFICIENS-like MADS-box transcription factor [Gongora galeata]	sp|Q944S9|MAD16_ORYSJ	181	4e-45	MADS-box transcription factor 16 OS=Oryza sativa subsp. japonica GN=MADS16 PE=1 SV=2
Unigene57659_JX	1044	gi|73427360|gb|AAZ76263.1|	148	1e-34	AP1-related protein [Phalaenopsis amabilis]	sp|Q0D4T4|MAD18_ORYSJ	102	4e-21	MADS-box transcription factor 18 OS=Oryza sativa subsp. japonica GN=MADS18 PE=1 SV=1
Unigene57660_JX	848	gi|73427360|gb|AAZ76263.1|	219	5e-56	AP1-related protein [Phalaenopsis amabilis]	sp|Q10CQ1|MAD14_ORYSJ	154	1e-36	MADS-box transcription factor 14 OS=Oryza sativa subsp. japonica GN=MADS14 PE=1 SV=2
Unigene57661_JX	1015	gi|73427360|gb|AAZ76263.1|	324	1e-87	AP1-related protein [Phalaenopsis amabilis]	sp|Q10CQ1|MAD14_ORYSJ	265	4e-70	MADS-box transcription factor 14 OS=Oryza sativa subsp. japonica GN=MADS14 PE=1 SV=2
Unigene59767_JX	1204	gi|145359860|ref|NP_178406.2|	57.4	4e-07	protein agamous-like 30 [Arabidopsis thaliana] >gi|330250566|gb|AEC05660.1| protein agamous-like 30 [Arabidopsis thaliana]	sp|Q38838|AGL14_ARATH	54.3	2e-06	Agamous-like MADS-box protein AGL14 OS=Arabidopsis thaliana GN=AGL14 PE=2 SV=2
Unigene59851_JX	714	gi|300078688|gb|ADJ67241.1|	298	5e-80	MADS box transcription factor 11 [Oncidium Gower Ramsey]	sp|Q39685|CMB1_DIACA	256	8e-68	MADS-box protein CMB1 OS=Dianthus caryophyllus GN=CMB1 PE=2 SV=1
Unigene60913_JX	856	gi|298112178|gb|ADI58466.1|	437	1e-122	DEFICIENS [Cymbidium faberi]	sp|Q944S9|MAD16_ORYSJ	276	2e-73	MADS-box transcription factor 16 OS=Oryza sativa subsp. japonica GN=MADS16 PE=1 SV=2
Unigene61202_JX	1492	gi|300837107|gb|ADK38585.1|	274	2e-72	suppressor of overexpression of CO1 [Phalaenopsis equestris]	sp|O64645|SOC1_ARATH	204	1e-51	MADS-box protein SOC1 OS=Arabidopsis thaliana GN=SOC1 PE=1 SV=1
Unigene61204_JX	1281	gi|300837107|gb|ADK38585.1|	274	2e-72	suppressor of overexpression of CO1 [Phalaenopsis equestris]	sp|O64645|SOC1_ARATH	204	9e-52	MADS-box protein SOC1 OS=Arabidopsis thaliana GN=SOC1 PE=1 SV=1
Unigene62022_JX	931	gi|150834521|dbj|BAF69022.1|	199	3e-50	MADS-box protein [Phalaenopsis hybrid cultivar]	sp|Q10CQ1|MAD14_ORYSJ	175	4e-43	MADS-box transcription factor 14 OS=Oryza sativa subsp. japonica GN=MADS14 PE=1 SV=2
Unigene67001_JX	399	gi|74053667|gb|AAZ95250.1|	175	2e-43	AGAMOUS-like transcription factor [Dendrobium crumenatum]	sp|Q43585|AG_TOBAC	149	4e-36	Floral homeotic protein AGAMOUS OS=Nicotiana tabacum GN=AG1 PE=2 SV=1
Unigene67002_JX	641	gi|74053667|gb|AAZ95250.1|	239	2e-62	AGAMOUS-like transcription factor [Dendrobium crumenatum]	sp|Q43585|AG_TOBAC	214	4e-55	Floral homeotic protein AGAMOUS OS=Nicotiana tabacum GN=AG1 PE=2 SV=1
Unigene67003_JX	491	gi|74053667|gb|AAZ95250.1|	239	9e-63	AGAMOUS-like transcription factor [Dendrobium crumenatum]	sp|Q43585|AG_TOBAC	214	2e-55	Floral homeotic protein AGAMOUS OS=Nicotiana tabacum GN=AG1 PE=2 SV=1
Unigene786_JX	446	gi|62822921|gb|AAY15200.1|	90.9	5e-18	FRUITFULL-like MADS box protein 2 [Dendrobium thyrsiflorum]	sp|Q6Q9I2|MAD15_ORYSJ	73.9	3e-13	MADS-box transcription factor 15 OS=Oryza sativa subsp. japonica GN=MADS15 PE=1 SV=2
Unigene787_JX	403	gi|62822921|gb|AAY15200.1|	63.2	1e-09	FRUITFULL-like MADS box protein 2 [Dendrobium thyrsiflorum]	sp|Q6Q9I2|MAD15_ORYSJ	50.1	4e-06	MADS-box transcription factor 15 OS=Oryza sativa subsp. japonica GN=MADS15 PE=1 SV=2
Unigene8648_JX	372	gi|310006631|gb|ADP00515.1|	83.6	7e-16	MADS-box factor MADS1 [Cymbidium ensifolium]	sp|Q40872|AG_PANGI	48.9	1e-05	Floral homeotic protein AGAMOUS OS=Panax ginseng GN=AG2 PE=2 SV=1
Unigene9689_JX	1148	gi|300078688|gb|ADJ67241.1|	382	1e-105	MADS box transcription factor 11 [Oncidium Gower Ramsey]	sp|Q39685|CMB1_DIACA	292	4e-78	MADS-box protein CMB1 OS=Dianthus caryophyllus GN=CMB1 PE=2 SV=1
