# Supplementary material for: Transcriptome analysis of Cymbidium sinense and its application to the identification of genes associated with floral development
Source: BMC Genomics. 2013 Apr 24;14:279. doi: 10.1186/1471-2164-14-279 (PMC3639151; doi:10.1186/1471-2164-14-279)
Supplement: Additional file 3 — The unigenes that share homology to CONSTANS-like genes. [file 1471-2164-14-279-S3.xls]

## Sheet: Sheet1
	Additional file 3. The unigenes that share homology with CONSTANS-like genes
geneID	geneLength	Swissprot-ID	Nr-ID			Nr-annotation
CL10005.Contig1_JX	545	sp|Q9SSE5|COL9_ARATH	gi|226503519|ref|NP_001149294.1|			LOC100282916 [Zea mays] >gi|195626110|gb|ACG34885.1| CCT motif family protein [Zea mays]
CL10349.Contig1_JX	784	sp|O22800|COL14_ARATH	gi|297608898|ref|NP_001062363.2|			Os08g0536300 [Oryza sativa Japonica Group] >gi|38175538|dbj|BAD01231.1| zinc-finger protein C60910-like [Oryza sativa Japonica Group] >gi|45736091|dbj|BAD13116.1| zinc-finger protein C60910-like [Oryza sativa Japonica Group] >gi|255678605|dbj|BAF24277.2| Os08g0536300 [Oryza sativa Japonica Group]
CL10838.Contig1_JX	562	sp|Q9LUA9|COL10_ARATH	gi|302398767|gb|ADL36678.1|			COL domain class transcription factor [Malus x domestica]
CL11547.Contig1_JX	955	sp|O50055|COL1_ARATH	gi|15237049|ref|NP_194461.1|			B-box type zinc finger-containing protein [Arabidopsis thaliana] >gi|332659923|gb|AEE85323.1| B-box type zinc finger-containing protein [Arabidopsis thaliana]
CL1617.Contig1_JX	1957	sp|Q9SSE5|COL9_ARATH	gi|115467684|ref|NP_001057441.1|			Os06g0298200 [Oryza sativa Japonica Group] >gi|113595481|dbj|BAF19355.1| Os06g0298200 [Oryza sativa Japonica Group] >gi|323388819|gb|ADX60214.1| C2C2-CO-like transcription factor [Oryza sativa Indica Group]
CL1617.Contig2_JX	2043	sp|Q9SSE5|COL9_ARATH	gi|115448391|ref|NP_001047975.1|			Os02g0724000 [Oryza sativa Japonica Group] >gi|3618320|dbj|BAA33206.1| zinc finger protein [Oryza sativa Japonica Group] >gi|45736008|dbj|BAD13036.1| zinc-finger protein [Oryza sativa Japonica Group] >gi|113537506|dbj|BAF09889.1| Os02g0724000 [Oryza sativa Japonica Group]
CL2421.Contig1_JX	968	sp|Q9FHH8|COL5_ARATH	gi|115483416|ref|NP_001065378.1|			Os10g0560400 [Oryza sativa Japonica Group] >gi|31433502|gb|AAP55007.1| CCT motif family protein, expressed [Oryza sativa Japonica Group] >gi|113639910|dbj|BAF27215.1| Os10g0560400 [Oryza sativa Japonica Group]
CL3706.Contig1_JX	620	sp|Q9SSE5|COL9_ARATH	gi|115467684|ref|NP_001057441.1|			Os06g0298200 [Oryza sativa Japonica Group] >gi|113595481|dbj|BAF19355.1| Os06g0298200 [Oryza sativa Japonica Group] >gi|323388819|gb|ADX60214.1| C2C2-CO-like transcription factor [Oryza sativa Indica Group]
CL7793.Contig1_JX	1466	sp|Q9C7E8|COL15_ARATH	gi|297608898|ref|NP_001062363.2|			Os08g0536300 [Oryza sativa Japonica Group] >gi|38175538|dbj|BAD01231.1| zinc-finger protein C60910-like [Oryza sativa Japonica Group] >gi|45736091|dbj|BAD13116.1| zinc-finger protein C60910-like [Oryza sativa Japonica Group] >gi|255678605|dbj|BAF24277.2| Os08g0536300 [Oryza sativa Japonica Group]
Unigene10682_JX	1636	sp|Q8LG76|COL6_ARATH	gi|307136250|gb|ADN34083.1|			zinc finger (B-box type) family protein [Cucumis melo subsp. melo]
Unigene16360_JX	501	sp|Q9SSE5|COL9_ARATH	gi|115467684|ref|NP_001057441.1|			Os06g0298200 [Oryza sativa Japonica Group] >gi|113595481|dbj|BAF19355.1| Os06g0298200 [Oryza sativa Japonica Group] >gi|323388819|gb|ADX60214.1| C2C2-CO-like transcription factor [Oryza sativa Indica Group]
Unigene18119_JX	355	sp|Q9LUA9|COL10_ARATH	gi|260513724|gb|ACX42574.1|			CONSTANS-like zinc finger protein [Glycine max]
Unigene24406_JX	1547	sp|Q940T9|COL4_ARATH	gi|315377430|gb|ADU05552.1|			CONSTANS-like protein [Dendrobium loddigesii]
Unigene24407_JX	1565	sp|Q940T9|COL4_ARATH	gi|315377430|gb|ADU05552.1|			CONSTANS-like protein [Dendrobium loddigesii]
Unigene24408_JX	1544	sp|Q940T9|COL4_ARATH	gi|315377430|gb|ADU05552.1|			CONSTANS-like protein [Dendrobium loddigesii]
Unigene2792_JX	1361	sp|Q8RWD0|COL16_ARATH	gi|297605545|ref|NP_001057333.2|			Os06g0264200 [Oryza sativa Japonica Group] >gi|53793155|dbj|BAD54363.1| zinc finger protein-like [Oryza sativa Japonica Group] >gi|255676906|dbj|BAF19247.2| Os06g0264200 [Oryza sativa Japonica Group]
Unigene3055_JX	613	sp|O22800|COL14_ARATH	gi|297608898|ref|NP_001062363.2|			Os08g0536300 [Oryza sativa Japonica Group] >gi|38175538|dbj|BAD01231.1| zinc-finger protein C60910-like [Oryza sativa Japonica Group] >gi|45736091|dbj|BAD13116.1| zinc-finger protein C60910-like [Oryza sativa Japonica Group] >gi|255678605|dbj|BAF24277.2| Os08g0536300 [Oryza sativa Japonica Group]
Unigene3056_JX	536	sp|Q9C7E8|COL15_ARATH	gi|297608898|ref|NP_001062363.2|			Os08g0536300 [Oryza sativa Japonica Group] >gi|38175538|dbj|BAD01231.1| zinc-finger protein C60910-like [Oryza sativa Japonica Group] >gi|45736091|dbj|BAD13116.1| zinc-finger protein C60910-like [Oryza sativa Japonica Group] >gi|255678605|dbj|BAF24277.2| Os08g0536300 [Oryza sativa Japonica Group]
Unigene3057_JX	207	sp|Q9C7E8|COL15_ARATH	gi|78191802|gb|ABB30051.1|			ZCCT-like protein [Lolium perenne]
Unigene4730_JX	473	sp|Q9FHH8|COL5_ARATH	gi|295913095|gb|ADG57810.1|			transcription factor [Lycoris longituba]
Unigene55650_JX	1392	sp|O82256|COL13_ARATH	gi|297824895|ref|XP_002880330.1|			zinc finger (B-box type) family protein [Arabidopsis lyrata subsp. lyrata] >gi|297326169|gb|EFH56589.1| zinc finger (B-box type) family protein [Arabidopsis lyrata subsp. lyrata]
Unigene56510_JX	1508	sp|Q96502|COL2_ARATH	gi|115465829|ref|NP_001056514.1|			Os05g0595300 [Oryza sativa Japonica Group] >gi|113580065|dbj|BAF18428.1| Os05g0595300 [Oryza sativa Japonica Group]
Unigene59106_JX	308	sp|Q96288|STO_ARATH	gi|115447193|ref|NP_001047376.1|			Os02g0606200 [Oryza sativa Japonica Group] >gi|3618314|dbj|BAA33203.1| zinc finger protein [Oryza sativa Japonica Group] >gi|47497291|dbj|BAD19334.1| zinc finger protein [Oryza sativa Japonica Group] >gi|47497925|dbj|BAD20130.1| zinc finger protein [Oryza sativa Japonica Group] >gi|113536907|dbj|BAF09290.1| Os02g0606200 [Oryza sativa Japonica Group] >gi|323388825|gb|ADX60217.1| ORPHAN transcripti…
Unigene59975_JX	1361	sp|Q9FHH8|COL5_ARATH	gi|115465829|ref|NP_001056514.1|			Os05g0595300 [Oryza sativa Japonica Group] >gi|113580065|dbj|BAF18428.1| Os05g0595300 [Oryza sativa Japonica Group]
Unigene60908_JX	920	sp|Q9LUA9|COL10_ARATH	gi|302398753|gb|ADL36671.1|			COL domain class transcription factor [Malus x domestica]
Unigene63561_JX	1056	sp|Q96502|COL2_ARATH	gi|307707121|gb|ADN87331.1|			zinc finger protein-like protein [Vitis vinifera]
Unigene9730_JX	1130	sp|Q940T9|COL4_ARATH	gi|115459216|ref|NP_001053208.1|			Os04g0497700 [Oryza sativa Japonica Group] >gi|38345390|emb|CAE03116.2| OSJNBa0067K08.19 [Oryza sativa Japonica Group] >gi|113564779|dbj|BAF15122.1| Os04g0497700 [Oryza sativa Japonica Group]
Unigene9883_JX	1023	sp|Q96502|COL2_ARATH	gi|268308634|gb|ACY95395.1|			CONSTANS-like 1 [Phalaenopsis amabilis]
