# Supplementary material for: Transcriptome analysis of Cymbidium sinense and its application to the identification of genes associated with floral development
Source: BMC Genomics. 2013 Apr 24;14:279. doi: 10.1186/1471-2164-14-279 (PMC3639151; doi:10.1186/1471-2164-14-279)
Supplement: Additional file 4 — Specific expression of genes in the comparison between FDP with VP. [file 1471-2164-14-279-S4.xls]

## Sheet: FDP
	Additional file 4. The specific expression of genes in the FDP in the comparison between FDP with VP
GeneID	Gene_length	VP-Expression	FDP-Expression	VP-RPKM	FDP-RPKM	log2 Ratio(FDP/VP)	Up-Down-Regulation(FDP/VP)	GO Component	GO Function	GO Process	Blast nr
Unigene36817_JX	232	0	45	0.001	18.0207	14.1374	Up	-	-	-	-
Unigene34401_JX	162	0	27	0.001	15.4844	13.9185	Up	-	-	-	-
CL3145.Contig1_JX	280	0	40	0.001	13.2724	13.6961	Up	-	-	-	-
Unigene32531_JX	201	0	27	0.001	12.48	13.6073	Up	-	-	-	-
Unigene6173_JX	181	0	21	0.001	10.7792	13.396	Up	-	-	-	-
Unigene45668_JX	213	0	22	0.001	9.59599	13.2282	Up	-	-	-	-
Unigene56562_JX	271	0	26	0.001	8.91355	13.1218	Up	-	-	-	-
Unigene54242_JX	326	0	31	0.001	8.83468	13.109	Up	-	-	-	-
CL11669.Contig1_JX	326	0	26	0.001	7.40973	12.8552	Up	-	GO:0016491//oxidoreductase activity;GO:0005506//iron ion binding	-	gi|13516748|dbj|BAB40323.1|/1.5948e-22/cytochrome P450 [Asparagus officinalis]
Unigene54019_JX	291	0	23	0.001	7.34313	12.8422	Up	-	-	-	-
Unigene24471_JX	745	0	55	0.001	6.85888	12.7438	Up	GO:0031224//intrinsic to membrane	GO:0046915//transition metal ion transmembrane transporter activity;GO:0016628//oxidoreductase activity, acting on the CH-CH group of donors, NAD or NADP as acceptor	GO:0008152//metabolic process;GO:0000041//transition metal ion transport	gi|81051977|gb|ABB55331.1|/3.09221e-60/Zinc transporter, putative [Asparagus officinalis]
Unigene54354_JX	258	0	17	0.001	6.12175	12.5797	Up	-	-	-	-
Unigene44969_JX	518	0	32	0.001	5.7394	12.4867	Up	-	-	-	-
Unigene16077_JX	339	0	20	0.001	5.48121	12.4203	Up	-	-	-	-
Unigene37208_JX	487	0	27	0.001	5.15088	12.3306	Up	-	-	GO:0010033//response to organic substance	gi|302754382|ref|XP_002960615.1|/7.75901e-31/hypothetical protein SELMODRAFT_65678 [Selaginella moellendorffii]
Unigene24010_JX	307	0	17	0.001	5.14466	12.3289	Up	-	-	-	-
Unigene20083_JX	329	0	18	0.001	5.08304	12.3115	Up	GO:0044464//cell part	GO:0004672//protein kinase activity;GO:0000166//nucleotide binding	-	gi|242043330|ref|XP_002459536.1|/4.46852e-25/hypothetical protein SORBIDRAFT_02g006250 [Sorghum bicolor]
Unigene23986_JX	410	0	22	0.001	4.98523	12.2834	Up	-	-	-	-
CL11106.Contig1_JX	429	0	22	0.001	4.76444	12.2181	Up	-	-	-	-
Unigene64577_JX	319	0	16	0.001	4.65989	12.1861	Up	-	-	-	-
Unigene14731_JX	307	0	15	0.001	4.53941	12.1483	Up	-	-	-	-
CL982.Contig1_JX	578	0	28	0.001	4.50067	12.1359	Up	-	-	-	gi|255557263|ref|XP_002519662.1|/1.45024e-12/conserved hypothetical protein [Ricinus communis]
Unigene23983_JX	828	0	39	0.001	4.37604	12.0954	Up	-	-	-	gi|224140343|ref|XP_002323542.1|/5.7273e-45/predicted protein [Populus trichocarpa]
Unigene55609_JX	1321	0	59	0.001	4.1495	12.0187	Up	GO:0044464//cell part	-	-	gi|108706691|gb|ABF94486.1|/5.73486e-105/Haemolysin-III related family protein, expressed [Oryza sativa Japonica Group]
Unigene68575_JX	755	0	30	0.001	3.69165	11.8501	Up	GO:0044464//cell part	GO:0008375//acetylglucosaminyltransferase activity	-	gi|115470965|ref|NP_001059081.1|/1.14125e-110/Os07g0188700 [Oryza sativa Japonica Group]
Unigene69708_JX	403	0	16	0.001	3.6886	11.8489	Up	-	-	-	gi|297734841|emb|CBI17075.3|/6.9873e-26/unnamed protein product [Vitis vinifera]
CL5235.Contig1_JX	620	0	18	0.001	2.69729	11.3973	Up	-	GO:0016740//transferase activity	-	gi|207061309|dbj|BAG71895.1|/1.05264e-30/5-hydroxyconiferaldehyde O-methyltransferase [Carthamus tinctorius]
Unigene34672_JX	616	0	17	0.001	2.56398	11.3242	Up	-	GO:0016405//CoA-ligase activity;GO:0016703;GO:0032559//adenyl ribonucleotide binding	GO:0006725//cellular aromatic compound metabolic process	gi|9651915|gb|AAF91309.1|AF239686_1/4.59734e-87/4-coumarate:coA ligase 2 [Rubus idaeus]
CL2685.Contig1_JX	1104	0	29	0.001	2.44048	11.2529	Up	-	-	-	gi|242051951|ref|XP_002455121.1|/1.10061e-10/hypothetical protein SORBIDRAFT_03g004680 [Sorghum bicolor]
Unigene14996_JX	949	0	24	0.001	2.34959	11.1982	Up	GO:0043231//intracellular membrane-bounded organelle	-	-	gi|147866196|emb|CAN79837.1|/4.30246e-74/hypothetical protein VITISV_007520 [Vitis vinifera]
Unigene12371_JX	896	0	17	0.001	1.76274	10.7836	Up	-	GO:0016628//oxidoreductase activity, acting on the CH-CH group of donors, NAD or NADP as acceptor;GO:0032559//adenyl ribonucleotide binding	GO:0008152//metabolic process;GO:0050896//response to stimulus	gi|224098390|ref|XP_002311161.1|/5.03001e-122/predicted protein [Populus trichocarpa]
Unigene12923_JX	917	0	16	0.001	1.62105	10.6627	Up	GO:0043231//intracellular membrane-bounded organelle	-	-	gi|125532963|gb|EAY79528.1|/9.70782e-60/hypothetical protein OsI_34658 [Oryza sativa Indica Group]
CL11235.Contig1_JX	1095	0	18	0.001	1.52723	10.5767	Up	GO:0043231//intracellular membrane-bounded organelle;GO:0031410//cytoplasmic vesicle	GO:0016709//oxidoreductase activity, acting on paired donors, with incorporation or reduction of molecular oxygen, NADH or NADPH as one donor, and incorporation of one atom of oxygen;GO:0046914//transition metal ion binding	GO:0030148//sphingolipid biosynthetic process;GO:0006631//fatty acid metabolic process;GO:0009639//response to red or far red light	gi|297724617|ref|NP_001174672.1|/1.51339e-121/Os06g0226950 [Oryza sativa Japonica Group]
CL10204.Contig1_JX	1146	0	16	0.001	1.29713	10.3411	Up	-	GO:0016798//hydrolase activity, acting on glycosyl bonds	GO:0008152//metabolic process	gi|90025015|gb|ABD85024.1|/1.51993e-111/beta-1,3-glucanase [Lilium hybrid division VII]

## Sheet: VP
	Additional file 4. The specific expression of genes in the VP in the comparison between FDP with VP
GeneID	Gene_length	VP-Expression	FDP-Expression	VP-RPKM	FDP-RPKM	log2 Ratio(FDP/VP)	Up-Down-Regulation(FDP/VP)	GO Component	GO Function	GO Process	Blast nr
Unigene41029_JX	295	383	0	138.279	0.001	-17.0772	Down	-	GO:0046872//metal ion binding;GO:0004497//monooxygenase activity	-	gi|225455517|ref|XP_002266824.1|/3.43323e-17/PREDICTED: hypothetical protein [Vitis vinifera]
Unigene64003_JX	162	162	0	106.507	0.001	-16.7006	Down	-	-	-	-
Unigene15492_JX	173	35	0	21.5477	0.001	-14.3952	Down	-	-	-	-
CL7013.Contig1_JX	164	32	0	20.7819	0.001	-14.343	Down	-	-	-	-
Unigene64666_JX	299	58	0	20.6603	0.001	-14.3346	Down	-	-	-	-
CL9491.Contig1_JX	179	34	0	20.2304	0.001	-14.3042	Down	-	-	-	-
Unigene17752_JX	167	22	0	14.0309	0.001	-13.7763	Down	-	-	-	-
CL3647.Contig1_JX	307	37	0	12.8364	0.001	-13.648	Down	-	-	-	-
Unigene65043_JX	195	21	0	11.47	0.001	-13.4856	Down	-	-	-	-
Unigene13367_JX	151	16	0	11.2855	0.001	-13.4622	Down	-	-	-	-
CL4044.Contig1_JX	380	38	0	10.6507	0.001	-13.3787	Down	GO:0044444//cytoplasmic part;GO:0043231//intracellular membrane-bounded organelle	GO:0003824//catalytic activity	-	gi|225450098|ref|XP_002274747.1|/1.43218e-54/PREDICTED: hypothetical protein [Vitis vinifera]
Unigene23340_JX	151	15	0	10.5802	0.001	-13.3691	Down	-	-	-	-
Unigene64344_JX	152	15	0	10.5106	0.001	-13.3596	Down	-	-	-	-
CL4215.Contig1_JX	283	27	0	10.1615	0.001	-13.3108	Down	-	-	-	-
Unigene17842_JX	202	19	0	10.018	0.001	-13.2903	Down	-	-	-	-
Unigene3196_JX	169	15	0	9.45331	0.001	-13.2066	Down	-	-	-	-
Unigene12810_JX	226	20	0	9.42542	0.001	-13.2023	Down	-	-	-	-
Unigene64435_JX	259	22	0	9.04695	0.001	-13.1432	Down	-	-	-	-
Unigene8296_JX	233	19	0	8.68514	0.001	-13.0843	Down	-	-	-	-
Unigene55731_JX	221	18	0	8.6748	0.001	-13.0826	Down	-	-	-	-
Unigene36319_JX	689	56	0	8.65661	0.001	-13.0796	Down	-	-	-	gi|225463045|ref|XP_002267969.1|/8.2295e-09/PREDICTED: hypothetical protein [Vitis vinifera]
Unigene28022_JX	280	22	0	8.36843	0.001	-13.0307	Down	GO:0031410//cytoplasmic vesicle	GO:0015036//disulfide oxidoreductase activity	GO:0019725//cellular homeostasis	gi|102139810|gb|ABF69995.1|/1.32024e-32/glutaredoxin family protein [Musa acuminata]
Unigene15632_JX	190	14	0	7.8479	0.001	-12.9381	Down	-	-	-	gi|115479143|ref|NP_001063165.1|/2.72978e-09/Os09g0413600 [Oryza sativa Japonica Group]
Unigene2149_JX	276	20	0	7.71792	0.001	-12.914	Down	-	-	-	-
Unigene6778_JX	200	14	0	7.45551	0.001	-12.8641	Down	-	-	-	-
Unigene227_JX	222	15	0	7.19644	0.001	-12.8131	Down	-	-	-	-
Unigene23119_JX	343	23	0	7.14189	0.001	-12.8021	Down	-	-	-	-
Unigene67640_JX	343	22	0	6.83137	0.001	-12.738	Down	-	-	-	-
CL6261.Contig1_JX	220	14	0	6.77773	0.001	-12.7266	Down	-	-	-	-
CL10836.Contig1_JX	446	27	0	6.44775	0.001	-12.6546	Down	-	GO:0060089//molecular transducer activity	GO:0009314//response to radiation;GO:0000904//cell morphogenesis involved in differentiation;GO:0023052//signaling	gi|255559298|ref|XP_002520669.1|/1.26756e-65/protein binding protein, putative [Ricinus communis]
Unigene20657_JX	386	23	0	6.34629	0.001	-12.6317	Down	GO:0044464//cell part	-	-	gi|255570711|ref|XP_002526310.1|/2.37988e-18/phosphatidylserine synthase, putative [Ricinus communis]
Unigene58856_JX	235	14	0	6.34511	0.001	-12.6314	Down	-	-	-	gi|255555225|ref|XP_002518649.1|/7.88015e-09/conserved hypothetical protein [Ricinus communis]
Unigene28276_JX	237	14	0	6.29157	0.001	-12.6192	Down	-	-	-	gi|115454707|ref|NP_001050954.1|/3.31076e-07/Os03g0691400 [Oryza sativa Japonica Group]
Unigene34330_JX	276	16	0	6.17433	0.001	-12.5921	Down	-	-	-	-
Unigene14161_JX	397	23	0	6.17045	0.001	-12.5912	Down	-	-	-	-
Unigene50445_JX	490	28	0	6.08613	0.001	-12.5713	Down	-	GO:0046872//metal ion binding;GO:0016838//carbon-oxygen lyase activity, acting on phosphates	GO:0006644//phospholipid metabolic process;GO:0006950//response to stress	gi|224056032|ref|XP_002298717.1|/3.11939e-19/predicted protein [Populus trichocarpa]
Unigene42189_JX	286	16	0	5.95845	0.001	-12.5407	Down	-	-	-	-
Unigene62592_JX	234	13	0	5.91707	0.001	-12.5307	Down	-	-	-	gi|225437142|ref|XP_002274340.1|/8.15468e-06/PREDICTED: hypothetical protein [Vitis vinifera]
Unigene46949_JX	219	12	0	5.83601	0.001	-12.5108	Down	-	-	-	-
Unigene36659_JX	257	14	0	5.80195	0.001	-12.5023	Down	-	-	-	-
Unigene65770_JX	352	19	0	5.74897	0.001	-12.4891	Down	-	-	-	gi|8439296|emb|CAB94237.1|/8.48906e-24/gastrodianin-MNF protein [Gastrodia elata]
Unigene53648_JX	284	15	0	5.62538	0.001	-12.4577	Down	-	-	-	-
CL4572.Contig1_JX	360	19	0	5.62122	0.001	-12.4567	Down	-	-	-	-
Unigene66339_JX	228	12	0	5.60565	0.001	-12.4527	Down	-	-	-	-
Unigene44729_JX	497	26	0	5.57181	0.001	-12.4439	Down	GO:0043231//intracellular membrane-bounded organelle	GO:0004871//signal transducer activity;GO:0019840//isoprenoid binding	GO:0009755//hormone-mediated signaling pathway	gi|224139258|ref|XP_002323024.1|/1.13968e-56/predicted protein [Populus trichocarpa]
Unigene12193_JX	340	17	0	5.32536	0.001	-12.3787	Down	-	-	-	-
Unigene69700_JX	300	15	0	5.32536	0.001	-12.3787	Down	-	-	-	-
Unigene12012_JX	300	15	0	5.32536	0.001	-12.3787	Down	-	-	-	-
CL4766.Contig1_JX	263	13	0	5.26462	0.001	-12.3621	Down	-	-	-	-
Unigene32726_JX	267	13	0	5.18575	0.001	-12.3403	Down	-	-	-	-
Unigene11946_JX	332	16	0	5.13288	0.001	-12.3256	Down	-	-	-	-
Unigene67607_JX	334	16	0	5.10214	0.001	-12.3169	Down	GO:0005777//peroxisome;GO:0016020//membrane;GO:0031410//cytoplasmic vesicle	GO:0016787//hydrolase activity	GO:0044238//primary metabolic process	gi|281312182|sp|B9FHH2.1|BGL20_ORYSJ/2.06818e-17/RecName: Full=Beta-glucosidase 20; Short=Os5bglu20; Flags: Precursor
Unigene66928_JX	557	25	0	4.7804	0.001	-12.2229	Down	GO:0043231//intracellular membrane-bounded organelle	-	-	gi|255628009|gb|ACU14349.1|/2.12358e-42/unknown [Glycine max]
Unigene2296_JX	285	12	0	4.48452	0.001	-12.1307	Down	-	-	-	-
CL5445.Contig1_JX	287	12	0	4.45327	0.001	-12.1206	Down	-	-	-	-
Unigene14131_JX	480	20	0	4.4378	0.001	-12.1156	Down	GO:0043231//intracellular membrane-bounded organelle	-	-	gi|255645831|gb|ACU23406.1|/2.17569e-30/unknown [Glycine max]
Unigene69653_JX	362	15	0	4.41328	0.001	-12.1076	Down	-	-	-	gi|225467191|ref|XP_002262610.1|/7.61496e-20/PREDICTED: hypothetical protein, partial [Vitis vinifera]
CL4008.Contig1_JX	646	25	0	4.1218	0.001	-12.0091	Down	-	-	-	gi|255571701|ref|XP_002526794.1|/1.39235e-36/conserved hypothetical protein [Ricinus communis]
CL6303.Contig1_JX	363	14	0	4.10772	0.001	-12.0041	Down	-	-	-	-
Unigene21528_JX	493	19	0	4.10474	0.001	-12.0031	Down	GO:0043231//intracellular membrane-bounded organelle	GO:0001071	GO:0006351//transcription, DNA-dependent	gi|15239013|ref|NP_199667.1|/8.12571e-07/basic helix-loop-helix (bHLH) family protein [Arabidopsis thaliana]
Unigene36028_JX	351	13	0	3.94471	0.001	-11.9457	Down	-	-	-	-
Unigene12349_JX	462	16	0	3.68856	0.001	-11.8488	Down	GO:0031410//cytoplasmic vesicle	GO:0003845//11-beta-hydroxysteroid dehydrogenase activity	GO:0008152//metabolic process	gi|242032297|ref|XP_002463543.1|/2.39153e-49/hypothetical protein SORBIDRAFT_01g001700 [Sorghum bicolor]
CL3218.Contig1_JX	351	12	0	3.64127	0.001	-11.8302	Down	-	-	-	-
Unigene13487_JX	443	15	0	3.60634	0.001	-11.8163	Down	-	-	-	-
Unigene69817_JX	361	12	0	3.54041	0.001	-11.7897	Down	-	-	-	-
Unigene22390_JX	362	12	0	3.53063	0.001	-11.7857	Down	GO:0043231//intracellular membrane-bounded organelle	GO:0016740//transferase activity	-	gi|125581917|gb|EAZ22848.1|/5.432e-34/hypothetical protein OsJ_06527 [Oryza sativa Japonica Group]
Unigene62868_JX	513	17	0	3.52948	0.001	-11.7852	Down	-	-	-	gi|157165826|gb|ABV25002.1|/2.25097e-18/polygalacturonase 5 [Oncidium Gower Ramsey]
Unigene44481_JX	456	15	0	3.50353	0.001	-11.7746	Down	-	-	-	gi|155965517|gb|ABU40778.1|/5.05271e-15/NAC-like protein 13 [Crocus sativus]
Unigene13680_JX	430	14	0	3.46768	0.001	-11.7598	Down	-	-	-	-
Unigene14057_JX	377	12	0	3.39015	0.001	-11.7271	Down	GO:0016020//membrane	GO:0060089//molecular transducer activity	GO:0023052//signaling;GO:0009314//response to radiation	gi|255560161|ref|XP_002521098.1|/3.22932e-39/protein binding protein, putative [Ricinus communis]
Unigene62272_JX	507	15	0	3.1511	0.001	-11.6216	Down	-	-	-	gi|226533258|ref|NP_001145551.1|/7.23046e-14/hypothetical protein LOC100279003 [Zea mays]
Unigene2929_JX	585	17	0	3.09508	0.001	-11.5958	Down	-	-	-	gi|224140575|ref|XP_002323658.1|/7.73839e-09/predicted protein [Populus trichocarpa]
Unigene476_JX	422	12	0	3.02864	0.001	-11.5645	Down	-	-	-	-
Unigene33613_JX	491	13	0	2.81995	0.001	-11.4615	Down	-	-	-	gi|224113259|ref|XP_002316439.1|/2.24069e-09/predicted protein [Populus trichocarpa]
CL3480.Contig1_JX	456	12	0	2.80282	0.001	-11.4527	Down	-	-	-	gi|240254510|ref|NP_179839.5|/1.47046e-12/catalytic/ transferase [Arabidopsis thaliana]
Unigene16846_JX	467	12	0	2.7368	0.001	-11.4183	Down	-	-	-	-
Unigene65482_JX	471	12	0	2.71356	0.001	-11.406	Down	-	-	-	-
Unigene35813_JX	540	13	0	2.56406	0.001	-11.3242	Down	-	GO:0005543//phospholipid binding	GO:0009791//post-embryonic development;GO:0048506	gi|260871433|gb|ACX53295.1|/6.39727e-78/terminal flower 1-like protein [Crocus sativus]
Unigene23973_JX	503	12	0	2.54093	0.001	-11.3111	Down	-	-	-	-
Unigene21149_JX	514	12	0	2.48655	0.001	-11.2799	Down	-	GO:0003676//nucleic acid binding;GO:0034061	GO:0006260//DNA replication	gi|147822139|emb|CAN77045.1|/2.28515e-26/hypothetical protein VITISV_035256 [Vitis vinifera]
Unigene12480_JX	518	12	0	2.46735	0.001	-11.2687	Down	-	-	-	-
Unigene16863_JX	779	18	0	2.46102	0.001	-11.265	Down	GO:0031224//intrinsic to membrane;GO:0043231//intracellular membrane-bounded organelle	-	GO:0009607//response to biotic stimulus	gi|297741277|emb|CBI32408.3|/9.72506e-60/unnamed protein product [Vitis vinifera]
CL2184.Contig1_JX	803	18	0	2.38746	0.001	-11.2213	Down	-	-	-	-
CL12349.Contig1_JX	724	16	0	2.35375	0.001	-11.2007	Down	GO:0000785//chromatin	GO:0005488//binding;GO:0003678//DNA helicase activity	GO:0032196//transposition;GO:0009292//genetic transfer;GO:0031062//positive regulation of histone methylation;GO:0006342//chromatin silencing;GO:0009207;GO:0051052//regulation of DNA metabolic process;GO:0035067//negative regulation of histone acetylation	gi|297735171|emb|CBI17533.3|/3.74706e-39/unnamed protein product [Vitis vinifera]
Unigene15094_JX	601	13	0	2.30382	0.001	-11.1698	Down	GO:0043231//intracellular membrane-bounded organelle	GO:0003676//nucleic acid binding	-	gi|71534140|emb|CAI46244.1|/3.54173e-36/Myb-like protein [Humulus lupulus]
CL11678.Contig1_JX	985	21	0	2.27071	0.001	-11.1489	Down	-	-	-	-
Unigene36247_JX	564	12	0	2.26611	0.001	-11.146	Down	GO:0043231//intracellular membrane-bounded organelle	GO:0003676//nucleic acid binding;GO:0001071	GO:0006351//transcription, DNA-dependent	gi|162568700|gb|ABY19375.1|/6.78728e-44/DRE-binding protein DREB2 [Phyllostachys edulis]
Unigene36206_JX	745	14	0	2.00148	0.001	-10.9669	Down	-	-	GO:0009987//cellular process	gi|297741339|emb|CBI32470.3|/1.45763e-33/unnamed protein product [Vitis vinifera]
Unigene30725_JX	695	13	0	1.99222	0.001	-10.9602	Down	-	-	-	gi|255582232|ref|XP_002531908.1|/2.39503e-24/conserved hypothetical protein [Ricinus communis]
Unigene2389_JX	663	12	0	1.92773	0.001	-10.9127	Down	-	GO:0004672//protein kinase activity	-	gi|255558222|ref|XP_002520138.1|/1.06384e-18/Protein kinase APK1B, chloroplast precursor, putative [Ricinus communis]
Unigene30186_JX	835	15	0	1.9133	0.001	-10.9019	Down	-	-	-	gi|144225455|emb|CAM84246.1|/1.64488e-31/hypothetical protein [Populus tremula]
Unigene21384_JX	1015	17	0	1.78387	0.001	-10.8008	Down	GO:0031224//intrinsic to membrane	GO:0046872//metal ion binding;GO:0043682//copper-transporting ATPase activity;GO:0032559//adenyl ribonucleotide binding	GO:0035434//copper ion transmembrane transport;GO:0010038//response to metal ion;GO:0009206;GO:0009636//response to toxin	gi|225426391|ref|XP_002269758.1|/7.23837e-115/PREDICTED: hypothetical protein [Vitis vinifera]
CL11366.Contig1_JX	905	15	0	1.76531	0.001	-10.7857	Down	GO:0044464//cell part	GO:0003824//catalytic activity	-	gi|255544478|ref|XP_002513300.1|/2.14034e-19/receptor protein kinase, putative [Ricinus communis]
Unigene63410_JX	879	14	0	1.69636	0.001	-10.7282	Down	-	-	-	gi|255584667|ref|XP_002533056.1|/2.34678e-39/DUF26 domain-containing protein 1 precursor, putative [Ricinus communis]
Unigene34336_JX	828	13	0	1.67222	0.001	-10.7075	Down	GO:0031410//cytoplasmic vesicle	-	-	gi|225449436|ref|XP_002278079.1|/4.31359e-93/PREDICTED: hypothetical protein [Vitis vinifera]
Unigene16387_JX	806	12	0	1.58572	0.001	-10.6309	Down	-	-	-	-
Unigene8849_JX	849	12	0	1.5054	0.001	-10.5559	Down	-	-	-	gi|225425623|ref|XP_002266484.1|/1.04093e-105/PREDICTED: hypothetical protein, partial [Vitis vinifera]
CL11470.Contig1_JX	858	12	0	1.48961	0.001	-10.5407	Down	-	GO:0004672//protein kinase activity;GO:0032559//adenyl ribonucleotide binding	GO:0006464//protein modification process	gi|242078695|ref|XP_002444116.1|/5.6132e-91/hypothetical protein SORBIDRAFT_07g008540 [Sorghum bicolor]
CL644.Contig2_JX	1097	15	0	1.45634	0.001	-10.5081	Down	GO:0016020//membrane	-	-	gi|242060844|ref|XP_002451711.1|/5.45535e-87/hypothetical protein SORBIDRAFT_04g006430 [Sorghum bicolor]
Unigene2513_JX	1296	16	0	1.3149	0.001	-10.3607	Down	-	-	-	gi|225432756|ref|XP_002283134.1|/2.38542e-63/PREDICTED: hypothetical protein isoform 3 [Vitis vinifera]
CL7414.Contig1_JX	1150	14	0	1.29661	0.001	-10.3405	Down	GO:0009536//plastid	GO:0016301//kinase activity;GO:0032559//adenyl ribonucleotide binding	GO:0006796//phosphate metabolic process;GO:0006721//terpenoid metabolic process	gi|7227898|sp|P93841.1|ISPE_SOLLC/3.02401e-121/RecName: Full=4-diphosphocytidyl-2-C-methyl-D-erythritol kinase, chloroplastic/chromoplastic; AltName: Full=4-(cytidine-5'-diphospho)-2-C-methyl-D-erythritol kinase; Short=CMK; AltName: Full=Ripening-associated protein pTOM41; Flags: Precursor
CL9319.Contig1_JX	1663	17	0	1.08877	0.001	-10.0885	Down	-	-	-	gi|115453071|ref|NP_001050136.1|/2.20832e-43/Os03g0355700 [Oryza sativa Japonica Group]
CL8475.Contig1_JX	1191	12	0	1.07312	0.001	-10.0676	Down	GO:0016020//membrane	-	-	gi|255565453|ref|XP_002523717.1|/2.49077e-72/conserved hypothetical protein [Ricinus communis]
Unigene23540_JX	4882	47	0	1.02537	0.001	-10.0019	Down	GO:0016020//membrane;GO:0009536//plastid	-	-	gi|292559563|ref|YP_003540991.1|/0/hypothetical chloroplast RF1 [Phoenix dactylifera]
CL9772.Contig1_JX	1803	13	0	0.767939	0.001	-9.58485	Down	-	GO:0005488//binding	-	gi|255583839|ref|XP_002532671.1|/2.82935e-124/conserved hypothetical protein [Ricinus communis]
Unigene11409_JX	2422	16	0	0.703599	0.001	-9.45861	Down	GO:0043231//intracellular membrane-bounded organelle	GO:0001071	GO:0009725//response to hormone stimulus;GO:0009791//post-embryonic development;GO:0006351//transcription, DNA-dependent	gi|225466215|ref|XP_002266678.1|/0/PREDICTED: similar to auxin response factor 8 [Vitis vinifera]
Unigene49392_JX	2506	13	0	0.552512	0.001	-9.10986	Down	-	GO:0046872//metal ion binding;GO:0003676//nucleic acid binding;GO:0017111//nucleoside-triphosphatase activity;GO:0032559//adenyl ribonucleotide binding	GO:0000725//recombinational repair;GO:0010212//response to ionizing radiation	gi|225428788|ref|XP_002282100.1|/0/PREDICTED: hypothetical protein [Vitis vinifera]
