# Supplementary material for: Transcriptome analysis of Cymbidium sinense and its application to the identification of genes associated with floral development
Source: BMC Genomics. 2013 Apr 24;14:279. doi: 10.1186/1471-2164-14-279 (PMC3639151; doi:10.1186/1471-2164-14-279)
Supplement: Additional file 5 — Gene set enrichment analysis in the comparison between FDP with VP by GO and KEGG. [file 1471-2164-14-279-S5.xls]

## Sheet: GO
	Additional file 5 . Gene set enrichment analysis in the comparison between FDP with VP by GO
Category	Subcategory	Corrected P-value	Cluster frequency	Up-regulation	Down-regulation
Cellular component	vesicle	1.3e-10	438 out of 2271 genes, 19.3%	34	404
	cytoplasmic vesicle	3.11e-10	435 out of 2271 genes, 19.2%	33	402
	cell wall	9.38e-06	64 out of 2271 genes, 2.8%	10	54
	microtubule cytoskeleton	9.55e-06	61 out of 2271 genes, 2.7%	0	61
	chromatin	6.74e-05	30 out of 2271 genes, 1.3%	0	30
	external encapsulating structure	0.0001	107 out of 2271 genes, 4.7%	13	94
	cell periphery	0.00094	124 out of 2271 genes, 5.5%	15	109
	cytoskeleton	0.00147	68 out of 2271 genes, 3.0%	0	68
	non-membrane-bounded organelle	0.00284	149 out of 2271 genes, 6.6%	1	148
	intracellular non-membrane-bounded organelle	0.00284	149 out of 2271 genes, 6.6%	1	148
	chromosomal part	0.00615	38 out of 2271 genes, 1.7%	0	38
	membrane	0.00819	678 out of 2271 genes, 29.9%	49	629
Molecular function	cellulose synthase activity	0.00069	23 out of 2340 genes, 1.0%	3	20
	carboxypeptidase activity	0.00125	19 out of 2340 genes, 0.8%	0	19
	hydrolase activity, hydrolyzing O-glycosyl compounds	0.00676	69 out of 2340 genes, 2.9%	4	65
	UDP-galactosyltransferase activity	0.02348	12 out of 2340 genes, 0.5%	1	11
	guanyl ribonucleotide binding	0.03298	69 out of 2340 genes, 2.9%	1	68
	guanyl nucleotide binding	0.04216	69 out of 2340 genes, 2.9%	1	68
	carbohydrate binding	0.04262	26 out of 2340 genes, 1.1%	1	25
Biological process	cellular macromolecular complex subunit organization	1.76e-06	61 out of 2016 genes, 3.0%	1	60
	macromolecular complex subunit organization	2.94e-06	68 out of 2016 genes, 3.4%	1	67
	response to organic substance	0.00042	185 out of 2016 genes, 9.2%	34	151
	protein complex subunit organization	0.00076	43 out of 2016 genes, 2.1%	1	42
	cellular component organization	0.00205	254 out of 2016 genes, 12.6%	13	241
	protein complex assembly	0.00308	41 out of 2016 genes, 2.0%	1	40
	protein complex biogenesis	0.00362	41 out of 2016 genes, 2.0%	1	40
	negative regulation of biological process	0.00426	41 out of 2016 genes, 2.0%	0	41
	cellular protein complex assembly	0.00462	35 out of 2016 genes, 1.7%	1	34
	microtubule-based process	0.00483	44 out of 2016 genes, 2.2%	0	44
	polysaccharide metabolic process	0.00622	68 out of 2016 genes, 3.4%	6	62
	nucleosome organization	0.00805	23 out of 2016 genes, 1.1%	0	23
	monocarboxylic acid metabolic process	0.01099	74 out of 2016 genes, 3.7%	9	65
	polysaccharide biosynthetic process	0.01232	34 out of 2016 genes, 1.7%	2	32
	cellular polysaccharide biosynthetic process	0.01232	34 out of 2016 genes, 1.7%	2	32
	glucan biosynthetic process	0.02007	25 out of 2016 genes, 1.2%	2	23
	cellular macromolecular complex assembly	0.02535	35 out of 2016 genes, 1.7%	1	34
	cellular component assembly at cellular level	0.02602	42 out of 2016 genes, 2.1%	1	41
	cellular developmental process	0.02608	102 out of 2016 genes, 5.1%	10	92
	regulation of cellular component organization	0.027	20 out of 2016 genes, 1.0%	1	19
	negative regulation of gene expression	0.02702	27 out of 2016 genes, 1.3%	0	27
	negative regulation of metabolic process	0.03656	28 out of 2016 genes, 1.4%	0	28
	cellular component assembly	0.04668	48 out of 2016 genes, 2.4%	1	47
	glucan metabolic process	0.0476	47 out of 2016 genes, 2.3%	5	42

## Sheet: KEGG
Additional file 5 . Gene set enrichment analysis in the comparison between FDP with VP by KEGG
KEGG pathway category	Q value	Pathway ID	DEGs with pathway annotation (2445)	Up-regulation	Down-regulation
Phenylpropanoid biosynthesis	0.000825278	ko00940	380 (1.89%)	13	367
Flavonoid biosynthesis	0.00205459	ko00941	226 (1.12%)	20	206
Phagosome	0.00994806	ko04145	276 (1.37%)	1	275
Plant hormone signal transduction	0.0137865	ko04075	1285 (6.38%)	34	1251
Stilbenoid, diarylheptanoid and gingerol biosynthesis	0.0257649	ko00945	223 (1.11%)	20	203
Other glycan degradation	0.0257649	ko00511	76 (0.38%)	0	76
