# Supplementary material for: Transcriptome analysis of Cymbidium sinense and its application to the identification of genes associated with floral development
Source: BMC Genomics. 2013 Apr 24;14:279. doi: 10.1186/1471-2164-14-279 (PMC3639151; doi:10.1186/1471-2164-14-279)
Supplement: Additional file 6 — Specific expression of genes in the comparison between RP and VP. [file 1471-2164-14-279-S6.xls]

## Sheet: RP
	Additional file 6. The specific expression of genes in RP in the comparison between RP and VP
GeneID	Gene_length	VP-Expression	RP-Expression	VP-RPKM	RP-RPKM	log2 Ratio (RP/VP)	Up-Down-Regulation (RP/VP)	GO Component	GO Function	GO Process	Blast nr
Unigene11169_JX	152	0	680	0.001	545.065	19.0561	Up	-	-	-	-
CL7096.Contig1_JX	308	0	559	0.001	221.128	17.7545	Up	-	-	-	-
Unigene60570_JX	198	0	329	0.001	202.448	17.6272	Up	-	-	-	-
Unigene56776_JX	168	0	251	0.001	182.032	17.4738	Up	-	-	-	-
CL10890.Contig1_JX	300	0	375	0.001	152.298	17.2165	Up	-	-	-	-
Unigene57430_JX	158	0	118	0.001	90.9931	16.4735	Up	-	-	-	gi|242059339|ref|XP_002458815.1|/4.32875e-07/hypothetical protein SORBIDRAFT_03g040830 [Sorghum bicolor]
CL6444.Contig1_JX	543	0	392	0.001	87.9568	16.4245	Up	-	-	-	-
CL9618.Contig1_JX	1818	0	1203	0.001	80.6223	16.2989	Up	GO:0044464//cell part	-	GO:0051234//establishment of localization	gi|225459621|ref|XP_002284556.1|/0/PREDICTED: hypothetical protein [Vitis vinifera]
CL8201.Contig1_JX	1573	0	1029	0.001	79.7021	16.2823	Up	-	-	-	gi|295881153|gb|ADG56506.1|/1.67132e-85/putative cis-zeatin O-glucosyltransferase [Hordeum vulgare subsp. vulgare]
Unigene24781_JX	349	0	227	0.001	79.2472	16.2741	Up	-	-	-	-
Unigene55510_JX	249	0	151	0.001	73.8858	16.173	Up	-	-	-	-
Unigene43803_JX	154	0	71	0.001	56.1721	15.7776	Up	-	-	-	-
Unigene70214_JX	436	0	169	0.001	47.2263	15.5273	Up	-	-	-	-
CL10169.Contig1_JX	583	0	214	0.001	44.7228	15.4487	Up	-	GO:0016682//oxidoreductase activity, acting on diphenols and related substances as donors, oxygen as acceptor;GO:0043169//cation binding	GO:0008152//metabolic process	gi|124502516|gb|ABN13632.1|/1.74542e-37/polyphenol oxidase [Doritis pulcherrima x Phalaenopsis hybrid cultivar]
Unigene50282_JX	196	0	71	0.001	44.1353	15.4296	Up	-	-	-	-
Unigene50388_JX	166	0	60	0.001	44.0379	15.4265	Up	-	-	-	-
Unigene29746_JX	154	0	55	0.001	43.5136	15.4092	Up	-	-	-	-
Unigene21312_JX	359	0	128	0.001	43.4409	15.4068	Up	-	-	-	-
Unigene10007_JX	262	0	88	0.001	40.9227	15.3206	Up	-	-	-	gi|222640470|gb|EEE68602.1|/2.14309e-27/hypothetical protein OsJ_27135 [Oryza sativa Japonica Group]
Unigene10614_JX	958	0	321	0.001	40.8247	15.3172	Up	GO:0043231//intracellular membrane-bounded organelle	GO:0003677//DNA binding;GO:0001071	GO:0006351//transcription, DNA-dependent	gi|300078682|gb|ADJ67238.1|/4.44804e-127/MADS box transcription factor 6 [Oncidium Gower Ramsey]
CL2033.Contig1_JX	463	0	154	0.001	40.525	15.3065	Up	-	-	-	-
Unigene13302_JX	347	0	114	0.001	40.0275	15.2887	Up	-	GO:0004175//endopeptidase activity;GO:0003676//nucleic acid binding;GO:0034061	GO:0006260//DNA replication;GO:0019538//protein metabolic process	gi|77556305|gb|ABA99101.1|/1.84898e-10/retrotransposon protein, putative, Ty3-gypsy subclass [Oryza sativa Japonica Group]
Unigene66258_JX	241	0	78	0.001	39.4331	15.2671	Up	-	-	-	-
Unigene30519_JX	1224	0	383	0.001	38.1242	15.2184	Up	-	-	-	gi|297738581|emb|CBI27826.3|/2.28888e-52/unnamed protein product [Vitis vinifera]
Unigene2264_JX	579	0	170	0.001	35.7729	15.1266	Up	GO:0031410//cytoplasmic vesicle	-	-	gi|242055943|ref|XP_002457117.1|/2.468e-20/hypothetical protein SORBIDRAFT_03g001580 [Sorghum bicolor]
Unigene69600_JX	206	0	60	0.001	35.4868	15.115	Up	-	-	-	-
Unigene56775_JX	208	0	60	0.001	35.1456	15.1011	Up	-	-	-	-
Unigene2308_JX	1577	0	444	0.001	34.3032	15.0661	Up	GO:0043231//intracellular membrane-bounded organelle	GO:0042623//ATPase activity, coupled;GO:0003677//DNA binding;GO:0032559//adenyl ribonucleotide binding	GO:0000730//DNA recombinase assembly;GO:0022403	gi|585771|sp|P37384.1|DMC1_LILLO/7.10127e-169/RecName: Full=Meiotic recombination protein DMC1 homolog
Unigene66250_JX	265	0	74	0.001	34.0227	15.0542	Up	-	-	-	-
CL10030.Contig1_JX	291	0	81	0.001	33.9137	15.0496	Up	-	-	-	-
Unigene16424_JX	470	0	127	0.001	32.9222	15.0068	Up	-	-	-	-
CL862.Contig1_JX	486	0	129	0.001	32.3398	14.981	Up	-	-	-	gi|115475611|ref|NP_001061402.1|/3.16476e-16/Os08g0266200 [Oryza sativa Japonica Group]
Unigene17145_JX	299	0	79	0.001	32.1914	14.9744	Up	-	-	-	-
Unigene50283_JX	252	0	62	0.001	29.9761	14.8715	Up	-	-	-	-
Unigene63138_JX	1082	0	260	0.001	29.2772	14.8375	Up	-	-	-	-
CL4104.Contig1_JX	270	0	61	0.001	27.5264	14.7485	Up	-	-	-	-
Unigene68437_JX	341	0	77	0.001	27.5118	14.7478	Up	-	-	-	-
CL7945.Contig1_JX	1439	0	323	0.001	27.348	14.7391	Up	GO:0043231//intracellular membrane-bounded organelle	GO:0003677//DNA binding;GO:0001071	GO:0006351//transcription, DNA-dependent	gi|74053667|gb|AAZ95250.1|/4.74649e-124/AGAMOUS-like transcription factor [Dendrobium crumenatum]
Unigene20729_JX	350	0	78	0.001	27.1525	14.7288	Up	-	-	-	-
CL3284.Contig1_JX	274	0	61	0.001	27.1246	14.7273	Up	-	-	-	-
CL3145.Contig1_JX	280	0	62	0.001	26.9785	14.7195	Up	-	-	-	-
CL3138.Contig1_JX	254	0	56	0.001	26.862	14.7133	Up	-	-	-	-
CL7028.Contig1_JX	433	0	95	0.001	26.7312	14.7062	Up	-	-	-	gi|147840003|emb|CAN77179.1|/3.68582e-27/hypothetical protein VITISV_006672 [Vitis vinifera]
Unigene49920_JX	435	0	92	0.001	25.7681	14.6533	Up	-	-	-	-
CL826.Contig1_JX	309	0	65	0.001	25.6294	14.6455	Up	-	-	-	-
Unigene2241_JX	168	0	34	0.001	24.6577	14.5898	Up	-	-	-	-
Unigene62176_JX	431	0	87	0.001	24.5938	14.586	Up	-	-	-	-
Unigene2960_JX	426	0	84	0.001	24.0244	14.5522	Up	-	-	-	gi|255572613|ref|XP_002527240.1|/9.54782e-07/hypothetical protein RCOM_0231790 [Ricinus communis]
Unigene23947_JX	453	0	89	0.001	23.9373	14.547	Up	-	-	-	-
Unigene20218_JX	174	0	34	0.001	23.8075	14.5391	Up	-	-	-	-
Unigene24445_JX	171	0	33	0.001	23.5126	14.5211	Up	-	-	-	-
Unigene49024_JX	269	0	51	0.001	23.0994	14.4956	Up	-	-	-	-
Unigene60416_JX	1019	0	190	0.001	22.7176	14.4715	Up	-	-	-	gi|242082878|ref|XP_002441864.1|/1.06915e-20/hypothetical protein SORBIDRAFT_08g003780 [Sorghum bicolor]
Unigene62029_JX	320	0	59	0.001	22.4639	14.4553	Up	-	-	-	-
Unigene23773_JX	968	0	173	0.001	21.7748	14.4104	Up	-	GO:0016491//oxidoreductase activity;GO:0003677//DNA binding	GO:0006351//transcription, DNA-dependent	gi|300078680|gb|ADJ67237.1|/1.08225e-104/MADS box transcription factor 1 [Oncidium Gower Ramsey]
Unigene69887_JX	176	0	31	0.001	21.4601	14.3894	Up	-	-	-	-
CL1970.Contig1_JX	165	0	29	0.001	21.414	14.3863	Up	-	-	-	-
Unigene35365_JX	151	0	26	0.001	20.9788	14.3566	Up	-	-	-	-
Unigene44157_JX	154	0	26	0.001	20.5701	14.3283	Up	-	-	-	-
CL4845.Contig1_JX	173	0	29	0.001	20.4237	14.318	Up	-	-	-	-
Unigene14456_JX	175	0	29	0.001	20.1903	14.3014	Up	-	-	-	-
Unigene17508_JX	282	0	46	0.001	19.8743	14.2786	Up	-	-	-	-
CL6145.Contig1_JX	295	0	48	0.001	19.8245	14.275	Up	-	-	-	-
CL2289.Contig1_JX	167	0	27	0.001	19.6984	14.2658	Up	-	-	-	-
Unigene24018_JX	404	0	65	0.001	19.6027	14.2588	Up	-	-	-	-
CL12412.Contig1_JX	1101	0	172	0.001	19.0338	14.2163	Up	-	-	-	-
Unigene66352_JX	237	0	37	0.001	19.0211	14.2153	Up	-	-	-	-
Unigene61403_JX	724	0	113	0.001	19.0162	14.2149	Up	-	GO:0004857//enzyme inhibitor activity	-	gi|255539741|ref|XP_002510935.1|/4.27725e-43/21 kDa protein precursor, putative [Ricinus communis]
Unigene49762_JX	280	0	43	0.001	18.7109	14.1916	Up	-	-	-	gi|225459732|ref|XP_002284737.1|/4.49835e-06/PREDICTED: hypothetical protein [Vitis vinifera]
Unigene2704_JX	303	0	46	0.001	18.4969	14.175	Up	-	-	-	-
Unigene20417_JX	252	0	38	0.001	18.3724	14.1653	Up	-	-	-	-
CL3985.Contig1_JX	355	0	53	0.001	18.1899	14.1509	Up	-	-	-	-
Unigene23243_JX	1176	0	175	0.001	18.1307	14.1461	Up	GO:0031965//nuclear membrane	GO:0005488//binding	GO:0048528//post-embryonic root development;GO:0000087//M phase of mitotic cell cycle	gi|75185987|sp|Q9M7N6.1|MAF1_SOLLC/1.28512e-28/RecName: Full=MFP1 attachment factor 1
Unigene62692_JX	240	0	35	0.001	17.7681	14.117	Up	-	-	-	-
Unigene49874_JX	792	0	115	0.001	17.6911	14.1107	Up	-	-	-	-
Unigene69940_JX	310	0	45	0.001	17.6862	14.1103	Up	-	-	-	-
Unigene10483_JX	345	0	50	0.001	17.6577	14.108	Up	-	-	-	-
Unigene54160_JX	242	0	35	0.001	17.6212	14.105	Up	-	-	-	-
Unigene63244_JX	229	0	33	0.001	17.5575	14.0998	Up	-	-	-	-
Unigene67315_JX	1433	0	206	0.001	17.5148	14.0963	Up	-	GO:0016740//transferase activity	-	gi|147783833|emb|CAN63569.1|/4.15386e-104/hypothetical protein VITISV_043430 [Vitis vinifera]
Unigene12260_JX	216	0	31	0.001	17.486	14.0939	Up	-	-	-	-
Unigene67600_JX	690	0	99	0.001	17.4811	14.0935	Up	-	-	-	-
Unigene44533_JX	273	0	39	0.001	17.4055	14.0873	Up	-	-	-	-
Unigene2794_JX	393	0	56	0.001	17.3612	14.0836	Up	-	-	-	-
Unigene3583_JX	395	0	56	0.001	17.2733	14.0763	Up	-	-	-	-
CL3223.Contig1_JX	262	0	37	0.001	17.2062	14.0706	Up	-	-	-	-
Unigene15087_JX	420	0	59	0.001	17.1154	14.063	Up	-	-	-	-
Unigene50668_JX	344	0	48	0.001	17.0007	14.0533	Up	-	GO:0016757//transferase activity, transferring glycosyl groups	-	gi|224056136|ref|XP_002298733.1|/1.08526e-18/predicted protein [Populus trichocarpa]
Unigene13286_JX	416	0	58	0.001	16.9871	14.0521	Up	GO:0043229//intracellular organelle;GO:0044444//cytoplasmic part	GO:0004672//protein kinase activity;GO:0000166//nucleotide binding	GO:0048236//plant-type spore development;GO:0009555//pollen development;GO:0003006//reproductive developmental process	gi|222619759|gb|EEE55891.1|/3.76251e-35/hypothetical protein OsJ_04550 [Oryza sativa Japonica Group]
Unigene61716_JX	201	0	28	0.001	16.9725	14.0509	Up	-	-	-	-
Unigene66468_JX	281	0	39	0.001	16.9099	14.0456	Up	-	-	-	-
Unigene69277_JX	335	0	46	0.001	16.73	14.0302	Up	-	-	-	-
Unigene44201_JX	198	0	27	0.001	16.6143	14.0201	Up	-	-	-	-
Unigene53759_JX	264	0	36	0.001	16.6143	14.0201	Up	-	-	-	-
CL2411.Contig1_JX	479	0	65	0.001	16.5334	14.0131	Up	-	-	-	-
Unigene32667_JX	273	0	37	0.001	16.5129	14.0113	Up	-	-	-	-
Unigene20406_JX	526	0	71	0.001	16.4458	14.0054	Up	-	-	-	-
Unigene47075_JX	164	0	22	0.001	16.3441	13.9965	Up	-	-	-	-
Unigene34720_JX	239	0	32	0.001	16.3131	13.9937	Up	-	-	-	-
Unigene30800_JX	760	0	101	0.001	16.1917	13.983	Up	-	-	-	gi|125558066|gb|EAZ03602.1|/6.08968e-27/hypothetical protein OsI_25739 [Oryza sativa Indica Group]
Unigene65732_JX	160	0	21	0.001	15.9913	13.965	Up	-	-	-	-
Unigene12746_JX	183	0	24	0.001	15.9788	13.9639	Up	-	-	-	-
Unigene20721_JX	337	0	44	0.001	15.9077	13.9574	Up	GO:0043231//intracellular membrane-bounded organelle	GO:0003676//nucleic acid binding	-	gi|225447310|ref|XP_002280056.1|/1.87059e-18/PREDICTED: hypothetical protein [Vitis vinifera]
Unigene58013_JX	261	0	34	0.001	15.8716	13.9542	Up	-	-	-	-
Unigene32634_JX	347	0	45	0.001	15.8003	13.9477	Up	-	-	-	-
Unigene12783_JX	255	0	33	0.001	15.7673	13.9446	Up	-	-	-	-
Unigene67224_JX	909	0	117	0.001	15.6821	13.9368	Up	-	-	-	-
Unigene63388_JX	560	0	72	0.001	15.6649	13.9352	Up	-	-	-	-
CL4279.Contig1_JX	289	0	37	0.001	15.5987	13.9291	Up	-	-	-	-
CL6822.Contig1_JX	305	0	39	0.001	15.5793	13.9273	Up	GO:0043231//intracellular membrane-bounded organelle	-	GO:0051234//establishment of localization	gi|41393251|gb|AAS01974.1|/5.48833e-14/putative chloroplastic RNA-binding protein, with alternative splicing isoforms [Oryza sativa Japonica Group]
Unigene13023_JX	415	0	53	0.001	15.5601	13.9256	Up	-	-	-	-
Unigene12301_JX	157	0	20	0.001	15.5208	13.9219	Up	-	-	-	-
Unigene16148_JX	1298	0	164	0.001	15.394	13.9101	Up	-	GO:0016765//transferase activity, transferring alkyl or aryl (other than methyl) groups	GO:0046203;GO:0048229//gametophyte development;GO:0018205//peptidyl-lysine modification	gi|53850024|emb|CAG28997.1|/0/homospermidine synthase [Phalaenopsis hybrid cultivar]
Unigene14264_JX	159	0	20	0.001	15.3256	13.9037	Up	-	-	-	-
Unigene62413_JX	358	0	45	0.001	15.3149	13.9026	Up	-	-	-	-
Unigene65796_JX	207	0	26	0.001	15.3033	13.9016	Up	-	-	-	-
Unigene43967_JX	152	0	19	0.001	15.2298	13.8946	Up	-	-	-	-
Unigene42205_JX	320	0	40	0.001	15.2298	13.8946	Up	-	-	-	-
Unigene54138_JX	312	0	39	0.001	15.2298	13.8946	Up	-	-	-	-
Unigene33489_JX	200	0	25	0.001	15.2298	13.8946	Up	-	-	-	-
CL4870.Contig1_JX	192	0	24	0.001	15.2298	13.8946	Up	-	-	-	gi|308081140|ref|NP_001183823.1|/1.6712e-06/hypothetical protein LOC100502416 [Zea mays]
Unigene36410_JX	483	0	60	0.001	15.1352	13.8856	Up	-	-	-	-
Unigene61657_JX	161	0	20	0.001	15.1352	13.8856	Up	-	-	-	-
Unigene43832_JX	242	0	30	0.001	15.1039	13.8826	Up	-	-	-	-
Unigene5650_JX	210	0	26	0.001	15.0847	13.8808	Up	-	-	-	-
Unigene2800_JX	194	0	24	0.001	15.0728	13.8797	Up	-	-	-	-
Unigene45207_JX	300	0	37	0.001	15.0267	13.8752	Up	-	-	-	-
Unigene67340_JX	1071	0	131	0.001	14.9027	13.8633	Up	GO:0031410//cytoplasmic vesicle	GO:0046872//metal ion binding;GO:0003824//catalytic activity	-	gi|224101527|ref|XP_002312317.1|/2.51318e-97/predicted protein [Populus trichocarpa]
Unigene21586_JX	246	0	30	0.001	14.8583	13.859	Up	-	-	-	-
Unigene60049_JX	894	0	109	0.001	14.855	13.8587	Up	GO:0043231//intracellular membrane-bounded organelle	GO:0003676//nucleic acid binding	-	gi|225463777|ref|XP_002267697.1|/3.42564e-46/PREDICTED: hypothetical protein [Vitis vinifera]
Unigene34534_JX	427	0	52	0.001	14.8374	13.857	Up	-	-	-	gi|164604828|dbj|BAF98466.1|/1.62239e-06/cytochrome P450 [Coptis japonica var. dissecta]
Unigene16190_JX	230	0	28	0.001	14.8325	13.8565	Up	-	-	-	-
Unigene64677_JX	378	0	46	0.001	14.8269	13.8559	Up	GO:0031410//cytoplasmic vesicle	GO:0005488//binding;GO:0016301//kinase activity	-	gi|242092792|ref|XP_002436886.1|/9.73302e-20/hypothetical protein SORBIDRAFT_10g010530 [Sorghum bicolor]
Unigene14919_JX	420	0	51	0.001	14.7946	13.8528	Up	-	-	-	-
Unigene69986_JX	579	0	70	0.001	14.73	13.8465	Up	-	-	-	gi|218193410|gb|EEC75837.1|/4.70397e-27/hypothetical protein OsI_12821 [Oryza sativa Indica Group]
Unigene36844_JX	456	0	55	0.001	14.6954	13.8431	Up	-	-	-	-
Unigene19876_JX	368	0	44	0.001	14.5676	13.8305	Up	-	-	-	-
Unigene32397_JX	251	0	30	0.001	14.5623	13.83	Up	GO:0043232	GO:0016798//hydrolase activity, acting on glycosyl bonds;GO:0043167//ion binding;GO:0003916//DNA topoisomerase activity;GO:0032559//adenyl ribonucleotide binding	GO:0006259//DNA metabolic process;GO:0048229//gametophyte development;GO:0007127//meiosis I;GO:0009791//post-embryonic development;GO:0003006//reproductive developmental process	gi|238908556|gb|ACF79646.2|/8.79274e-37/unknown [Zea mays]
Unigene14788_JX	260	0	31	0.001	14.5269	13.8264	Up	-	-	-	gi|21326139|gb|AAM47598.1|/9.27036e-09/NBS/LRR resistance protein-like protein [Capsicum annuum]
Unigene34515_JX	726	0	86	0.001	14.4326	13.817	Up	GO:0043231//intracellular membrane-bounded organelle	GO:0016843	GO:0010208//pollen wall assembly;GO:0008152//metabolic process	gi|297817252|ref|XP_002876509.1|/1.30821e-100/hypothetical protein ARALYDRAFT_907457 [Arabidopsis lyrata subsp. lyrata]
Unigene25057_JX	203	0	24	0.001	14.4045	13.8142	Up	-	-	-	-
Unigene11476_JX	237	0	28	0.001	14.3944	13.8132	Up	-	-	-	-
Unigene11052_JX	680	0	80	0.001	14.3339	13.8071	Up	-	-	-	-
Unigene52150_JX	196	0	23	0.001	14.2973	13.8035	Up	-	-	-	gi|899344|emb|CAA58859.1|/1.65112e-06/lipoxygenase [Nicotiana tabacum]
Unigene65863_JX	308	0	36	0.001	14.2408	13.7977	Up	GO:0000785//chromatin;GO:0043231//intracellular membrane-bounded organelle	GO:0003676//nucleic acid binding	GO:0034728	gi|2935450|gb|AAC05126.1|/4.56582e-33/histone H2B [Malus x domestica]
Unigene54154_JX	214	0	25	0.001	14.2334	13.797	Up	-	-	-	-
CL8344.Contig1_JX	776	0	90	0.001	14.1307	13.7865	Up	-	-	-	gi|116309335|emb|CAH66419.1|/7.9909e-22/H0622F05.2 [Oryza sativa Indica Group]
Unigene20083_JX	329	0	38	0.001	14.0725	13.7806	Up	GO:0044464//cell part	GO:0004672//protein kinase activity;GO:0000166//nucleotide binding	-	gi|242043330|ref|XP_002459536.1|/4.46852e-25/hypothetical protein SORBIDRAFT_02g006250 [Sorghum bicolor]
Unigene36089_JX	226	0	26	0.001	14.0168	13.7749	Up	-	-	-	-
Unigene69534_JX	383	0	44	0.001	13.9971	13.7728	Up	-	-	-	-
Unigene51764_JX	270	0	31	0.001	13.9888	13.772	Up	-	-	-	-
Unigene20998_JX	166	0	19	0.001	13.9453	13.7675	Up	-	-	-	-
CL11172.Contig1_JX	571	0	65	0.001	13.8695	13.7596	Up	-	-	-	-
Unigene66081_JX	212	0	24	0.001	13.793	13.7516	Up	-	-	-	-
Unigene36297_JX	265	0	30	0.001	13.793	13.7516	Up	-	-	-	-
Unigene67501_JX	1012	0	114	0.001	13.7249	13.7445	Up	-	-	-	-
Unigene17456_JX	160	0	18	0.001	13.7068	13.7426	Up	-	-	-	-
Unigene14281_JX	258	0	29	0.001	13.695	13.7414	Up	-	-	-	-
Unigene69932_JX	278	0	31	0.001	13.5863	13.7299	Up	-	-	-	-
Unigene66176_JX	350	0	39	0.001	13.5763	13.7288	Up	-	-	-	-
Unigene65103_JX	162	0	18	0.001	13.5376	13.7247	Up	-	-	-	-
Unigene5309_JX	261	0	29	0.001	13.5376	13.7247	Up	-	-	-	-
Unigene20465_JX	155	0	17	0.001	13.3629	13.7059	Up	-	-	-	-
Unigene6976_JX	374	0	41	0.001	13.3566	13.7053	Up	-	-	-	-
Unigene14182_JX	229	0	25	0.001	13.3011	13.6993	Up	-	-	-	-
Unigene26416_JX	193	0	21	0.001	13.257	13.6945	Up	-	-	-	-
Unigene13570_JX	378	0	41	0.001	13.2153	13.6899	Up	GO:0031410//cytoplasmic vesicle;GO:0043231//intracellular membrane-bounded organelle	GO:0016787//hydrolase activity	-	gi|297740163|emb|CBI30345.3|/6.52197e-32/unnamed protein product [Vitis vinifera]
Unigene12389_JX	277	0	30	0.001	13.1955	13.6878	Up	-	-	-	-
Unigene32750_JX	232	0	25	0.001	13.1291	13.6805	Up	-	-	-	-
Unigene32738_JX	260	0	28	0.001	13.121	13.6796	Up	GO:0044464//cell part	GO:0046914//transition metal ion binding;GO:0016641//oxidoreductase activity, acting on the CH-NH2 group of donors, oxygen as acceptor;GO:0048037//cofactor binding	GO:0006807//nitrogen compound metabolic process	gi|225432636|ref|XP_002278244.1|/4.80084e-19/PREDICTED: hypothetical protein [Vitis vinifera]
Unigene69725_JX	186	0	20	0.001	13.1009	13.6774	Up	-	-	-	-
Unigene14315_JX	280	0	30	0.001	13.0541	13.6722	Up	-	-	-	-
Unigene31408_JX	159	0	17	0.001	13.0267	13.6692	Up	-	-	-	-
Unigene38436_JX	365	0	39	0.001	13.0183	13.6683	Up	-	-	-	-
CL4144.Contig1_JX	281	0	30	0.001	13.0076	13.6671	Up	-	-	-	-
Unigene12116_JX	432	0	46	0.001	12.9735	13.6633	Up	-	-	-	-
Unigene13181_JX	358	0	38	0.001	12.9325	13.6587	Up	-	-	-	-
Unigene4687_JX	151	0	16	0.001	12.91	13.6562	Up	-	-	-	-
CL10518.Contig1_JX	1119	0	118	0.001	12.848	13.6493	Up	GO:0044464//cell part	GO:0015197//peptide transporter activity	GO:0015833//peptide transport	gi|225461973|ref|XP_002266997.1|/3.14329e-130/PREDICTED: hypothetical protein [Vitis vinifera]
Unigene2134_JX	313	0	33	0.001	12.8456	13.649	Up	-	-	-	-
Unigene8944_JX	209	0	22	0.001	12.8251	13.6467	Up	-	-	-	gi|297745783|emb|CBI15839.3|/5.20726e-21/unnamed protein product [Vitis vinifera]
Unigene16597_JX	365	0	38	0.001	12.6845	13.6308	Up	-	-	-	-
Unigene33233_JX	269	0	28	0.001	12.682	13.6305	Up	-	GO:0005488//binding	-	gi|225443027|ref|XP_002267560.1|/2.99362e-16/PREDICTED: hypothetical protein [Vitis vinifera]
Unigene6978_JX	154	0	16	0.001	12.6585	13.6278	Up	-	-	-	-
Unigene22257_JX	367	0	38	0.001	12.6154	13.6229	Up	-	-	-	-
Unigene44417_JX	302	0	31	0.001	12.5066	13.6104	Up	-	-	-	-
Unigene15027_JX	166	0	17	0.001	12.4774	13.607	Up	-	-	-	-
Unigene8846_JX	342	0	35	0.001	12.4688	13.606	Up	-	GO:0008238//exopeptidase activity	GO:0019538//protein metabolic process	gi|147788546|emb|CAN61013.1|/1.16355e-20/hypothetical protein VITISV_036738 [Vitis vinifera]
Unigene41996_JX	225	0	23	0.001	12.4546	13.6044	Up	-	-	-	-
Unigene53779_JX	255	0	26	0.001	12.4227	13.6007	Up	-	-	-	-
Unigene14194_JX	485	0	49	0.001	12.3094	13.5875	Up	-	GO:0003677//DNA binding	GO:0006351//transcription, DNA-dependent	gi|113205174|gb|AAT40518.2|/6.86144e-40/Homeobox-leucine zipper protein HAT7 , putative [Solanum demissum]
Unigene20439_JX	218	0	22	0.001	12.2956	13.5859	Up	-	-	-	-
Unigene62235_JX	238	0	24	0.001	12.2862	13.5848	Up	-	-	-	-
CL3962.Contig1_JX	358	0	36	0.001	12.2519	13.5807	Up	-	-	-	-
Unigene13988_JX	339	0	34	0.001	12.2198	13.5769	Up	-	-	-	-
Unigene38673_JX	230	0	23	0.001	12.1838	13.5727	Up	-	-	-	-
Unigene45787_JX	150	0	15	0.001	12.1838	13.5727	Up	-	-	-	-
CL2746.Contig1_JX	291	0	29	0.001	12.1419	13.5677	Up	-	-	-	-
Unigene4446_JX	271	0	27	0.001	12.1389	13.5673	Up	-	-	-	-
Unigene68575_JX	755	0	75	0.001	12.1031	13.5631	Up	GO:0044464//cell part	GO:0008375//acetylglucosaminyltransferase activity	-	gi|115470965|ref|NP_001059081.1|/1.14125e-110/Os07g0188700 [Oryza sativa Japonica Group]
Unigene32109_JX	323	0	32	0.001	12.0707	13.5592	Up	-	-	-	-
Unigene43998_JX	939	0	93	0.001	12.067	13.5588	Up	-	GO:0005488//binding;GO:0016740//transferase activity	-	gi|224140175|ref|XP_002323460.1|/2.65804e-52/predicted protein [Populus trichocarpa]
CL5397.Contig1_JX	182	0	18	0.001	12.0499	13.5567	Up	-	-	-	-
CL2781.Contig1_JX	223	0	22	0.001	12.0199	13.5531	Up	-	-	-	-
CL4716.Contig1_JX	345	0	34	0.001	12.0072	13.5516	Up	GO:0043231//intracellular membrane-bounded organelle	GO:0031559//oxidosqualene cyclase activity	GO:0016104//triterpenoid biosynthetic process;GO:0009668;GO:0048229//gametophyte development;GO:0006355//regulation of transcription, DNA-dependent	gi|4589852|dbj|BAA76902.1|/8.89858e-13/cycloartenol synthase [Glycyrrhiza glabra]
Unigene32583_JX	275	0	27	0.001	11.9623	13.5462	Up	-	-	-	-
Unigene27239_JX	256	0	25	0.001	11.8983	13.5385	Up	-	-	-	-
CL10293.Contig1_JX	350	0	34	0.001	11.8357	13.5309	Up	-	-	-	-
Unigene13563_JX	454	0	44	0.001	11.8081	13.5275	Up	-	GO:0046872//metal ion binding	-	gi|225435175|ref|XP_002281895.1|/1.93063e-27/PREDICTED: hypothetical protein [Vitis vinifera]
Unigene65653_JX	413	0	40	0.001	11.8003	13.5265	Up	-	-	-	-
Unigene34251_JX	373	0	36	0.001	11.7592	13.5215	Up	-	-	-	gi|255562605|ref|XP_002522308.1|/1.24307e-06/conserved hypothetical protein [Ricinus communis]
Unigene33303_JX	270	0	26	0.001	11.7326	13.5182	Up	-	-	-	-
Unigene37178_JX	603	0	58	0.001	11.7191	13.5166	Up	-	-	-	-
Unigene36170_JX	688	0	66	0.001	11.688	13.5127	Up	-	-	-	-
Unigene8008_JX	230	0	22	0.001	11.6541	13.5085	Up	-	-	-	-
CL3383.Contig1_JX	241	0	23	0.001	11.6277	13.5053	Up	-	-	-	-
CL4067.Contig1_JX	294	0	28	0.001	11.6036	13.5023	Up	-	-	-	-
Unigene2701_JX	473	0	45	0.001	11.5914	13.5008	Up	-	-	-	-
Unigene32947_JX	263	0	25	0.001	11.5816	13.4995	Up	-	-	-	-
CL10204.Contig1_JX	1146	0	108	0.001	11.4821	13.4871	Up	-	GO:0016798//hydrolase activity, acting on glycosyl bonds	GO:0008152//metabolic process	gi|90025015|gb|ABD85024.1|/1.51993e-111/beta-1,3-glucanase [Lilium hybrid division VII]
Unigene32987_JX	351	0	33	0.001	11.4549	13.4837	Up	GO:0031410//cytoplasmic vesicle	GO:0004553//hydrolase activity, hydrolyzing O-glycosyl compounds;GO:0043167//ion binding	GO:0044238//primary metabolic process	gi|42571767|ref|NP_973974.1|/4.37526e-20/BGLU1 (BETA GLUCOSIDASE 1); catalytic/ cation binding / hydrolase, hydrolyzing O-glycosyl compounds [Arabidopsis thaliana]
CL7104.Contig1_JX	851	0	80	0.001	11.4536	13.4835	Up	-	-	-	gi|225441529|ref|XP_002280711.1|/8.69498e-36/PREDICTED: hypothetical protein [Vitis vinifera]
Unigene12168_JX	288	0	27	0.001	11.4223	13.4796	Up	-	-	-	-
Unigene3086_JX	192	0	18	0.001	11.4223	13.4796	Up	-	-	-	gi|224069527|ref|XP_002326365.1|/7.1441e-08/predicted protein [Populus trichocarpa]
Unigene24514_JX	235	0	22	0.001	11.4061	13.4775	Up	-	-	-	-
Unigene34758_JX	246	0	23	0.001	11.3914	13.4757	Up	-	-	-	-
Unigene69759_JX	150	0	14	0.001	11.3716	13.4731	Up	-	-	-	-
Unigene20545_JX	579	0	54	0.001	11.3631	13.4721	Up	-	-	-	-
Unigene66540_JX	333	0	31	0.001	11.3423	13.4694	Up	-	GO:0016798//hydrolase activity, acting on glycosyl bonds	GO:0008152//metabolic process	gi|297746386|emb|CBI16442.3|/1.4753e-31/unnamed protein product [Vitis vinifera]
Unigene44605_JX	226	0	21	0.001	11.3212	13.4667	Up	-	-	-	-
Unigene43916_JX	183	0	17	0.001	11.3183	13.4664	Up	-	-	-	-
CL6076.Contig1_JX	248	0	23	0.001	11.2995	13.464	Up	-	-	-	-
CL2878.Contig1_JX	249	0	23	0.001	11.2541	13.4582	Up	-	-	-	-
Unigene49370_JX	206	0	19	0.001	11.2375	13.456	Up	-	-	-	-
Unigene53886_JX	152	0	14	0.001	11.2219	13.454	Up	-	-	-	-
Unigene63330_JX	576	0	53	0.001	11.2108	13.4526	Up	-	-	-	gi|224135797|ref|XP_002327306.1|/3.08864e-07/predicted protein [Populus trichocarpa]
Unigene21140_JX	392	0	36	0.001	11.1892	13.4498	Up	-	-	-	-
Unigene12424_JX	154	0	14	0.001	11.0762	13.4352	Up	-	-	-	-
Unigene12007_JX	539	0	49	0.001	11.0762	13.4352	Up	-	-	-	-
Unigene12280_JX	176	0	16	0.001	11.0762	13.4352	Up	-	-	-	-
Unigene32377_JX	154	0	14	0.001	11.0762	13.4352	Up	-	-	-	-
Unigene18010_JX	166	0	15	0.001	11.0095	13.4265	Up	-	-	-	-
CL7070.Contig1_JX	211	0	19	0.001	10.9712	13.4214	Up	-	-	-	-
Unigene33765_JX	178	0	16	0.001	10.9517	13.4189	Up	-	-	-	-
Unigene16848_JX	245	0	22	0.001	10.9406	13.4174	Up	-	-	-	-
Unigene53185_JX	223	0	20	0.001	10.9272	13.4156	Up	-	-	-	-
Unigene14994_JX	268	0	24	0.001	10.9109	13.4135	Up	-	-	-	-
Unigene67018_JX	246	0	22	0.001	10.8961	13.4115	Up	-	-	-	-
Unigene36181_JX	269	0	24	0.001	10.8703	13.4081	Up	-	-	-	-
Unigene21938_JX	202	0	18	0.001	10.8569	13.4063	Up	-	-	-	-
Unigene22010_JX	191	0	17	0.001	10.8442	13.4046	Up	-	-	-	-
Unigene45228_JX	315	0	28	0.001	10.8301	13.4028	Up	-	-	-	-
CL6606.Contig1_JX	360	0	32	0.001	10.8301	13.4028	Up	-	-	-	-
CL6961.Contig1_JX	180	0	16	0.001	10.8301	13.4028	Up	-	-	-	-
Unigene20814_JX	563	0	50	0.001	10.8204	13.4015	Up	-	-	-	-
Unigene27471_JX	169	0	15	0.001	10.814	13.4006	Up	-	-	-	-
Unigene36937_JX	169	0	15	0.001	10.814	13.4006	Up	-	-	-	-
Unigene8331_JX	620	0	55	0.001	10.8082	13.3998	Up	-	-	-	-
CL6440.Contig1_JX	248	0	22	0.001	10.8082	13.3998	Up	GO:0043231//intracellular membrane-bounded organelle	GO:0004175//endopeptidase activity	GO:0019538//protein metabolic process	gi|242062408|ref|XP_002452493.1|/5.74403e-20/hypothetical protein SORBIDRAFT_04g026880 [Sorghum bicolor]
Unigene14908_JX	519	0	46	0.001	10.7988	13.3986	Up	-	-	-	-
Unigene8484_JX	271	0	24	0.001	10.7901	13.3974	Up	-	-	-	-
Unigene51675_JX	170	0	15	0.001	10.7504	13.3921	Up	-	-	-	-
Unigene66312_JX	216	0	19	0.001	10.7172	13.3876	Up	-	-	-	-
Unigene33932_JX	354	0	31	0.001	10.6694	13.3812	Up	-	-	-	-
Unigene44829_JX	320	0	28	0.001	10.6608	13.38	Up	-	-	-	-
Unigene556_JX	195	0	17	0.001	10.6218	13.3747	Up	-	-	-	-
Unigene69348_JX	161	0	14	0.001	10.5946	13.371	Up	-	-	-	-
CL6576.Contig1_JX	242	0	21	0.001	10.5727	13.3681	Up	GO:0043231//intracellular membrane-bounded organelle	GO:0003676//nucleic acid binding;GO:0001071	GO:0009725//response to hormone stimulus;GO:0006351//transcription, DNA-dependent;GO:0006970//response to osmotic stress	gi|222624813|gb|EEE58945.1|/2.77869e-14/hypothetical protein OsJ_10621 [Oryza sativa Japonica Group]
Unigene8809_JX	415	0	36	0.001	10.5691	13.3676	Up	-	-	-	-
Unigene41375_JX	150	0	13	0.001	10.5593	13.3662	Up	-	-	-	-
Unigene33306_JX	277	0	24	0.001	10.5564	13.3658	Up	-	-	-	-
Unigene62356_JX	162	0	14	0.001	10.5292	13.3621	Up	-	-	-	-
Unigene64720_JX	151	0	13	0.001	10.4894	13.3566	Up	-	-	-	-
Unigene43601_JX	523	0	45	0.001	10.4832	13.3558	Up	-	-	-	-
Unigene966_JX	221	0	19	0.001	10.4748	13.3546	Up	-	-	-	-
Unigene11829_JX	1350	0	116	0.001	10.4691	13.3538	Up	-	-	-	gi|242043866|ref|XP_002459804.1|/6.749e-101/hypothetical protein SORBIDRAFT_02g011000 [Sorghum bicolor]
Unigene66819_JX	163	0	14	0.001	10.4646	13.3532	Up	-	-	-	-
Unigene54582_JX	163	0	14	0.001	10.4646	13.3532	Up	-	-	-	-
Unigene14708_JX	233	0	20	0.001	10.4582	13.3523	Up	-	-	-	-
Unigene6047_JX	210	0	18	0.001	10.4433	13.3503	Up	-	-	-	-
Unigene5466_JX	187	0	16	0.001	10.4247	13.3477	Up	-	-	-	-
Unigene11064_JX	678	0	58	0.001	10.4227	13.3474	Up	-	-	GO:0008152//metabolic process	gi|224109124|ref|XP_002315091.1|/8.40016e-43/predicted protein [Populus trichocarpa]
Unigene64590_JX	211	0	18	0.001	10.3938	13.3434	Up	-	-	-	gi|296089928|emb|CBI39747.3|/2.76548e-06/unnamed protein product [Vitis vinifera]
Unigene15067_JX	211	0	18	0.001	10.3938	13.3434	Up	-	-	-	-
Unigene34068_JX	235	0	20	0.001	10.3692	13.34	Up	-	-	-	-
Unigene62710_JX	153	0	13	0.001	10.3523	13.3377	Up	-	-	-	-
Unigene43707_JX	165	0	14	0.001	10.3378	13.3356	Up	-	-	-	gi|82570160|gb|ABB83644.1|/5.62055e-07/PIF-like transposase [Daucus carota]
Unigene6474_JX	330	0	28	0.001	10.3378	13.3356	Up	-	-	-	-
Unigene21862_JX	331	0	28	0.001	10.3066	13.3313	Up	-	-	-	-
Unigene34444_JX	154	0	13	0.001	10.285	13.3283	Up	-	-	-	-
Unigene62837_JX	167	0	14	0.001	10.214	13.3183	Up	-	-	-	-
Unigene5489_JX	549	0	46	0.001	10.2087	13.3175	Up	-	-	-	-
Unigene19396_JX	191	0	16	0.001	10.2063	13.3172	Up	-	-	-	-
Unigene14912_JX	239	0	20	0.001	10.1957	13.3157	Up	GO:0031410//cytoplasmic vesicle	-	-	gi|225426706|ref|XP_002275429.1|/1.05923e-13/PREDICTED: hypothetical protein [Vitis vinifera]
Unigene23276_JX	263	0	22	0.001	10.1918	13.3151	Up	-	-	-	-
Unigene37304_JX	347	0	29	0.001	10.1824	13.3138	Up	-	GO:0005488//binding	GO:0006351//transcription, DNA-dependent	gi|224085678|ref|XP_002307660.1|/1.32507e-08/predicted protein [Populus trichocarpa]
Unigene44797_JX	252	0	21	0.001	10.1532	13.3096	Up	-	-	-	-
Unigene66690_JX	360	0	30	0.001	10.1532	13.3096	Up	GO:0016020//membrane	-	-	gi|225469440|ref|XP_002266219.1|/5.29188e-18/PREDICTED: hypothetical protein [Vitis vinifera]
Unigene35904_JX	288	0	24	0.001	10.1532	13.3096	Up	-	-	-	-
Unigene14812_JX	385	0	32	0.001	10.1268	13.3059	Up	-	-	-	-
CL2961.Contig1_JX	325	0	27	0.001	10.1219	13.3052	Up	-	-	-	-
CL6990.Contig1_JX	193	0	16	0.001	10.1006	13.3021	Up	-	-	-	-
CL6304.Contig1_JX	556	0	46	0.001	10.0801	13.2992	Up	-	-	-	-
Unigene68827_JX	278	0	23	0.001	10.0801	13.2992	Up	GO:0043231//intracellular membrane-bounded organelle;GO:0016020//membrane	-	-	gi|302141857|emb|CBI19060.3|/2.26462e-24/unnamed protein product [Vitis vinifera]
Unigene22650_JX	266	0	22	0.001	10.0768	13.2988	Up	-	-	-	-
Unigene63256_JX	375	0	31	0.001	10.072	13.2981	Up	-	-	-	-
Unigene23508_JX	873	0	72	0.001	10.0485	13.2947	Up	GO:0030529//ribonucleoprotein complex	GO:0005198//structural molecule activity	GO:0010467//gene expression	gi|125572544|gb|EAZ14059.1|/4.78099e-77/hypothetical protein OsJ_03983 [Oryza sativa Japonica Group]
Unigene14575_JX	631	0	52	0.001	10.0405	13.2936	Up	-	-	-	-
CL6801.Contig1_JX	170	0	14	0.001	10.0337	13.2926	Up	-	-	-	-
Unigene33181_JX	706	0	58	0.001	10.0094	13.2891	Up	-	-	-	gi|297735741|emb|CBI18428.3|/1.54249e-50/unnamed protein product [Vitis vinifera]
Unigene13610_JX	792	0	65	0.001	9.99934	13.2876	Up	-	-	-	gi|15242199|ref|NP_197009.1|/4.07294e-09/glycosyltransferase family 14 protein / core-2/I-branching enzyme family protein [Arabidopsis thaliana]
CL4506.Contig1_JX	452	0	37	0.001	9.97348	13.2839	Up	-	-	-	-
Unigene6812_JX	281	0	23	0.001	9.97252	13.2837	Up	-	-	-	gi|255541007|ref|XP_002511568.1|/1.08504e-18/set, putative [Ricinus communis]
Unigene5573_JX	575	0	47	0.001	9.95895	13.2818	Up	GO:0031410//cytoplasmic vesicle	-	-	gi|226507812|ref|NP_001150311.1|/1.47784e-17/AAA ATPase containing von Willebrand factor type A [Zea mays]
Unigene2438_JX	196	0	16	0.001	9.94597	13.2799	Up	-	-	-	-
Unigene8748_JX	196	0	16	0.001	9.94597	13.2799	Up	-	-	-	-
Unigene68753_JX	504	0	41	0.001	9.91144	13.2749	Up	-	-	-	-
Unigene8048_JX	197	0	16	0.001	9.89549	13.2726	Up	GO:0043234//protein complex;GO:0044464//cell part	GO:0035251//UDP-glucosyltransferase activity	GO:0009860//pollen tube growth;GO:0006074;GO:0009555//pollen development	gi|301352771|gb|ADK74831.1|/2.52204e-31/CalS5-like protein [Cabomba caroliniana]
Unigene21889_JX	197	0	16	0.001	9.89549	13.2726	Up	-	-	-	-
Unigene41875_JX	185	0	15	0.001	9.87877	13.2701	Up	-	-	-	-
Unigene12870_JX	507	0	41	0.001	9.85279	13.2663	Up	-	-	-	-
Unigene16924_JX	198	0	16	0.001	9.84551	13.2652	Up	-	-	-	-
Unigene5345_JX	236	0	19	0.001	9.809	13.2599	Up	-	-	-	-
Unigene47924_JX	236	0	19	0.001	9.809	13.2599	Up	GO:0043232	GO:0016798//hydrolase activity, acting on glycosyl bonds;GO:0003916//DNA topoisomerase activity;GO:0032559//adenyl ribonucleotide binding	GO:0006259//DNA metabolic process;GO:0048229//gametophyte development;GO:0007127//meiosis I;GO:0009791//post-embryonic development;GO:0003006//reproductive developmental process	gi|30696943|ref|NP_176582.2|/4.16874e-18/SPO11-2 (SPORULATION 11-2); ATP binding / DNA binding / DNA topoisomerase (ATP-hydrolyzing)/ catalytic [Arabidopsis thaliana]
Unigene36784_JX	410	0	33	0.001	9.80649	13.2595	Up	-	-	-	-
Unigene27331_JX	174	0	14	0.001	9.80307	13.259	Up	-	-	-	-
Unigene66335_JX	349	0	28	0.001	9.77498	13.2549	Up	-	-	-	-
Unigene12943_JX	237	0	19	0.001	9.76762	13.2538	Up	-	-	-	-
Unigene20476_JX	288	0	23	0.001	9.73013	13.2482	Up	-	-	-	-
Unigene46562_JX	163	0	13	0.001	9.71715	13.2463	Up	-	-	-	-
Unigene37452_JX	163	0	13	0.001	9.71715	13.2463	Up	-	-	-	-
Unigene2992_JX	163	0	13	0.001	9.71715	13.2463	Up	-	-	-	-
Unigene4190_JX	226	0	18	0.001	9.70392	13.2444	Up	-	-	-	-
Unigene51486_JX	289	0	23	0.001	9.69646	13.2432	Up	-	-	-	-
CL6702.Contig1_JX	442	0	35	0.001	9.64782	13.236	Up	-	-	-	-
Unigene44211_JX	240	0	19	0.001	9.64552	13.2356	Up	-	-	-	-
Unigene51393_JX	304	0	24	0.001	9.6188	13.2316	Up	-	-	-	-
Unigene8219_JX	279	0	22	0.001	9.60731	13.2299	Up	-	-	-	-
Unigene33624_JX	406	0	32	0.001	9.60301	13.2293	Up	-	-	-	-
Unigene70063_JX	394	0	31	0.001	9.58625	13.2268	Up	-	-	-	-
Unigene61950_JX	331	0	26	0.001	9.57037	13.2244	Up	-	-	-	-
Unigene53375_JX	242	0	19	0.001	9.56581	13.2237	Up	-	-	-	-
Unigene13393_JX	166	0	13	0.001	9.54154	13.22	Up	-	-	-	-
Unigene42775_JX	320	0	25	0.001	9.51861	13.2165	Up	-	-	-	-
Unigene12452_JX	231	0	18	0.001	9.49388	13.2128	Up	-	-	-	-
Unigene20461_JX	154	0	12	0.001	9.49388	13.2128	Up	-	-	-	-
Unigene12777_JX	167	0	13	0.001	9.48441	13.2113	Up	-	-	-	-
Unigene26004_JX	167	0	13	0.001	9.48441	13.2113	Up	-	-	-	-
Unigene35479_JX	180	0	14	0.001	9.4763	13.2101	Up	-	-	-	-
Unigene38764_JX	310	0	24	0.001	9.43263	13.2034	Up	-	-	-	-
Unigene68478_JX	466	0	36	0.001	9.41239	13.2003	Up	-	-	-	-
Unigene44690_JX	324	0	25	0.001	9.40109	13.1986	Up	-	-	-	-
Unigene13565_JX	454	0	35	0.001	9.39281	13.1973	Up	-	-	-	-
Unigene29290_JX	221	0	17	0.001	9.37217	13.1942	Up	-	-	-	-
Unigene64457_JX	287	0	22	0.001	9.33951	13.1891	Up	-	-	-	-
CL7863.Contig1_JX	235	0	18	0.001	9.33228	13.188	Up	-	-	-	-
Unigene30241_JX	444	0	34	0.001	9.32995	13.1877	Up	-	-	-	-
Unigene13292_JX	707	0	54	0.001	9.30589	13.1839	Up	-	-	-	gi|148908697|gb|ABR17456.1|/4.38745e-13/unknown [Picea sitchensis]
Unigene48265_JX	197	0	15	0.001	9.27702	13.1794	Up	GO:0043231//intracellular membrane-bounded organelle	-	-	gi|296088635|emb|CBI37626.3|/1.10162e-10/unnamed protein product [Vitis vinifera]
Unigene26994_JX	198	0	15	0.001	9.23016	13.1721	Up	-	-	-	-
Unigene67394_JX	410	0	31	0.001	9.21215	13.1693	Up	-	-	-	-
Unigene63316_JX	505	0	38	0.001	9.16802	13.1624	Up	GO:0043231//intracellular membrane-bounded organelle	GO:0016787//hydrolase activity;GO:0005488//binding	-	gi|297723167|ref|NP_001173947.1|/3.13634e-17/Os04g0432300 [Oryza sativa Japonica Group]
Unigene1058_JX	213	0	16	0.001	9.15216	13.1599	Up	-	-	-	-
Unigene21289_JX	360	0	27	0.001	9.13786	13.1576	Up	-	-	-	-
CL6255.Contig1_JX	214	0	16	0.001	9.1094	13.1531	Up	-	-	-	-
Unigene37374_JX	455	0	34	0.001	9.10439	13.1523	Up	-	-	-	-
CL10926.Contig1_JX	442	0	33	0.001	9.09651	13.1511	Up	-	-	-	-
Unigene22396_JX	201	0	15	0.001	9.0924	13.1504	Up	-	-	-	-
Unigene16508_JX	189	0	14	0.001	9.02505	13.1397	Up	-	-	-	-
Unigene69044_JX	162	0	12	0.001	9.02505	13.1397	Up	-	-	-	-
CL4473.Contig1_JX	405	0	30	0.001	9.02505	13.1397	Up	-	-	-	gi|147857834|emb|CAN82859.1|/4.10585e-18/hypothetical protein VITISV_025377 [Vitis vinifera]
Unigene14871_JX	270	0	20	0.001	9.02505	13.1397	Up	-	-	-	gi|302803448|ref|XP_002983477.1|/3.78694e-11/hypothetical protein SELMODRAFT_118314 [Selaginella moellendorffii]
Unigene32446_JX	311	0	23	0.001	9.01054	13.1374	Up	-	-	-	-
Unigene34344_JX	257	0	19	0.001	9.00749	13.1369	Up	-	-	-	-
CL6866.Contig1_JX	433	0	32	0.001	9.00421	13.1364	Up	-	-	-	-
Unigene14357_JX	555	0	41	0.001	9.00066	13.1358	Up	-	-	-	-
Unigene33625_JX	271	0	20	0.001	8.99175	13.1344	Up	-	-	-	-
Unigene44152_JX	393	0	29	0.001	8.9906	13.1342	Up	-	-	-	-
Unigene66760_JX	163	0	12	0.001	8.96968	13.1308	Up	-	-	-	-
Unigene20085_JX	272	0	20	0.001	8.95869	13.1291	Up	-	-	-	-
Unigene53351_JX	286	0	21	0.001	8.94616	13.1271	Up	-	-	-	-
Unigene4746_JX	287	0	21	0.001	8.91499	13.122	Up	-	-	-	-
Unigene21608_JX	164	0	12	0.001	8.91499	13.122	Up	-	-	-	-
Unigene33102_JX	383	0	28	0.001	8.90723	13.1208	Up	-	-	-	-
Unigene49738_JX	397	0	29	0.001	8.90002	13.1196	Up	-	-	-	-
Unigene42025_JX	192	0	14	0.001	8.88403	13.117	Up	-	-	-	gi|90399130|emb|CAJ86059.1|/7.4339e-07/H0821G03.10 [Oryza sativa Indica Group]
Unigene22611_JX	192	0	14	0.001	8.88403	13.117	Up	-	-	-	-
Unigene37556_JX	192	0	14	0.001	8.88403	13.117	Up	-	-	-	-
Unigene29424_JX	151	0	11	0.001	8.87563	13.1156	Up	-	-	-	-
Unigene44176_JX	151	0	11	0.001	8.87563	13.1156	Up	-	-	-	-
Unigene44186_JX	151	0	11	0.001	8.87563	13.1156	Up	GO:0043231//intracellular membrane-bounded organelle;GO:0030529//ribonucleoprotein complex	GO:0016787//hydrolase activity;GO:0005198//structural molecule activity	GO:0019538//protein metabolic process;GO:0010467//gene expression	gi|242048230|ref|XP_002461861.1|/7.40959e-15/hypothetical protein SORBIDRAFT_02g009490 [Sorghum bicolor]
Unigene20819_JX	728	0	53	0.001	8.87009	13.1147	Up	-	-	-	-
Unigene14718_JX	165	0	12	0.001	8.86096	13.1132	Up	-	-	-	-
Unigene65898_JX	234	0	17	0.001	8.85149	13.1117	Up	GO:0044464//cell part	GO:0005099//Ras GTPase activator activity	GO:0032318//regulation of Ras GTPase activity	gi|297741503|emb|CBI32635.3|/2.89599e-19/unnamed protein product [Vitis vinifera]
Unigene16428_JX	276	0	20	0.001	8.82885	13.108	Up	-	-	-	-
Unigene8607_JX	290	0	21	0.001	8.82276	13.107	Up	-	-	-	-
Unigene27198_JX	152	0	11	0.001	8.81724	13.1061	Up	-	-	-	-
Unigene50177_JX	152	0	11	0.001	8.81724	13.1061	Up	-	-	-	-
Unigene20382_JX	940	0	68	0.001	8.81382	13.1056	Up	-	-	-	gi|147843193|emb|CAN78448.1|/2.35319e-16/hypothetical protein VITISV_026811 [Vitis vinifera]
Unigene65483_JX	305	0	22	0.001	8.78833	13.1014	Up	GO:0031410//cytoplasmic vesicle	GO:0003824//catalytic activity	-	gi|225470834|ref|XP_002266053.1|/1.02295e-24/PREDICTED: hypothetical protein [Vitis vinifera]
Unigene45961_JX	222	0	16	0.001	8.78113	13.1002	Up	-	-	-	-
Unigene54690_JX	236	0	17	0.001	8.77648	13.0994	Up	-	-	-	-
Unigene15371_JX	278	0	20	0.001	8.76534	13.0976	Up	-	-	-	-
CL1.Contig122_JX	1599	0	115	0.001	8.76259	13.0971	Up	-	GO:0016787//hydrolase activity;GO:0000166//nucleotide binding	-	gi|147828765|emb|CAN70797.1|/1.74827e-122/hypothetical protein VITISV_011590 [Vitis vinifera]
Unigene9425_JX	584	0	42	0.001	8.76233	13.0971	Up	GO:0043231//intracellular membrane-bounded organelle	GO:0046914//transition metal ion binding;GO:0003676//nucleic acid binding;GO:0034061	GO:0006259//DNA metabolic process	gi|242061728|ref|XP_002452153.1|/1.46395e-68/hypothetical protein SORBIDRAFT_04g020730 [Sorghum bicolor]
Unigene7951_JX	167	0	12	0.001	8.75484	13.0959	Up	-	-	-	-
CL6021.Contig1_JX	376	0	27	0.001	8.74902	13.0949	Up	-	-	-	-
Unigene27071_JX	195	0	14	0.001	8.74736	13.0946	Up	-	-	-	-
Unigene44855_JX	404	0	29	0.001	8.74581	13.0944	Up	-	-	-	-
Unigene67471_JX	627	0	45	0.001	8.74437	13.0941	Up	-	-	-	-
Unigene38776_JX	251	0	18	0.001	8.7374	13.093	Up	-	-	-	-
Unigene44803_JX	265	0	19	0.001	8.73557	13.0927	Up	-	-	-	-
Unigene34253_JX	321	0	23	0.001	8.72984	13.0917	Up	-	-	-	-
Unigene5843_JX	168	0	12	0.001	8.70273	13.0873	Up	-	-	-	-
Unigene67733_JX	154	0	11	0.001	8.70273	13.0873	Up	-	-	-	-
Unigene68786_JX	154	0	11	0.001	8.70273	13.0873	Up	-	-	-	-
Unigene55136_JX	154	0	11	0.001	8.70273	13.0873	Up	-	-	-	-
Unigene51178_JX	295	0	21	0.001	8.67323	13.0824	Up	-	-	-	gi|15218474|ref|NP_175039.1|/5.49396e-07/unknown protein [Arabidopsis thaliana]
Unigene48662_JX	155	0	11	0.001	8.64658	13.0779	Up	-	-	-	-
Unigene121_JX	296	0	21	0.001	8.64392	13.0775	Up	-	-	-	-
Unigene15059_JX	268	0	19	0.001	8.63778	13.0764	Up	-	-	-	-
Unigene11048_JX	805	0	57	0.001	8.62705	13.0747	Up	-	GO:0046872//metal ion binding	-	gi|218189619|gb|EEC72046.1|/5.02174e-22/hypothetical protein OsI_04952 [Oryza sativa Indica Group]
Unigene41615_JX	198	0	14	0.001	8.61482	13.0726	Up	-	-	-	-
CL10969.Contig1_JX	651	0	46	0.001	8.60915	13.0717	Up	GO:0043231//intracellular membrane-bounded organelle	GO:0019187//beta-1,4-mannosyltransferase activity	GO:0008152//metabolic process	gi|242036715|ref|XP_002465752.1|/1.27085e-24/hypothetical protein SORBIDRAFT_01g045200 [Sorghum bicolor]
Unigene2109_JX	170	0	12	0.001	8.60034	13.0702	Up	-	-	-	-
Unigene14404_JX	170	0	12	0.001	8.60034	13.0702	Up	-	-	-	-
Unigene9061_JX	340	0	24	0.001	8.60034	13.0702	Up	GO:0043234//protein complex;GO:0009536//plastid	GO:0016833//oxo-acid-lyase activity	GO:0006568//tryptophan metabolic process;GO:0008652//cellular amino acid biosynthetic process	gi|3348124|gb|AAC27795.1|/4.73494e-14/feedback-insensitive anthranilate synthase alpha-2 chain [Nicotiana tabacum]
Unigene14851_JX	156	0	11	0.001	8.59115	13.0686	Up	-	-	-	-
Unigene37744_JX	156	0	11	0.001	8.59115	13.0686	Up	-	-	-	-
Unigene23886_JX	441	0	31	0.001	8.56459	13.0642	Up	-	-	-	gi|102140019|gb|ABF70150.1|/2.55764e-09/hypothetical protein MA4_112I10.22 [Musa acuminata]
Unigene58191_JX	185	0	13	0.001	8.5616	13.0637	Up	-	-	-	-
CL6200.Contig1_JX	185	0	13	0.001	8.5616	13.0637	Up	-	-	-	-
Unigene33590_JX	242	0	17	0.001	8.55888	13.0632	Up	-	-	-	-
Unigene45796_JX	242	0	17	0.001	8.55888	13.0632	Up	-	-	-	-
Unigene17883_JX	171	0	12	0.001	8.55005	13.0617	Up	GO:0043231//intracellular membrane-bounded organelle	GO:0003677//DNA binding;GO:0001071	GO:0006351//transcription, DNA-dependent	gi|226508956|ref|NP_001152520.1|/7.53434e-12/MADS-box transcription factor 32 [Zea mays]
Unigene33873_JX	385	0	27	0.001	8.54449	13.0608	Up	-	GO:0005488//binding;GO:0004672//protein kinase activity	-	gi|10176937|dbj|BAB10136.1|/1.49413e-12/serine/threonine-specific kinase like protein [Arabidopsis thaliana]
Unigene25843_JX	271	0	19	0.001	8.54216	13.0604	Up	-	-	-	-
Unigene20530_JX	271	0	19	0.001	8.54216	13.0604	Up	-	-	-	-
Unigene51189_JX	271	0	19	0.001	8.54216	13.0604	Up	-	-	-	-
Unigene58692_JX	214	0	15	0.001	8.54006	13.06	Up	-	-	-	-
Unigene8086_JX	357	0	25	0.001	8.53208	13.0587	Up	-	-	-	-
Unigene12515_JX	186	0	13	0.001	8.51557	13.0559	Up	-	-	-	-
Unigene2592_JX	172	0	12	0.001	8.50034	13.0533	Up	-	-	-	-
Unigene61487_JX	374	0	26	0.001	8.47003	13.0482	Up	-	-	-	gi|116310100|emb|CAH67120.1|/1.19289e-33/H0502G05.11 [Oryza sativa Indica Group]
Unigene58020_JX	187	0	13	0.001	8.47003	13.0482	Up	-	-	-	-
Unigene33177_JX	259	0	18	0.001	8.46752	13.0477	Up	-	-	-	-
Unigene47601_JX	288	0	20	0.001	8.46098	13.0466	Up	-	-	-	-
Unigene12359_JX	504	0	35	0.001	8.46098	13.0466	Up	-	-	-	-
Unigene65946_JX	592	0	41	0.001	8.43812	13.0427	Up	GO:0044444//cytoplasmic part	GO:0016410//N-acyltransferase activity	GO:0006498//N-terminal protein lipidation;GO:0010016//shoot morphogenesis	gi|226497756|ref|NP_001148827.1|/6.25569e-22/glycylpeptide N-tetradecanoyltransferase 1 [Zea mays]
Unigene70050_JX	722	0	50	0.001	8.43755	13.0426	Up	-	-	-	-
CL10193.Contig1_JX	506	0	35	0.001	8.42754	13.0409	Up	GO:0043234//protein complex;GO:0044424//intracellular part	GO:0046872//metal ion binding;GO:0016836//hydro-lyase activity	GO:0006007//glucose catabolic process	gi|225455555|ref|XP_002267091.1|/8.79773e-28/PREDICTED: hypothetical protein [Vitis vinifera]
Unigene8451_JX	334	0	23	0.001	8.39005	13.0345	Up	-	-	-	-
Unigene57857_JX	683	0	47	0.001	8.38418	13.0335	Up	GO:0043231//intracellular membrane-bounded organelle	GO:0070567	GO:0009103//lipopolysaccharide biosynthetic process	gi|225467258|ref|XP_002262772.1|/3.62809e-09/PREDICTED: hypothetical protein [Vitis vinifera]
Unigene15415_JX	160	0	11	0.001	8.37637	13.0321	Up	-	-	-	-
Unigene6452_JX	277	0	19	0.001	8.35713	13.0288	Up	-	-	-	-
Unigene5004_JX	234	0	16	0.001	8.33081	13.0242	Up	-	-	-	-
Unigene7079_JX	278	0	19	0.001	8.32707	13.0236	Up	-	-	-	-
Unigene46005_JX	249	0	17	0.001	8.31827	13.0221	Up	-	-	-	-
Unigene27879_JX	220	0	15	0.001	8.30715	13.0201	Up	-	-	-	-
Unigene16757_JX	191	0	13	0.001	8.29265	13.0176	Up	-	-	-	-
Unigene21047_JX	250	0	17	0.001	8.285	13.0163	Up	-	-	-	-
Unigene36330_JX	162	0	11	0.001	8.27296	13.0142	Up	-	-	-	-
Unigene42923_JX	162	0	11	0.001	8.27296	13.0142	Up	-	-	-	-
Unigene41055_JX	162	0	11	0.001	8.27296	13.0142	Up	-	-	-	gi|222642117|gb|EEE70249.1|/1.43349e-10/hypothetical protein OsJ_30371 [Oryza sativa Japonica Group]
Unigene23389_JX	339	0	23	0.001	8.26631	13.013	Up	-	-	-	-
Unigene27158_JX	251	0	17	0.001	8.25199	13.0105	Up	-	-	-	-
Unigene3584_JX	192	0	13	0.001	8.24946	13.0101	Up	-	-	-	-
Unigene17759_JX	266	0	18	0.001	8.24469	13.0092	Up	GO:0031224//intrinsic to membrane;GO:0043231//intracellular membrane-bounded organelle	-	GO:0006810//transport	gi|242059693|ref|XP_002458992.1|/1.29972e-27/hypothetical protein SORBIDRAFT_03g043960 [Sorghum bicolor]
Unigene5957_JX	222	0	15	0.001	8.23231	13.0071	Up	-	-	-	-
Unigene50769_JX	696	0	47	0.001	8.22758	13.0063	Up	-	-	-	gi|300078688|gb|ADJ67241.1|/3.222e-37/MADS box transcription factor 11 [Oncidium Gower Ramsey]
Unigene22617_JX	237	0	16	0.001	8.22536	13.0059	Up	GO:0031224//intrinsic to membrane	GO:0015174//basic amino acid transmembrane transporter activity;GO:0015172//acidic amino acid transmembrane transporter activity;GO:0015179//L-amino acid transmembrane transporter activity	GO:0006865//amino acid transport	gi|255570677|ref|XP_002526293.1|/3.18449e-26/GABA-specific permease, putative [Ricinus communis]
Unigene5351_JX	178	0	12	0.001	8.21381	13.0038	Up	-	-	-	-
Unigene41748_JX	401	0	27	0.001	8.20357	13.002	Up	-	-	GO:0009987//cellular process;GO:0007275//multicellular organismal development	gi|86990840|gb|ABD15881.1|/2.32932e-29/MSP1 protein [Oryza longistaminata]
Unigene6176_JX	477	0	32	0.001	8.17363	12.9968	Up	-	-	-	-
Unigene39347_JX	164	0	11	0.001	8.17207	12.9965	Up	-	-	-	-
CL9002.Contig1_JX	194	0	13	0.001	8.16441	12.9951	Up	-	-	-	-
Unigene51608_JX	194	0	13	0.001	8.16441	12.9951	Up	-	-	-	-
Unigene26601_JX	254	0	17	0.001	8.15452	12.9934	Up	-	-	-	-
Unigene17204_JX	1002	0	67	0.001	8.14686	12.992	Up	-	-	-	gi|225469440|ref|XP_002266219.1|/6.99309e-38/PREDICTED: hypothetical protein [Vitis vinifera]
Unigene3315_JX	225	0	15	0.001	8.12254	12.9877	Up	-	GO:0016301//kinase activity	-	gi|242082375|ref|XP_002445956.1|/5.13952e-13/hypothetical protein SORBIDRAFT_07g028670 [Sorghum bicolor]
CL497.Contig1_JX	210	0	14	0.001	8.12254	12.9877	Up	-	-	-	-
Unigene9072_JX	210	0	14	0.001	8.12254	12.9877	Up	-	-	-	gi|255570224|ref|XP_002526072.1|/3.97782e-29/conserved hypothetical protein [Ricinus communis]
Unigene65040_JX	210	0	14	0.001	8.12254	12.9877	Up	-	-	-	-
Unigene27737_JX	180	0	12	0.001	8.12254	12.9877	Up	-	-	-	-
Unigene65569_JX	316	0	21	0.001	8.09684	12.9831	Up	-	-	-	gi|225430896|ref|XP_002269989.1|/7.279e-30/PREDICTED: hypothetical protein [Vitis vinifera]
Unigene9510_JX	271	0	18	0.001	8.09257	12.9824	Up	-	-	-	-
Unigene14649_JX	256	0	17	0.001	8.09082	12.9821	Up	-	-	-	-
Unigene66980_JX	226	0	15	0.001	8.0866	12.9813	Up	-	-	-	-
Unigene69866_JX	211	0	14	0.001	8.08405	12.9809	Up	-	-	-	-
Unigene21835_JX	317	0	21	0.001	8.0713	12.9786	Up	-	-	-	-
Unigene13803_JX	634	0	42	0.001	8.0713	12.9786	Up	-	-	-	gi|147784422|emb|CAN74951.1|/2.66312e-08/hypothetical protein VITISV_030567 [Vitis vinifera]
Unigene9216_JX	302	0	20	0.001	8.06875	12.9781	Up	-	-	-	-
Unigene44788_JX	287	0	19	0.001	8.06594	12.9776	Up	-	-	-	gi|147862608|emb|CAN79339.1|/4.40327e-07/hypothetical protein VITISV_044312 [Vitis vinifera]
Unigene42416_JX	287	0	19	0.001	8.06594	12.9776	Up	-	-	-	-
Unigene39305_JX	212	0	14	0.001	8.04592	12.974	Up	-	-	-	-
Unigene21102_JX	243	0	16	0.001	8.02227	12.9698	Up	GO:0043231//intracellular membrane-bounded organelle	GO:0031559//oxidosqualene cyclase activity	GO:0016104//triterpenoid biosynthetic process;GO:0009668;GO:0048229//gametophyte development;GO:0006355//regulation of transcription, DNA-dependent	gi|5922599|dbj|BAA84603.1|/2.59257e-12/oxidosqualene cyclase [Allium macrostemon]
Unigene4481_JX	259	0	17	0.001	7.9971	12.9653	Up	-	-	-	-
Unigene43791_JX	244	0	16	0.001	7.98939	12.9639	Up	-	-	-	-
Unigene32293_JX	244	0	16	0.001	7.98939	12.9639	Up	-	-	-	-
Unigene1180_JX	290	0	19	0.001	7.9825	12.9626	Up	-	-	-	gi|15218474|ref|NP_175039.1|/7.17278e-08/unknown protein [Arabidopsis thaliana]
Unigene37446_JX	336	0	22	0.001	7.9775	12.9617	Up	GO:0043234//protein complex;GO:0044464//cell part	GO:0035251//UDP-glucosyltransferase activity	GO:0009860//pollen tube growth;GO:0006074;GO:0009555//pollen development	gi|222635079|gb|EEE65211.1|/1.28199e-43/hypothetical protein OsJ_20355 [Oryza sativa Japonica Group]
Unigene32462_JX	168	0	11	0.001	7.9775	12.9617	Up	-	-	-	-
Unigene13183_JX	367	0	24	0.001	7.96762	12.9599	Up	-	-	-	-
Unigene38955_JX	306	0	20	0.001	7.96328	12.9591	Up	-	-	-	gi|293334581|ref|NP_001169953.1|/3.06258e-29/hypothetical protein LOC100383852 [Zea mays]
Unigene34511_JX	306	0	20	0.001	7.96328	12.9591	Up	-	-	-	-
Unigene62384_JX	199	0	13	0.001	7.95928	12.9584	Up	-	-	-	-
Unigene50686_JX	261	0	17	0.001	7.93582	12.9542	Up	-	-	-	-
Unigene65148_JX	200	0	13	0.001	7.91948	12.9512	Up	-	-	-	-
Unigene8901_JX	185	0	12	0.001	7.90302	12.9482	Up	-	GO:0004672//protein kinase activity;GO:0032559//adenyl ribonucleotide binding	GO:0006464//protein modification process	gi|223452396|gb|ACM89525.1|/2.80775e-27/protein kinase family protein [Glycine max]
Unigene34071_JX	216	0	14	0.001	7.89692	12.9471	Up	-	-	-	-
Unigene6692_JX	232	0	15	0.001	7.87747	12.9435	Up	-	-	-	-
Unigene36692_JX	186	0	12	0.001	7.86053	12.9404	Up	-	-	-	-
Unigene9919_JX	248	0	16	0.001	7.86053	12.9404	Up	-	-	-	-
Unigene8130_JX	326	0	21	0.001	7.84847	12.9382	Up	-	-	-	-
Unigene64588_JX	233	0	15	0.001	7.84366	12.9373	Up	GO:0031410//cytoplasmic vesicle	GO:0015926//glucosidase activity	GO:0044238//primary metabolic process	gi|296084025|emb|CBI24413.3|/4.30747e-31/unnamed protein product [Vitis vinifera]
Unigene14946_JX	373	0	24	0.001	7.83945	12.9365	Up	-	-	-	-
Unigene69972_JX	171	0	11	0.001	7.83754	12.9362	Up	-	-	-	-
Unigene6356_JX	218	0	14	0.001	7.82447	12.9338	Up	GO:0005789//endoplasmic reticulum membrane	GO:0016709//oxidoreductase activity, acting on paired donors, with incorporation or reduction of molecular oxygen, NADH or NADPH as one donor, and incorporation of one atom of oxygen;GO:0050662//coenzyme binding;GO:0000166//nucleotide binding	GO:0008152//metabolic process	gi|225428145|ref|XP_002281225.1|/1.83932e-10/PREDICTED: hypothetical protein [Vitis vinifera]
Unigene13653_JX	545	0	35	0.001	7.82447	12.9338	Up	-	-	-	-
CL5441.Contig1_JX	203	0	13	0.001	7.80244	12.9297	Up	-	-	-	-
Unigene9028_JX	328	0	21	0.001	7.80061	12.9294	Up	-	-	-	-
CL6319.Contig1_JX	250	0	16	0.001	7.79764	12.9288	Up	-	-	-	-
Unigene22641_JX	266	0	17	0.001	7.78665	12.9268	Up	-	-	-	-
Unigene45442_JX	188	0	12	0.001	7.7769	12.925	Up	-	-	-	gi|147775497|emb|CAN71702.1|/2.3808e-10/hypothetical protein VITISV_038718 [Vitis vinifera]
CL5329.Contig1_JX	188	0	12	0.001	7.7769	12.925	Up	-	-	-	-
Unigene29376_JX	251	0	16	0.001	7.76658	12.9231	Up	-	-	-	-
Unigene34917_JX	204	0	13	0.001	7.7642	12.9226	Up	GO:0043231//intracellular membrane-bounded organelle;GO:0016020//membrane	GO:0060089//molecular transducer activity;GO:0046872//metal ion binding;GO:0004629//phospholipase C activity	GO:0007165//signal transduction;GO:0044238//primary metabolic process	gi|58759049|gb|AAW81961.1|/1.13048e-15/phosphatidylinositol-specific phospholipase C 1 [Lilium davidii]
Unigene44918_JX	314	0	20	0.001	7.76039	12.9219	Up	-	-	-	-
Unigene44612_JX	173	0	11	0.001	7.74694	12.9194	Up	-	-	-	-
Unigene12547_JX	189	0	12	0.001	7.73576	12.9173	Up	-	-	-	-
Unigene39316_JX	583	0	37	0.001	7.73244	12.9167	Up	-	-	-	-
Unigene29222_JX	205	0	13	0.001	7.72632	12.9156	Up	-	-	-	-
Unigene50097_JX	221	0	14	0.001	7.71825	12.9141	Up	-	-	-	-
Unigene33330_JX	521	0	33	0.001	7.7172	12.9139	Up	-	-	-	-
Unigene38457_JX	395	0	25	0.001	7.71128	12.9128	Up	-	-	-	-
Unigene44484_JX	285	0	18	0.001	7.69504	12.9097	Up	-	-	-	-
Unigene8524_JX	254	0	16	0.001	7.67484	12.9059	Up	-	-	-	-
CL5997.Contig1_JX	286	0	18	0.001	7.66814	12.9047	Up	-	-	-	-
Unigene53474_JX	318	0	20	0.001	7.66278	12.9037	Up	GO:0044464//cell part	-	GO:0002218//activation of innate immune response	gi|297822855|ref|XP_002879310.1|/2.09689e-13/hypothetical protein ARALYDRAFT_902145 [Arabidopsis lyrata subsp. lyrata]
Unigene33888_JX	175	0	11	0.001	7.6584	12.9028	Up	-	-	-	-
Unigene97_JX	191	0	12	0.001	7.65475	12.9021	Up	-	-	-	-
Unigene67451_JX	398	0	25	0.001	7.65315	12.9018	Up	GO:0043231//intracellular membrane-bounded organelle	GO:0003676//nucleic acid binding;GO:0046914//transition metal ion binding;GO:0001071	GO:0010065;GO:0006355//regulation of transcription, DNA-dependent	gi|255536775|ref|XP_002509454.1|/9.51411e-23/zinc finger protein, putative [Ricinus communis]
Unigene65671_JX	685	0	43	0.001	7.64824	12.9009	Up	-	-	-	gi|157781823|gb|ABV72237.1|/3.72761e-62/caleosin [Ficus pumila var. awkeotsang]
Unigene52932_JX	255	0	16	0.001	7.64475	12.9003	Up	-	-	-	-
Unigene3186_JX	255	0	16	0.001	7.64475	12.9003	Up	-	-	-	-
Unigene32965_JX	319	0	20	0.001	7.63876	12.8991	Up	-	-	-	-
Unigene43766_JX	367	0	23	0.001	7.63563	12.8985	Up	GO:0043231//intracellular membrane-bounded organelle	GO:0005488//binding	GO:0051276//chromosome organization;GO:0000087//M phase of mitotic cell cycle	gi|225441270|ref|XP_002267738.1|/8.59063e-40/PREDICTED: hypothetical protein [Vitis vinifera]
Unigene4923_JX	368	0	23	0.001	7.61489	12.8946	Up	-	-	-	-
Unigene6720_JX	192	0	12	0.001	7.61489	12.8946	Up	-	-	-	-
Unigene5513_JX	272	0	17	0.001	7.61489	12.8946	Up	-	-	-	-
Unigene14141_JX	369	0	23	0.001	7.59425	12.8907	Up	-	-	-	-
CL4472.Contig1_JX	353	0	22	0.001	7.59331	12.8905	Up	GO:0016020//membrane	GO:0016787//hydrolase activity	GO:0060918//auxin transport	gi|225429582|ref|XP_002280239.1|/1.89117e-23/PREDICTED: hypothetical protein [Vitis vinifera]
CL4081.Contig1_JX	289	0	18	0.001	7.58854	12.8896	Up	-	-	-	-
Unigene14979_JX	177	0	11	0.001	7.57186	12.8864	Up	-	-	-	-
Unigene41629_JX	274	0	17	0.001	7.5593	12.884	Up	-	-	-	-
Unigene5211_JX	242	0	15	0.001	7.55195	12.8826	Up	-	-	-	-
Unigene6465_JX	468	0	29	0.001	7.5498	12.8822	Up	-	-	-	-
CL4358.Contig1_JX	307	0	19	0.001	7.54047	12.8804	Up	-	-	-	-
Unigene22269_JX	194	0	12	0.001	7.53638	12.8797	Up	-	-	-	-
Unigene26930_JX	194	0	12	0.001	7.53638	12.8797	Up	-	-	-	-
Unigene12074_JX	275	0	17	0.001	7.53181	12.8788	Up	-	-	-	-
Unigene53594_JX	178	0	11	0.001	7.52932	12.8783	Up	-	-	-	-
Unigene12003_JX	664	0	41	0.001	7.52314	12.8771	Up	-	-	-	-
Unigene34263_JX	292	0	18	0.001	7.51057	12.8747	Up	GO:0043231//intracellular membrane-bounded organelle	-	-	gi|225456355|ref|XP_002283958.1|/4.95108e-32/PREDICTED: hypothetical protein [Vitis vinifera]
Unigene53794_JX	195	0	12	0.001	7.49773	12.8722	Up	-	-	-	-
CL5978.Contig1_JX	179	0	11	0.001	7.48726	12.8702	Up	-	-	-	-
CL6647.Contig1_JX	326	0	20	0.001	7.47473	12.8678	Up	-	-	-	-
Unigene9273_JX	686	0	42	0.001	7.45948	12.8649	Up	-	-	-	gi|147858489|emb|CAN83506.1|/7.28492e-21/hypothetical protein VITISV_027576 [Vitis vinifera]
Unigene67461_JX	980	0	60	0.001	7.45948	12.8649	Up	-	-	-	gi|3738337|gb|AAC63678.1|/3.94539e-54/putative non-LTR retroelement reverse transcriptase [Arabidopsis thaliana]
Unigene5108_JX	229	0	14	0.001	7.44862	12.8628	Up	-	-	-	-
Unigene33609_JX	262	0	16	0.001	7.4405	12.8612	Up	-	-	-	-
Unigene52188_JX	426	0	26	0.001	7.43613	12.8603	Up	GO:0044464//cell part	GO:0046914//transition metal ion binding;GO:0004518//nuclease activity	-	gi|255567670|ref|XP_002524814.1|/4.83585e-51/exonuclease, putative [Ricinus communis]
Unigene11502_JX	459	0	28	0.001	7.43239	12.8596	Up	GO:0031090//organelle membrane	GO:0046872//metal ion binding;GO:0016209//antioxidant activity;GO:0003824//catalytic activity	GO:0006950//response to stress;GO:0008152//metabolic process	gi|21594792|gb|AAM66044.1|/1.79012e-12/peroxidase [Arabidopsis thaliana]
Unigene20823_JX	328	0	20	0.001	7.42916	12.859	Up	-	-	-	-
Unigene34421_JX	197	0	12	0.001	7.42161	12.8575	Up	-	-	-	-
Unigene9304_JX	230	0	14	0.001	7.41624	12.8565	Up	-	-	-	-
Unigene64800_JX	411	0	25	0.001	7.41108	12.8555	Up	-	-	-	gi|270315130|gb|ACZ74601.1|/1.45279e-07/poor homologous synapsis 1 protein [Triticum aestivum]
Unigene15019_JX	444	0	27	0.001	7.40908	12.8551	Up	-	-	-	gi|125545431|gb|EAY91570.1|/6.17856e-12/hypothetical protein OsI_13205 [Oryza sativa Indica Group]
Unigene43630_JX	264	0	16	0.001	7.38413	12.8502	Up	-	-	-	-
Unigene45242_JX	330	0	20	0.001	7.38413	12.8502	Up	-	-	-	-
CL1072.Contig1_JX	562	0	34	0.001	7.37099	12.8476	Up	-	-	-	-
Unigene59418_JX	248	0	15	0.001	7.36924	12.8473	Up	-	-	-	-
Unigene18866_JX	265	0	16	0.001	7.35627	12.8448	Up	-	-	-	-
Unigene14200_JX	514	0	31	0.001	7.34822	12.8432	Up	-	-	-	-
Unigene41613_JX	249	0	15	0.001	7.33965	12.8415	Up	-	-	-	-
Unigene67996_JX	266	0	16	0.001	7.32861	12.8393	Up	-	GO:0003676//nucleic acid binding	-	gi|125536693|gb|EAY83181.1|/3.53949e-25/hypothetical protein OsI_38391 [Oryza sativa Indica Group]
Unigene29925_JX	233	0	14	0.001	7.32075	12.8378	Up	-	-	-	-
Unigene5525_JX	233	0	14	0.001	7.32075	12.8378	Up	-	-	-	-
Unigene34943_JX	283	0	17	0.001	7.3189	12.8374	Up	-	-	-	-
Unigene8898_JX	333	0	20	0.001	7.31761	12.8372	Up	-	-	-	-
Unigene13594_JX	483	0	29	0.001	7.31533	12.8367	Up	-	-	-	gi|225438513|ref|XP_002275656.1|/1.23284e-07/PREDICTED: hypothetical protein [Vitis vinifera]
Unigene36807_JX	400	0	24	0.001	7.31029	12.8357	Up	-	-	-	gi|224133574|ref|XP_002321608.1|/3.8573e-16/predicted protein [Populus trichocarpa]
Unigene4059_JX	350	0	21	0.001	7.31029	12.8357	Up	-	-	-	-
Unigene63741_JX	184	0	11	0.001	7.2838	12.8305	Up	-	-	-	-
Unigene34036_JX	201	0	12	0.001	7.27392	12.8285	Up	-	-	-	-
Unigene34561_JX	369	0	22	0.001	7.26406	12.8266	Up	-	-	-	gi|147844299|emb|CAN82114.1|/1.01714e-32/hypothetical protein VITISV_031339 [Vitis vinifera]
Unigene26698_JX	252	0	15	0.001	7.25227	12.8242	Up	-	-	-	-
Unigene29987_JX	336	0	20	0.001	7.25227	12.8242	Up	-	-	-	gi|225441084|ref|XP_002264613.1|/2.13283e-14/PREDICTED: hypothetical protein [Vitis vinifera]
Unigene1509_JX	252	0	15	0.001	7.25227	12.8242	Up	-	-	-	gi|224057242|ref|XP_002299190.1|/8.5288e-16/predicted protein [Populus trichocarpa]
Unigene1619_JX	185	0	11	0.001	7.24443	12.8227	Up	-	-	-	-
Unigene58935_JX	438	0	26	0.001	7.2324	12.8203	Up	-	-	-	-
CL12262.Contig1_JX	775	0	46	0.001	7.23168	12.8201	Up	-	GO:0046872//metal ion binding	-	gi|302790343|ref|XP_002976939.1|/2.04153e-09/hypothetical protein SELMODRAFT_416803 [Selaginella moellendorffii]
CL5042.Contig1_JX	270	0	16	0.001	7.22004	12.8178	Up	-	-	-	-
Unigene13012_JX	338	0	20	0.001	7.20936	12.8157	Up	-	-	-	-
Unigene792_JX	203	0	12	0.001	7.20226	12.8142	Up	-	-	-	-
Unigene15144_JX	508	0	30	0.001	7.19517	12.8128	Up	-	-	-	-
CL1436.Contig1_JX	865	0	51	0.001	7.18352	12.8105	Up	-	-	-	gi|226496149|ref|NP_001150618.1|/1.2476e-45/flavonol 4-sulfotransferase [Zea mays]
Unigene1217_JX	272	0	16	0.001	7.16695	12.8071	Up	-	-	-	-
Unigene12708_JX	375	0	22	0.001	7.14784	12.8033	Up	-	-	-	-
Unigene34626_JX	307	0	18	0.001	7.14361	12.8024	Up	GO:0031224//intrinsic to membrane	GO:0015301//anion:anion antiporter activity;GO:0015103//inorganic anion transmembrane transporter activity	GO:0006820//anion transport;GO:0010035//response to inorganic substance	gi|255540649|ref|XP_002511389.1|/1.01716e-32/Boron transporter, putative [Ricinus communis]
Unigene46020_JX	222	0	13	0.001	7.13467	12.8006	Up	-	GO:0016874//ligase activity;GO:0005488//binding	GO:0009987//cellular process;GO:0008152//metabolic process	gi|302143800|emb|CBI22661.3|/4.07547e-18/unnamed protein product [Vitis vinifera]
Unigene24245_JX	1914	0	112	0.001	7.12951	12.7996	Up	-	GO:0016798//hydrolase activity, acting on glycosyl bonds	-	gi|1374991|dbj|BAA11831.1|/7.92542e-141/furostanol glycoside 26-O-beta-glucosidase (F26G) [Costus speciosus]
Unigene53249_JX	325	0	19	0.001	7.12285	12.7982	Up	-	-	-	-
CL9967.Contig1_JX	514	0	30	0.001	7.11118	12.7959	Up	-	-	-	-
Unigene44627_JX	257	0	15	0.001	7.11118	12.7959	Up	-	-	-	-
Unigene18704_JX	206	0	12	0.001	7.09737	12.7931	Up	-	-	-	-
Unigene36734_JX	378	0	22	0.001	7.09111	12.7918	Up	-	-	-	-
Unigene44901_JX	258	0	15	0.001	7.08361	12.7903	Up	-	-	-	gi|261865347|gb|ACY01928.1|/2.09214e-06/hypothetical protein [Beta vulgaris]
Unigene65819_JX	241	0	14	0.001	7.07774	12.7891	Up	-	-	-	gi|147844076|emb|CAN79017.1|/1.02272e-08/hypothetical protein VITISV_031491 [Vitis vinifera]
CL2446.Contig1_JX	1568	0	91	0.001	7.07096	12.7877	Up	-	GO:0016740//transferase activity	-	gi|225433720|ref|XP_002268786.1|/1.5921e-120/PREDICTED: hypothetical protein [Vitis vinifera]
Unigene1545_JX	483	0	28	0.001	7.06308	12.7861	Up	-	-	-	gi|62701868|gb|AAX92941.1|/1.62705e-12/retrotransposon protein, putative, Ty1-copia sub-class [Oryza sativa Japonica Group]
Unigene53546_JX	259	0	15	0.001	7.05626	12.7847	Up	-	-	-	-
Unigene21668_JX	190	0	11	0.001	7.05379	12.7842	Up	-	-	-	gi|147822139|emb|CAN77045.1|/3.65206e-12/hypothetical protein VITISV_035256 [Vitis vinifera]
Unigene47395_JX	190	0	11	0.001	7.05379	12.7842	Up	-	-	-	-
Unigene64767_JX	450	0	26	0.001	7.03954	12.7813	Up	GO:0043231//intracellular membrane-bounded organelle	-	-	gi|218193410|gb|EEC75837.1|/2.93195e-25/hypothetical protein OsI_12821 [Oryza sativa Indica Group]
Unigene33422_JX	554	0	32	0.001	7.03758	12.7809	Up	-	-	-	gi|255632135|gb|ACU16420.1|/6.36261e-07/unknown [Glycine max]
Unigene69492_JX	381	0	22	0.001	7.03527	12.7804	Up	-	-	-	-
Unigene27104_JX	364	0	21	0.001	7.02912	12.7791	Up	-	-	-	-
Unigene53879_JX	208	0	12	0.001	7.02912	12.7791	Up	-	-	-	-
Unigene34150_JX	243	0	14	0.001	7.01948	12.7771	Up	-	-	-	-
Unigene22323_JX	191	0	11	0.001	7.01686	12.7766	Up	-	-	-	-
Unigene15112_JX	244	0	14	0.001	6.99071	12.7712	Up	-	-	-	-
CL3914.Contig1_JX	367	0	21	0.001	6.97167	12.7673	Up	GO:0044464//cell part	GO:0022891//substrate-specific transmembrane transporter activity	GO:0009566//fertilization	gi|15218229|ref|NP_177937.1|/9.86876e-22/UNE2 (unfertilized embryo sac 2); carbohydrate transmembrane transporter/ sugar:hydrogen symporter [Arabidopsis thaliana]
Unigene36662_JX	280	0	16	0.001	6.96218	12.7653	Up	-	-	-	-
Unigene64536_JX	245	0	14	0.001	6.96218	12.7653	Up	-	GO:0003676//nucleic acid binding	GO:0009987//cellular process	gi|27764548|gb|AAO23078.1|/4.71383e-22/polyprotein [Glycine max]
Unigene65698_JX	333	0	19	0.001	6.95173	12.7632	Up	-	GO:0003676//nucleic acid binding;GO:0001071	GO:0032501//multicellular organismal process	gi|225464271|ref|XP_002270576.1|/3.15396e-58/PREDICTED: hypothetical protein [Vitis vinifera]
Unigene5782_JX	298	0	17	0.001	6.9505	12.7629	Up	-	GO:0003676//nucleic acid binding	GO:0009987//cellular process	gi|225426216|ref|XP_002263623.1|/2.61883e-28/PREDICTED: hypothetical protein [Vitis vinifera]
Unigene46863_JX	281	0	16	0.001	6.9374	12.7602	Up	-	-	-	-
Unigene33787_JX	457	0	26	0.001	6.93171	12.759	Up	-	-	-	-
CL4196.Contig1_JX	317	0	18	0.001	6.91826	12.7562	Up	-	-	-	-
Unigene47141_JX	353	0	20	0.001	6.90301	12.753	Up	-	-	-	-
CL10001.Contig1_JX	584	0	33	0.001	6.88469	12.7492	Up	GO:0044464//cell part	GO:0046914//transition metal ion binding;GO:0004518//nuclease activity	-	gi|242057047|ref|XP_002457669.1|/2.9361e-85/hypothetical protein SORBIDRAFT_03g011390 [Sorghum bicolor]
CL2353.Contig1_JX	319	0	18	0.001	6.87488	12.7471	Up	-	-	-	-
Unigene18720_JX	266	0	15	0.001	6.87057	12.7462	Up	-	-	-	-
Unigene63062_JX	337	0	19	0.001	6.86921	12.7459	Up	-	-	-	gi|242061248|ref|XP_002451913.1|/1.05606e-21/hypothetical protein SORBIDRAFT_04g009835 [Sorghum bicolor]
Unigene64461_JX	480	0	27	0.001	6.8534	12.7426	Up	-	-	-	-
Unigene36331_JX	267	0	15	0.001	6.84484	12.7408	Up	-	-	-	-
CL10494.Contig1_JX	196	0	11	0.001	6.83786	12.7393	Up	-	-	-	-
Unigene44249_JX	214	0	12	0.001	6.83205	12.7381	Up	-	-	-	-
Unigene62209_JX	232	0	13	0.001	6.82714	12.7371	Up	-	-	-	-
Unigene14824_JX	393	0	22	0.001	6.82046	12.7357	Up	-	-	-	gi|242082247|ref|XP_002445892.1|/9.30501e-10/hypothetical protein SORBIDRAFT_07g027540 [Sorghum bicolor]
Unigene6312_JX	286	0	16	0.001	6.81612	12.7347	Up	-	-	-	-
Unigene6404_JX	304	0	17	0.001	6.81332	12.7341	Up	-	-	-	-
Unigene38424_JX	394	0	22	0.001	6.80315	12.732	Up	GO:0016020//membrane	-	-	gi|306009395|gb|ADM73751.1|/2.3553e-29/auxin induced-like protein [Picea sitchensis]
Unigene65678_JX	233	0	13	0.001	6.79784	12.7309	Up	-	-	-	-
CL5183.Contig1_JX	251	0	14	0.001	6.79575	12.7304	Up	-	-	-	-
Unigene51124_JX	234	0	13	0.001	6.76879	12.7247	Up	-	-	-	-
Unigene33822_JX	198	0	11	0.001	6.76879	12.7247	Up	-	-	-	-
Unigene12613_JX	576	0	32	0.001	6.76879	12.7247	Up	GO:0031224//intrinsic to membrane	GO:0004871//signal transducer activity	GO:0009267//cellular response to starvation;GO:0015698//inorganic anion transport	gi|225423818|ref|XP_002280608.1|/1.42688e-68/PREDICTED: hypothetical protein [Vitis vinifera]
Unigene5660_JX	198	0	11	0.001	6.76879	12.7247	Up	-	-	-	-
Unigene51757_JX	216	0	12	0.001	6.76879	12.7247	Up	-	-	-	-
Unigene54068_JX	234	0	13	0.001	6.76879	12.7247	Up	-	GO:0016491//oxidoreductase activity	GO:0008152//metabolic process	gi|195641866|gb|ACG40401.1|/1.75694e-16/retinol dehydrogenase 11 [Zea mays]
Unigene12595_JX	289	0	16	0.001	6.74537	12.7197	Up	-	-	-	-
CL6352.Contig1_JX	398	0	22	0.001	6.73477	12.7174	Up	-	-	-	-
Unigene9436_JX	689	0	38	0.001	6.71967	12.7142	Up	-	-	-	-
Unigene38405_JX	272	0	15	0.001	6.71902	12.714	Up	-	-	-	-
Unigene64566_JX	272	0	15	0.001	6.71902	12.714	Up	GO:0043231//intracellular membrane-bounded organelle;GO:0030529//ribonucleoprotein complex	GO:0043169//cation binding;GO:0003723//RNA binding;GO:0005198//structural molecule activity	GO:0010467//gene expression	gi|195656953|gb|ACG47944.1|/3.77468e-11/60S ribosomal protein L37 [Zea mays]
Unigene23927_JX	236	0	13	0.001	6.71142	12.7124	Up	-	-	-	-
Unigene21949_JX	327	0	18	0.001	6.70669	12.7114	Up	-	-	-	-
Unigene34878_JX	292	0	16	0.001	6.67606	12.7048	Up	-	-	-	-
Unigene37354_JX	858	0	47	0.001	6.67412	12.7044	Up	GO:0031410//cytoplasmic vesicle	-	-	gi|224085123|ref|XP_002307501.1|/4.79615e-58/predicted protein [Populus trichocarpa]
Unigene46986_JX	201	0	11	0.001	6.66776	12.703	Up	-	-	-	-
Unigene69416_JX	311	0	17	0.001	6.65996	12.7013	Up	-	-	-	-
Unigene67749_JX	238	0	13	0.001	6.65503	12.7002	Up	-	-	-	-
Unigene30884_JX	806	0	44	0.001	6.65121	12.6994	Up	-	-	GO:0010073//meristem maintenance;GO:0048827//phyllome development;GO:0048437//floral organ development;GO:0048869//cellular developmental process	gi|298112172|gb|ADI58463.1|/7.08513e-101/drooping leaf [Cymbidium goeringii]
Unigene47615_JX	220	0	12	0.001	6.64572	12.6982	Up	-	-	-	gi|255540955|ref|XP_002511542.1|/7.19945e-23/pentatricopeptide repeat-containing protein, putative [Ricinus communis]
Unigene49435_JX	220	0	12	0.001	6.64572	12.6982	Up	-	-	-	-
Unigene14924_JX	422	0	23	0.001	6.64047	12.6971	Up	-	GO:0003824//catalytic activity	-	gi|162459493|ref|NP_001104994.1|/3.06178e-29/glutathione transferase23 [Zea mays]
Unigene9045_JX	257	0	14	0.001	6.6371	12.6963	Up	-	-	-	-
Unigene31927_JX	514	0	28	0.001	6.6371	12.6963	Up	-	-	-	-
Unigene22537_JX	460	0	25	0.001	6.62164	12.693	Up	-	-	-	-
Unigene6747_JX	313	0	17	0.001	6.61741	12.6921	Up	-	-	-	-
Unigene14663_JX	221	0	12	0.001	6.61565	12.6917	Up	-	-	-	-
Unigene21974_JX	222	0	12	0.001	6.58585	12.6852	Up	-	-	-	-
Unigene69320_JX	370	0	20	0.001	6.58585	12.6852	Up	-	-	-	-
Unigene37209_JX	222	0	12	0.001	6.58585	12.6852	Up	-	-	-	-
Unigene33347_JX	259	0	14	0.001	6.58585	12.6852	Up	-	-	-	-
Unigene14037_JX	204	0	11	0.001	6.5697	12.6816	Up	-	-	-	-
Unigene43834_JX	223	0	12	0.001	6.55631	12.6787	Up	-	-	-	-
Unigene6844_JX	223	0	12	0.001	6.55631	12.6787	Up	-	-	-	-
Unigene32922_JX	632	0	34	0.001	6.55458	12.6783	Up	-	-	-	gi|147826995|emb|CAN77775.1|/1.30778e-07/hypothetical protein VITISV_021887 [Vitis vinifera]
Unigene32779_JX	465	0	25	0.001	6.55044	12.6774	Up	-	-	-	-
Unigene59366_JX	577	0	31	0.001	6.5459	12.6764	Up	GO:0043231//intracellular membrane-bounded organelle	GO:0004518//nuclease activity	-	gi|222618840|gb|EEE54972.1|/7.65423e-30/hypothetical protein OsJ_02572 [Oryza sativa Japonica Group]
Unigene45765_JX	354	0	19	0.001	6.53934	12.6749	Up	-	-	-	-
CL11208.Contig1_JX	466	0	25	0.001	6.53638	12.6743	Up	GO:0043234//protein complex	GO:0016772//transferase activity, transferring phosphorus-containing groups;GO:0019207//kinase regulator activity	GO:0006796//phosphate metabolic process	gi|162461786|ref|NP_001105624.1|/1.75122e-18/LOC542628 [Zea mays]
Unigene29041_JX	224	0	12	0.001	6.52704	12.6722	Up	-	-	-	-
Unigene34415_JX	336	0	18	0.001	6.52704	12.6722	Up	-	-	-	-
Unigene33969_JX	411	0	22	0.001	6.52175	12.671	Up	-	GO:0005488//binding	GO:0009908//flower development;GO:0048513//organ development;GO:0050794//regulation of cellular process	gi|255540071|ref|XP_002511100.1|/1.54633e-09/Auxin response factor, putative [Ricinus communis]
Unigene18135_JX	243	0	13	0.001	6.51809	12.6702	Up	-	-	-	-
Unigene33938_JX	243	0	13	0.001	6.51809	12.6702	Up	-	-	-	gi|225446160|ref|XP_002271382.1|/1.13075e-07/PREDICTED: hypothetical protein [Vitis vinifera]
Unigene44167_JX	395	0	21	0.001	6.47747	12.6612	Up	-	-	-	gi|224117698|ref|XP_002331609.1|/1.74839e-08/predicted protein [Populus trichocarpa]
CL3373.Contig1_JX	301	0	16	0.001	6.47645	12.661	Up	-	-	-	-
Unigene8770_JX	772	0	41	0.001	6.47068	12.6597	Up	-	-	-	-
CL2662.Contig1_JX	452	0	24	0.001	6.46928	12.6594	Up	-	-	-	-
Unigene64467_JX	226	0	12	0.001	6.46928	12.6594	Up	GO:0043231//intracellular membrane-bounded organelle	GO:0016641//oxidoreductase activity, acting on the CH-NH2 group of donors, oxygen as acceptor	GO:0006476//protein amino acid deacetylation;GO:0034968//histone lysine methylation;GO:0048513//organ development	gi|255577866|ref|XP_002529806.1|/2.29453e-21/Flavin-containing amine oxidase domain-containing protein, putative [Ricinus communis]
Unigene35899_JX	396	0	21	0.001	6.46111	12.6576	Up	-	-	-	-
Unigene5451_JX	472	0	25	0.001	6.45329	12.6558	Up	-	-	-	gi|296083808|emb|CBI24025.3|/1.27464e-40/unnamed protein product [Vitis vinifera]
Unigene69666_JX	1114	0	59	0.001	6.45283	12.6557	Up	-	-	-	-
Unigene33953_JX	265	0	14	0.001	6.43673	12.6521	Up	-	-	-	gi|226530512|ref|NP_001147228.1|/3.00331e-16/polygalacturonase inhibitor 1 [Zea mays]
Unigene47385_JX	303	0	16	0.001	6.4337	12.6514	Up	GO:0043231//intracellular membrane-bounded organelle	-	-	gi|255584873|ref|XP_002533152.1|/1.34362e-16/transcription factor, putative [Ricinus communis]
Unigene250_JX	322	0	17	0.001	6.43245	12.6512	Up	-	-	-	-
Unigene43868_JX	834	0	44	0.001	6.42791	12.6501	Up	-	-	-	gi|147783806|emb|CAN74695.1|/3.63056e-63/hypothetical protein VITISV_024648 [Vitis vinifera]
Unigene16620_JX	417	0	22	0.001	6.42791	12.6501	Up	-	-	-	gi|225442100|ref|XP_002272652.1|/9.65719e-07/PREDICTED: hypothetical protein [Vitis vinifera]
Unigene65173_JX	228	0	12	0.001	6.41253	12.6467	Up	-	-	-	-
Unigene18739_JX	343	0	18	0.001	6.39384	12.6425	Up	-	-	-	-
Unigene34663_JX	343	0	18	0.001	6.39384	12.6425	Up	-	-	-	-
Unigene55164_JX	286	0	15	0.001	6.39011	12.6416	Up	-	-	-	-
CL4060.Contig1_JX	286	0	15	0.001	6.39011	12.6416	Up	-	-	-	-
Unigene26468_JX	248	0	13	0.001	6.38668	12.6408	Up	-	-	-	-
Unigene28098_JX	229	0	12	0.001	6.38453	12.6404	Up	-	-	-	-
Unigene34106_JX	325	0	17	0.001	6.37307	12.6378	Up	-	-	-	-
Unigene68832_JX	230	0	12	0.001	6.35677	12.6341	Up	-	-	-	-
Unigene5836_JX	365	0	19	0.001	6.34226	12.6308	Up	-	GO:0016301//kinase activity;GO:0016773//phosphotransferase activity, alcohol group as acceptor;GO:0000166//nucleotide binding	-	gi|225428121|ref|XP_002278409.1|/1.0539e-37/PREDICTED: hypothetical protein [Vitis vinifera]
Unigene32638_JX	365	0	19	0.001	6.34226	12.6308	Up	GO:0043231//intracellular membrane-bounded organelle	GO:0017111//nucleoside-triphosphatase activity;GO:0003676//nucleic acid binding;GO:0032559//adenyl ribonucleotide binding	-	gi|222635334|gb|EEE65466.1|/1.6904e-19/hypothetical protein OsJ_20855 [Oryza sativa Japonica Group]
Unigene54427_JX	442	0	23	0.001	6.33999	12.6303	Up	-	-	-	-
Unigene34340_JX	346	0	18	0.001	6.3384	12.6299	Up	GO:0043231//intracellular membrane-bounded organelle	GO:0003676//nucleic acid binding;GO:0003678//DNA helicase activity;GO:0042623//ATPase activity, coupled;GO:0032559//adenyl ribonucleotide binding	GO:0034641//cellular nitrogen compound metabolic process	gi|297850492|ref|XP_002893127.1|/7.71441e-33/hypothetical protein ARALYDRAFT_889526 [Arabidopsis lyrata subsp. lyrata]
Unigene38947_JX	346	0	18	0.001	6.3384	12.6299	Up	-	-	-	-
Unigene3529_JX	231	0	12	0.001	6.32926	12.6278	Up	-	-	-	-
CL4516.Contig1_JX	212	0	11	0.001	6.32179	12.6261	Up	-	-	-	gi|77563563|gb|ABB00038.1|/7.51367e-12/reverse transcriptase family member [Glycine max]
Unigene6221_JX	212	0	11	0.001	6.32179	12.6261	Up	-	-	-	gi|147776572|emb|CAN63024.1|/3.729e-11/hypothetical protein VITISV_030782 [Vitis vinifera]
Unigene18812_JX	212	0	11	0.001	6.32179	12.6261	Up	-	-	-	-
Unigene34016_JX	251	0	13	0.001	6.31034	12.6235	Up	-	-	-	-
Unigene5258_JX	309	0	16	0.001	6.30877	12.6231	Up	-	-	-	-
CL1273.Contig1_JX	367	0	19	0.001	6.3077	12.6229	Up	-	-	-	-
Unigene10818_JX	252	0	13	0.001	6.2853	12.6178	Up	-	-	-	-
Unigene37002_JX	563	0	29	0.001	6.27586	12.6156	Up	-	-	-	-
Unigene19837_JX	233	0	12	0.001	6.27493	12.6154	Up	-	GO:0004553//hydrolase activity, hydrolyzing O-glycosyl compounds	GO:0008152//metabolic process	gi|242061204|ref|XP_002451891.1|/5.665e-07/hypothetical protein SORBIDRAFT_04g009310 [Sorghum bicolor]
Unigene7947_JX	272	0	14	0.001	6.27108	12.6145	Up	-	-	-	-
CL5109.Contig1_JX	214	0	11	0.001	6.26271	12.6126	Up	-	-	-	-
CL12416.Contig1_JX	214	0	11	0.001	6.26271	12.6126	Up	-	-	-	-
Unigene32486_JX	507	0	26	0.001	6.24811	12.6092	Up	-	GO:0004520//endodeoxyribonuclease activity	-	gi|115460064|ref|NP_001053632.1|/7.61833e-64/Os04g0577500 [Oryza sativa Japonica Group]
Unigene28928_JX	273	0	14	0.001	6.24811	12.6092	Up	-	-	-	-
Unigene45633_JX	293	0	15	0.001	6.23745	12.6067	Up	-	-	-	-
Unigene31454_JX	254	0	13	0.001	6.23581	12.6064	Up	-	-	-	-
Unigene32272_JX	254	0	13	0.001	6.23581	12.6064	Up	-	-	-	-
Unigene26796_JX	215	0	11	0.001	6.23358	12.6058	Up	-	-	-	-
Unigene26675_JX	215	0	11	0.001	6.23358	12.6058	Up	-	-	-	-
Unigene51332_JX	274	0	14	0.001	6.22531	12.6039	Up	-	-	-	-
Unigene32981_JX	372	0	19	0.001	6.22292	12.6034	Up	-	-	-	-
Unigene7041_JX	372	0	19	0.001	6.22292	12.6034	Up	-	-	-	-
Unigene16474_JX	235	0	12	0.001	6.22152	12.6031	Up	-	-	-	gi|225432842|ref|XP_002279912.1|/2.98752e-16/PREDICTED: similar to polyprotein [Vitis vinifera]
Unigene19871_JX	628	0	32	0.001	6.20831	12.6	Up	-	-	-	-
Unigene62159_JX	766	0	39	0.001	6.20325	12.5988	Up	-	GO:0035251//UDP-glucosyltransferase activity	GO:0051553	gi|37993663|gb|AAR06917.1|/1.04165e-42/UDP-glycosyltransferase 73E1 [Stevia rebaudiana]
Unigene41268_JX	236	0	12	0.001	6.19516	12.5969	Up	-	-	-	-
Unigene12664_JX	256	0	13	0.001	6.18709	12.595	Up	GO:0043234//protein complex;GO:0043231//intracellular membrane-bounded organelle	GO:0005488//binding	GO:0051276//chromosome organization;GO:0015031//protein transport;GO:0000087//M phase of mitotic cell cycle	gi|225441270|ref|XP_002267738.1|/6.50005e-32/PREDICTED: hypothetical protein [Vitis vinifera]
CL3309.Contig1_JX	256	0	13	0.001	6.18709	12.595	Up	-	-	-	-
Unigene34435_JX	611	0	31	0.001	6.18164	12.5938	Up	-	-	-	-
Unigene14381_JX	415	0	21	0.001	6.1653	12.59	Up	-	-	-	-
Unigene54233_JX	257	0	13	0.001	6.16302	12.5894	Up	-	-	-	gi|224119772|ref|XP_002331157.1|/3.34313e-12/predicted protein [Populus trichocarpa]
Unigene41175_JX	257	0	13	0.001	6.16302	12.5894	Up	-	-	-	gi|225450413|ref|XP_002278925.1|/4.97253e-24/PREDICTED: hypothetical protein [Vitis vinifera]
Unigene12497_JX	613	0	31	0.001	6.16147	12.5891	Up	GO:0043231//intracellular membrane-bounded organelle	-	GO:0009987//cellular process	gi|225424488|ref|XP_002281717.1|/5.09627e-38/PREDICTED: hypothetical protein [Vitis vinifera]
CL7118.Contig1_JX	495	0	25	0.001	6.15344	12.5872	Up	-	-	-	-
Unigene38599_JX	218	0	11	0.001	6.1478	12.5859	Up	-	-	-	-
Unigene36146_JX	357	0	18	0.001	6.1431	12.5848	Up	-	-	-	-
CL4754.Contig1_JX	615	0	31	0.001	6.14144	12.5844	Up	-	-	-	gi|225464406|ref|XP_002269089.1|/1.03047e-36/PREDICTED: hypothetical protein [Vitis vinifera]
Unigene18407_JX	278	0	14	0.001	6.13573	12.583	Up	-	-	-	-
CL3453.Contig1_JX	278	0	14	0.001	6.13573	12.583	Up	-	-	-	-
Unigene36505_JX	279	0	14	0.001	6.11374	12.5778	Up	-	-	-	-
CL4698.Contig1_JX	279	0	14	0.001	6.11374	12.5778	Up	-	-	-	-
Unigene1084_JX	340	0	17	0.001	6.09191	12.5727	Up	-	-	-	-
CL5092.Contig1_JX	240	0	12	0.001	6.09191	12.5727	Up	-	-	-	-
CL4348.Contig1_JX	301	0	15	0.001	6.07167	12.5679	Up	-	GO:0003676//nucleic acid binding;GO:0034061	GO:0006260//DNA replication	gi|34015213|gb|AAQ56407.1|/2.54833e-07/putative gag-pol polyprotein [Oryza sativa Japonica Group]
Unigene27815_JX	261	0	13	0.001	6.06857	12.5671	Up	-	-	-	-
Unigene6954_JX	362	0	18	0.001	6.05825	12.5647	Up	-	-	-	-
Unigene5398_JX	282	0	14	0.001	6.0487	12.5624	Up	-	-	-	-
Unigene48230_JX	262	0	13	0.001	6.04541	12.5616	Up	-	-	-	-
Unigene335_JX	363	0	18	0.001	6.04156	12.5607	Up	-	-	-	gi|255573200|ref|XP_002527529.1|/1.74929e-16/conserved hypothetical protein [Ricinus communis]
Unigene1098_JX	242	0	12	0.001	6.04156	12.5607	Up	-	-	-	-
Unigene7556_JX	263	0	13	0.001	6.02242	12.5561	Up	-	-	-	-
Unigene44488_JX	243	0	12	0.001	6.0167	12.5548	Up	-	-	-	-
Unigene14483_JX	345	0	17	0.001	6.00362	12.5516	Up	-	GO:0008146//sulfotransferase activity	-	gi|222630736|gb|EEE62868.1|/1.57075e-09/hypothetical protein OsJ_17671 [Oryza sativa Japonica Group]
Unigene18181_JX	244	0	12	0.001	5.99204	12.5488	Up	-	-	-	-
Unigene58621_JX	224	0	11	0.001	5.98312	12.5467	Up	-	-	-	-
Unigene66080_JX	224	0	11	0.001	5.98312	12.5467	Up	-	-	-	-
Unigene65413_JX	449	0	22	0.001	5.9698	12.5435	Up	-	-	-	-
Unigene14018_JX	225	0	11	0.001	5.95653	12.5403	Up	-	-	-	-
CL12118.Contig1_JX	655	0	32	0.001	5.9524	12.5393	Up	-	-	-	gi|147787510|emb|CAN71138.1|/9.20295e-22/hypothetical protein VITISV_008660 [Vitis vinifera]
CL10989.Contig1_JX	615	0	30	0.001	5.94333	12.5371	Up	-	-	-	-
Unigene12441_JX	287	0	14	0.001	5.94333	12.5371	Up	-	-	-	-
Unigene54236_JX	308	0	15	0.001	5.93368	12.5347	Up	-	-	-	-
Unigene17789_JX	267	0	13	0.001	5.9322	12.5344	Up	-	-	-	-
Unigene15051_JX	288	0	14	0.001	5.92269	12.532	Up	-	GO:0016620//oxidoreductase activity, acting on the aldehyde or oxo group of donors, NAD or NADP as acceptor;GO:0048037//cofactor binding;GO:0016616//oxidoreductase activity, acting on the CH-OH group of donors, NAD or NADP as acceptor	GO:0009699//phenylpropanoid biosynthetic process	gi|225449879|ref|XP_002267718.1|/2.22983e-32/PREDICTED: hypothetical protein [Vitis vinifera]
Unigene27733_JX	432	0	21	0.001	5.92269	12.532	Up	GO:0043231//intracellular membrane-bounded organelle	-	-	gi|242038687|ref|XP_002466738.1|/8.53004e-24/hypothetical protein SORBIDRAFT_01g013215 [Sorghum bicolor]
Unigene65432_JX	247	0	12	0.001	5.91926	12.5312	Up	-	-	-	-
Unigene1126_JX	247	0	12	0.001	5.91926	12.5312	Up	-	-	-	-
CL5906.Contig1_JX	350	0	17	0.001	5.91785	12.5309	Up	-	-	-	-
Unigene42248_JX	268	0	13	0.001	5.91006	12.529	Up	-	-	-	-
CL1847.Contig1_JX	227	0	11	0.001	5.90405	12.5275	Up	-	-	-	-
Unigene38833_JX	289	0	14	0.001	5.90219	12.527	Up	-	-	-	-
Unigene12460_JX	351	0	17	0.001	5.90099	12.5267	Up	-	GO:0005488//binding	-	gi|224132256|ref|XP_002321294.1|/1.53282e-08/predicted protein [Populus trichocarpa]
Unigene68516_JX	372	0	18	0.001	5.89539	12.5254	Up	-	-	-	gi|226532850|ref|NP_001149395.1|/8.34565e-32/LOC100283021 [Zea mays]
Unigene47439_JX	310	0	15	0.001	5.89539	12.5254	Up	-	GO:0004672//protein kinase activity;GO:0032559//adenyl ribonucleotide binding	GO:0006796//phosphate metabolic process	gi|222636248|gb|EEE66380.1|/3.48415e-33/hypothetical protein OsJ_22700 [Oryza sativa Japonica Group]
Unigene32896_JX	248	0	12	0.001	5.89539	12.5254	Up	-	-	-	-
Unigene34193_JX	248	0	12	0.001	5.89539	12.5254	Up	GO:0031410//cytoplasmic vesicle	GO:0016491//oxidoreductase activity;GO:0005506//iron ion binding	GO:0009411//response to UV;GO:0010208//pollen wall assembly;GO:0016129;GO:0048878//chemical homeostasis;GO:0000902//cell morphogenesis;GO:0009908//flower development	gi|169805306|gb|ACA83752.1|/4.40826e-12/CPD brassinosteroid C-23 hydroxylase [Hordeum vulgare subsp. vulgare]
Unigene18583_JX	248	0	12	0.001	5.89539	12.5254	Up	-	-	-	-
Unigene64518_JX	269	0	13	0.001	5.88809	12.5236	Up	-	-	-	-
Unigene54347_JX	290	0	14	0.001	5.88184	12.5221	Up	-	-	-	-
Unigene50151_JX	228	0	11	0.001	5.87816	12.5211	Up	-	-	-	-
Unigene27036_JX	249	0	12	0.001	5.87172	12.5196	Up	-	-	-	-
Unigene34246_JX	353	0	17	0.001	5.86756	12.5185	Up	-	-	-	-
Unigene20791_JX	624	0	30	0.001	5.8576	12.5161	Up	-	-	-	-
CL10288.Contig1_JX	229	0	11	0.001	5.85249	12.5148	Up	-	-	-	gi|225458022|ref|XP_002280250.1|/8.74686e-16/PREDICTED: hypothetical protein [Vitis vinifera]
Unigene34684_JX	354	0	17	0.001	5.85099	12.5145	Up	-	-	-	-
Unigene27453_JX	250	0	12	0.001	5.84823	12.5138	Up	-	-	-	-
Unigene33007_JX	481	0	23	0.001	5.82594	12.5083	Up	-	-	-	-
Unigene33988_JX	251	0	12	0.001	5.82493	12.508	Up	-	GO:0004497//monooxygenase activity;GO:0050662//coenzyme binding	-	gi|297745542|emb|CBI40707.3|/1.96793e-20/unnamed protein product [Vitis vinifera]
CL7453.Contig1_JX	1403	0	67	0.001	5.81836	12.5064	Up	-	-	-	gi|225432842|ref|XP_002279912.1|/1.00799e-54/PREDICTED: similar to polyprotein [Vitis vinifera]
Unigene47188_JX	252	0	12	0.001	5.80182	12.5023	Up	-	-	-	-
Unigene61990_JX	231	0	11	0.001	5.80182	12.5023	Up	-	-	-	-
CL1252.Contig2_JX	231	0	11	0.001	5.80182	12.5023	Up	GO:0031224//intrinsic to membrane	-	GO:0006810//transport	gi|224138312|ref|XP_002326571.1|/2.22948e-11/predicted protein [Populus trichocarpa]
Unigene32417_JX	421	0	20	0.001	5.78804	12.4989	Up	-	-	-	-
Unigene459_JX	337	0	16	0.001	5.7846	12.498	Up	-	GO:0003676//nucleic acid binding;GO:0034061	GO:0006260//DNA replication	gi|147769978|emb|CAN61139.1|/4.19583e-08/hypothetical protein VITISV_009489 [Vitis vinifera]
CL8143.Contig1_JX	1014	0	48	0.001	5.76749	12.4937	Up	GO:0043231//intracellular membrane-bounded organelle	GO:0046914//transition metal ion binding	-	gi|51090501|dbj|BAD35703.1|/2.70148e-45/zinc finger-like [Oryza sativa Japonica Group]
Unigene1118_JX	317	0	15	0.001	5.76521	12.4932	Up	-	-	-	-
Unigene4846_JX	465	0	22	0.001	5.76439	12.493	Up	-	-	-	-
Unigene15789_JX	423	0	20	0.001	5.76067	12.492	Up	-	-	-	-
Unigene2571_JX	254	0	12	0.001	5.75613	12.4909	Up	-	-	-	-
Unigene51513_JX	254	0	12	0.001	5.75613	12.4909	Up	-	-	-	-
Unigene44665_JX	297	0	14	0.001	5.74321	12.4876	Up	-	-	-	-
Unigene6698_JX	255	0	12	0.001	5.73356	12.4852	Up	-	-	-	-
Unigene4752_JX	1000	0	47	0.001	5.72639	12.4834	Up	GO:0043231//intracellular membrane-bounded organelle;GO:0016020//membrane	GO:0004673//protein histidine kinase activity;GO:0004871//signal transducer activity;GO:0042802//identical protein binding	GO:0009888//tissue development;GO:0044238//primary metabolic process;GO:0044260;GO:0048229//gametophyte development;GO:0040007//growth;GO:0009755//hormone-mediated signaling pathway;GO:0016310//phosphorylation	gi|147861778|emb|CAN78916.1|/5.90206e-73/hypothetical protein VITISV_032223 [Vitis vinifera]
Unigene5973_JX	256	0	12	0.001	5.71116	12.4796	Up	-	-	-	-
Unigene15905_JX	320	0	15	0.001	5.71116	12.4796	Up	GO:0044464//cell part	-	-	gi|74038607|dbj|BAE43837.1|/5.89647e-25/tobamovirus multiplication 3 [Nicotiana tabacum]
Unigene28130_JX	235	0	11	0.001	5.70306	12.4775	Up	-	-	-	-
Unigene16652_JX	578	0	27	0.001	5.6914	12.4746	Up	GO:0044464//cell part	GO:0016787//hydrolase activity	-	gi|255573722|ref|XP_002527782.1|/2.46228e-28/Pectinesterase-1 precursor, putative [Ricinus communis]
CL4562.Contig1_JX	471	0	22	0.001	5.69095	12.4745	Up	-	-	-	gi|147789424|emb|CAN66607.1|/6.37012e-16/hypothetical protein VITISV_017554 [Vitis vinifera]
Unigene37265_JX	257	0	12	0.001	5.68894	12.4739	Up	-	-	-	-
CL7079.Contig1_JX	257	0	12	0.001	5.68894	12.4739	Up	-	-	-	-
Unigene33611_JX	257	0	12	0.001	5.68894	12.4739	Up	-	-	-	-
Unigene41922_JX	386	0	18	0.001	5.68157	12.4721	Up	-	-	-	-
Unigene808_JX	236	0	11	0.001	5.6789	12.4714	Up	-	-	-	-
CL6631.Contig1_JX	322	0	15	0.001	5.67569	12.4706	Up	-	-	-	gi|108862606|gb|ABA98327.2|/3.025e-13/transposon protein, putative, CACTA, En/Spm sub-class [Oryza sativa Japonica Group]
Unigene48735_JX	365	0	17	0.001	5.67465	12.4703	Up	-	-	-	-
CL11717.Contig1_JX	730	0	34	0.001	5.67465	12.4703	Up	-	-	-	-
Unigene4964_JX	301	0	14	0.001	5.66689	12.4683	Up	-	-	-	gi|225435175|ref|XP_002281895.1|/9.96446e-12/PREDICTED: hypothetical protein [Vitis vinifera]
Unigene34483_JX	366	0	17	0.001	5.65915	12.4664	Up	-	-	-	-
Unigene52120_JX	323	0	15	0.001	5.65812	12.4661	Up	GO:0044424//intracellular part;GO:0016020//membrane	GO:0016628//oxidoreductase activity, acting on the CH-CH group of donors, NAD or NADP as acceptor;GO:0046872//metal ion binding	GO:0006259//DNA metabolic process;GO:0009913//epidermal cell differentiation;GO:0009826//unidimensional cell growth	gi|224084336|ref|XP_002307263.1|/7.90535e-38/predicted protein [Populus trichocarpa]
Unigene34187_JX	281	0	13	0.001	5.63664	12.4606	Up	-	-	-	-
Unigene41310_JX	238	0	11	0.001	5.63118	12.4592	Up	-	-	-	-
Unigene7928_JX	238	0	11	0.001	5.63118	12.4592	Up	-	-	-	gi|75174963|sp|Q9LNG5.1|PPP7L_ARATH/1.84242e-09/RecName: Full=Serine/threonine-protein phosphatase 7 long form homolog
CL11871.Contig1_JX	693	0	32	0.001	5.626	12.4579	Up	-	-	-	-
Unigene53452_JX	304	0	14	0.001	5.61097	12.454	Up	-	-	-	-
Unigene54485_JX	261	0	12	0.001	5.60175	12.4517	Up	-	-	-	-
Unigene44984_JX	348	0	16	0.001	5.60175	12.4517	Up	-	-	-	-
CL979.Contig1_JX	807	0	37	0.001	5.58614	12.4476	Up	GO:0043231//intracellular membrane-bounded organelle	-	-	gi|225444744|ref|XP_002278128.1|/1.78767e-39/PREDICTED: hypothetical protein [Vitis vinifera]
Unigene65033_JX	480	0	22	0.001	5.58425	12.4471	Up	GO:0043231//intracellular membrane-bounded organelle;GO:0030312//external encapsulating structure	GO:0016740//transferase activity	GO:0009725//response to hormone stimulus	gi|224095758|ref|XP_002310467.1|/8.02644e-17/predicted protein [Populus trichocarpa]
Unigene32743_JX	262	0	12	0.001	5.58037	12.4461	Up	-	-	-	-
Unigene54156_JX	306	0	14	0.001	5.5743	12.4446	Up	-	-	-	-
Unigene21843_JX	372	0	17	0.001	5.56787	12.4429	Up	-	-	-	gi|255537711|ref|XP_002509922.1|/3.85524e-16/conserved hypothetical protein [Ricinus communis]
Unigene13481_JX	241	0	11	0.001	5.56108	12.4411	Up	-	-	-	-
Unigene33398_JX	263	0	12	0.001	5.55916	12.4407	Up	-	-	-	gi|4836889|gb|AAD30592.1|AC007369_2/2.29502e-21/Hypothetical protein [Arabidopsis thaliana]
Unigene35802_JX	285	0	13	0.001	5.55753	12.4402	Up	-	-	-	-
Unigene33451_JX	329	0	15	0.001	5.55493	12.4396	Up	-	-	-	-
Unigene65761_JX	528	0	24	0.001	5.5381	12.4352	Up	-	-	-	-
Unigene13022_JX	264	0	12	0.001	5.5381	12.4352	Up	-	-	-	-
Unigene8864_JX	352	0	16	0.001	5.5381	12.4352	Up	-	-	-	-
Unigene64747_JX	463	0	21	0.001	5.52614	12.4321	Up	GO:0031410//cytoplasmic vesicle	-	-	gi|255584667|ref|XP_002533056.1|/7.1737e-25/DUF26 domain-containing protein 1 precursor, putative [Ricinus communis]
CL12499.Contig1_JX	353	0	16	0.001	5.52241	12.4311	Up	-	-	-	-
CL2499.Contig1_JX	353	0	16	0.001	5.52241	12.4311	Up	-	-	-	-
Unigene43979_JX	287	0	13	0.001	5.5188	12.4301	Up	-	-	-	-
Unigene10648_JX	265	0	12	0.001	5.5172	12.4297	Up	-	-	-	-
Unigene58201_JX	288	0	13	0.001	5.49964	12.4251	Up	-	-	-	-
Unigene14926_JX	333	0	15	0.001	5.48821	12.4221	Up	GO:0016020//membrane	GO:0005488//binding;GO:0003824//catalytic activity	GO:0009888//tissue development	gi|255539821|ref|XP_002510975.1|/2.44585e-26/Receptor protein kinase CLAVATA1 precursor, putative [Ricinus communis]
Unigene8014_JX	311	0	14	0.001	5.48468	12.4212	Up	-	-	-	-
Unigene34149_JX	289	0	13	0.001	5.48061	12.4201	Up	-	-	-	-
Unigene7083_JX	578	0	26	0.001	5.48061	12.4201	Up	-	-	-	gi|62321784|dbj|BAD95408.1|/1.14909e-09/hypothetical protein [Arabidopsis thaliana]
Unigene66276_JX	356	0	16	0.001	5.47587	12.4189	Up	GO:0031224//intrinsic to membrane;GO:0031410//cytoplasmic vesicle	-	GO:0071702	gi|255645991|gb|ACU23483.1|/2.6418e-09/unknown [Glycine max]
Unigene12014_JX	245	0	11	0.001	5.47028	12.4174	Up	-	-	-	-
Unigene62211_JX	357	0	16	0.001	5.46053	12.4148	Up	-	GO:0016209//antioxidant activity;GO:0005506//iron ion binding;GO:0003824//catalytic activity	GO:0006950//response to stress;GO:0008152//metabolic process	gi|225435616|ref|XP_002285642.1|/2.95748e-35/PREDICTED: hypothetical protein [Vitis vinifera]
Unigene42186_JX	269	0	12	0.001	5.43516	12.4081	Up	GO:0043231//intracellular membrane-bounded organelle;GO:0005694//chromosome	-	GO:0030261//chromosome condensation;GO:0051316	gi|147804656|emb|CAN73339.1|/3.30984e-15/hypothetical protein VITISV_042401 [Vitis vinifera]
Unigene26933_JX	314	0	14	0.001	5.43227	12.4073	Up	-	GO:0031420;GO:0016301//kinase activity	GO:0006796//phosphate metabolic process;GO:0006007//glucose catabolic process	gi|218187972|gb|EEC70399.1|/5.17676e-37/hypothetical protein OsI_01382 [Oryza sativa Indica Group]
Unigene47013_JX	359	0	16	0.001	5.43011	12.4068	Up	-	-	-	-
Unigene47744_JX	292	0	13	0.001	5.4243	12.4052	Up	-	-	-	-
Unigene69835_JX	337	0	15	0.001	5.42306	12.4049	Up	-	-	-	-
Unigene12830_JX	382	0	17	0.001	5.42212	12.4046	Up	-	-	-	-
Unigene8930_JX	472	0	21	0.001	5.42077	12.4043	Up	-	-	-	-
Unigene48199_JX	249	0	11	0.001	5.38241	12.394	Up	-	-	-	-
Unigene6804_JX	249	0	11	0.001	5.38241	12.394	Up	-	-	-	-
CL4914.Contig1_JX	249	0	11	0.001	5.38241	12.394	Up	-	-	-	-
Unigene44642_JX	363	0	16	0.001	5.37028	12.3908	Up	-	-	-	-
Unigene53756_JX	295	0	13	0.001	5.36914	12.3905	Up	-	-	-	-
Unigene47100_JX	364	0	16	0.001	5.35552	12.3868	Up	-	-	-	-
Unigene44384_JX	501	0	22	0.001	5.35018	12.3854	Up	GO:0031224//intrinsic to membrane	GO:0042626//ATPase activity, coupled to transmembrane movement of substances;GO:0032559//adenyl ribonucleotide binding	GO:0006810//transport;GO:0009207	gi|297723691|ref|NP_001174209.1|/2.21031e-23/Os05g0137100 [Oryza sativa Japonica Group]
CL7243.Contig1_JX	274	0	12	0.001	5.33598	12.3815	Up	-	-	-	-
Unigene22720_JX	274	0	12	0.001	5.33598	12.3815	Up	-	-	-	-
Unigene69964_JX	297	0	13	0.001	5.33298	12.3807	Up	-	GO:0046914//transition metal ion binding	-	gi|222641507|gb|EEE69639.1|/3.90088e-37/hypothetical protein OsJ_29246 [Oryza sativa Japonica Group]
Unigene14694_JX	457	0	20	0.001	5.33209	12.3805	Up	-	-	-	-
Unigene52016_JX	321	0	14	0.001	5.31381	12.3755	Up	GO:0043231//intracellular membrane-bounded organelle	-	-	gi|125581962|gb|EAZ22893.1|/5.34551e-18/hypothetical protein OsJ_06579 [Oryza sativa Japonica Group]
Unigene1055_JX	413	0	18	0.001	5.31014	12.3745	Up	-	-	-	-
Unigene13241_JX	276	0	12	0.001	5.29731	12.371	Up	-	-	-	-
Unigene42346_JX	345	0	15	0.001	5.29731	12.371	Up	-	-	-	-
CL7220.Contig1_JX	437	0	19	0.001	5.29731	12.371	Up	-	GO:0016772//transferase activity, transferring phosphorus-containing groups	-	gi|125558652|gb|EAZ04188.1|/1.44397e-18/hypothetical protein OsI_26330 [Oryza sativa Indica Group]
CL6418.Contig1_JX	253	0	11	0.001	5.29731	12.371	Up	-	-	-	-
Unigene12921_JX	530	0	23	0.001	5.28732	12.3683	Up	-	-	-	-
Unigene34707_JX	439	0	19	0.001	5.27318	12.3645	Up	GO:0016020//membrane	-	-	gi|224057590|ref|XP_002299280.1|/7.33617e-39/predicted protein [Populus trichocarpa]
Unigene32120_JX	439	0	19	0.001	5.27318	12.3645	Up	-	GO:0016301//kinase activity;GO:0032559//adenyl ribonucleotide binding	GO:0006790//sulfur metabolic process;GO:0006796//phosphate metabolic process	gi|242036579|ref|XP_002465684.1|/2.59115e-60/hypothetical protein SORBIDRAFT_01g043710 [Sorghum bicolor]
Unigene16678_JX	324	0	14	0.001	5.26461	12.3621	Up	GO:0016021//integral to membrane;GO:0031410//cytoplasmic vesicle	GO:0015144//carbohydrate transmembrane transporter activity	GO:0010260//organ senescence;GO:0006970//response to osmotic stress;GO:0009751//response to salicylic acid stimulus;GO:0009737//response to abscisic acid stimulus;GO:0071702	gi|297811437|ref|XP_002873602.1|/1.60028e-22/nodulin MtN3 family protein [Arabidopsis lyrata subsp. lyrata]
Unigene13441_JX	301	0	13	0.001	5.26211	12.3614	Up	-	-	-	-
Unigene11465_JX	278	0	12	0.001	5.2592	12.3606	Up	-	-	-	-
Unigene35551_JX	255	0	11	0.001	5.25576	12.3597	Up	-	-	-	-
Unigene5116_JX	325	0	14	0.001	5.24841	12.3577	Up	-	-	-	-
Unigene20154_JX	395	0	17	0.001	5.24367	12.3564	Up	-	-	-	-
Unigene64455_JX	279	0	12	0.001	5.24035	12.3554	Up	-	-	-	-
Unigene5058_JX	559	0	24	0.001	5.23098	12.3529	Up	-	-	-	gi|15226168|ref|NP_178215.1|/1.60821e-13/nucleic acid binding / zinc ion binding [Arabidopsis thaliana]
CL4799.Contig1_JX	396	0	17	0.001	5.23043	12.3527	Up	-	-	-	-
Unigene6421_JX	629	0	27	0.001	5.22994	12.3526	Up	-	-	-	-
Unigene9441_JX	676	0	29	0.001	5.22679	12.3517	Up	-	-	-	-
Unigene5840_JX	257	0	11	0.001	5.21486	12.3484	Up	-	-	-	gi|255636635|gb|ACU18655.1|/1.89834e-07/unknown [Glycine max]
Unigene44986_JX	257	0	11	0.001	5.21486	12.3484	Up	-	-	-	-
Unigene1110_JX	281	0	12	0.001	5.20305	12.3451	Up	-	-	-	-
Unigene6819_JX	281	0	12	0.001	5.20305	12.3451	Up	-	-	-	-
Unigene33853_JX	469	0	20	0.001	5.19566	12.3431	Up	-	-	-	-
Unigene18314_JX	258	0	11	0.001	5.19465	12.3428	Up	-	GO:0003677//DNA binding;GO:0001071	GO:0006351//transcription, DNA-dependent	gi|296090046|emb|CBI39865.3|/5.46745e-31/unnamed protein product [Vitis vinifera]
Unigene6768_JX	986	0	42	0.001	5.18986	12.3415	Up	GO:0043231//intracellular membrane-bounded organelle	-	-	gi|296088763|emb|CBI38213.3|/1.37567e-38/unnamed protein product [Vitis vinifera]
Unigene42119_JX	329	0	14	0.001	5.1846	12.34	Up	-	-	-	-
Unigene50828_JX	353	0	15	0.001	5.17726	12.338	Up	-	-	-	-
Unigene12213_JX	283	0	12	0.001	5.16628	12.3349	Up	-	-	-	-
Unigene453_JX	283	0	12	0.001	5.16628	12.3349	Up	-	-	-	-
Unigene17121_JX	401	0	17	0.001	5.16521	12.3346	Up	GO:0044464//cell part	-	-	gi|255576223|ref|XP_002529005.1|/1.05044e-13/Non-imprinted in Prader-Willi/Angelman syndrome region protein, putative [Ricinus communis]
Unigene44070_JX	260	0	11	0.001	5.15469	12.3317	Up	-	-	-	-
Unigene18430_JX	331	0	14	0.001	5.15328	12.3313	Up	-	-	-	-
Unigene58943_JX	355	0	15	0.001	5.14809	12.3298	Up	-	-	-	-
Unigene36111_JX	284	0	12	0.001	5.14809	12.3298	Up	-	-	-	-
CL6225.Contig1_JX	308	0	13	0.001	5.14252	12.3283	Up	-	-	-	gi|225016150|gb|ACN78974.1|/6.21397e-06/retrotransposon protein [Glycine max]
CL6179.Contig1_JX	261	0	11	0.001	5.13494	12.3261	Up	-	-	-	-
Unigene21337_JX	404	0	17	0.001	5.12685	12.3239	Up	-	-	-	gi|147823286|emb|CAN75274.1|/1.67082e-11/hypothetical protein VITISV_043735 [Vitis vinifera]
Unigene65072_JX	309	0	13	0.001	5.12588	12.3236	Up	-	-	-	-
Unigene37068_JX	405	0	17	0.001	5.11419	12.3203	Up	GO:0044464//cell part	-	-	gi|225430864|ref|XP_002274448.1|/3.04496e-13/PREDICTED: hypothetical protein [Vitis vinifera]
Unigene44149_JX	405	0	17	0.001	5.11419	12.3203	Up	GO:0031227//intrinsic to endoplasmic reticulum membrane;GO:0031410//cytoplasmic vesicle	GO:0043169//cation binding;GO:0019829//cation-transporting ATPase activity;GO:0016757//transferase activity, transferring glycosyl groups;GO:0032559//adenyl ribonucleotide binding	GO:0009206;GO:0070838//divalent metal ion transport	gi|68052031|sp|Q42883.1|ECAP_SOLLC/4.63278e-62/RecName: Full=Calcium-transporting ATPase, endoplasmic reticulum-type
Unigene41387_JX	286	0	12	0.001	5.11209	12.3197	Up	-	-	-	-
CL5880.Contig1_JX	310	0	13	0.001	5.10934	12.3189	Up	GO:0043231//intracellular membrane-bounded organelle	GO:0031559//oxidosqualene cyclase activity	-	gi|257735429|emb|CBD47302.1|/5.09788e-45/cycloartenol synthase [Dioscorea zingiberensis]
Unigene27274_JX	503	0	21	0.001	5.08668	12.3125	Up	-	-	-	gi|3779021|gb|AAC67200.1|/1.84591e-17/putative retroelement pol polyprotein [Arabidopsis thaliana]
Unigene24439_JX	815	0	34	0.001	5.08282	12.3114	Up	GO:0043231//intracellular membrane-bounded organelle;GO:0030529//ribonucleoprotein complex	GO:0043169//cation binding;GO:0005198//structural molecule activity	GO:0010467//gene expression	gi|192910742|gb|ACF06479.1|/2.10013e-68/ubiquitin extension protein-like protein [Elaeis guineensis]
Unigene27396_JX	312	0	13	0.001	5.07659	12.3096	Up	-	-	-	-
Unigene6033_JX	264	0	11	0.001	5.07659	12.3096	Up	-	-	-	gi|147842417|emb|CAN71834.1|/1.10578e-07/hypothetical protein VITISV_005587 [Vitis vinifera]
Unigene44059_JX	288	0	12	0.001	5.07659	12.3096	Up	-	-	-	-
CL8442.Contig1_JX	1465	0	61	0.001	5.07312	12.3087	Up	-	-	-	gi|118340979|gb|ABK80758.1|/7.23665e-104/7S globulin precursor [Ficus pumila var. awkeotsang]
Unigene645_JX	337	0	14	0.001	5.06153	12.3054	Up	-	-	-	-
Unigene42001_JX	313	0	13	0.001	5.06037	12.305	Up	-	-	-	-
Unigene4963_JX	265	0	11	0.001	5.05743	12.3042	Up	-	-	-	-
Unigene34912_JX	265	0	11	0.001	5.05743	12.3042	Up	-	-	-	-
Unigene64926_JX	265	0	11	0.001	5.05743	12.3042	Up	-	-	-	-
Unigene54754_JX	265	0	11	0.001	5.05743	12.3042	Up	-	-	-	gi|147787541|emb|CAN66599.1|/2.72362e-06/hypothetical protein VITISV_039272 [Vitis vinifera]
Unigene32297_JX	434	0	18	0.001	5.0532	12.303	Up	-	GO:0003824//catalytic activity	-	gi|215704753|dbj|BAG94781.1|/1.4999e-20/unnamed protein product [Oryza sativa Japonica Group]
Unigene6049_JX	435	0	18	0.001	5.04158	12.2997	Up	-	-	-	-
Unigene36179_JX	629	0	26	0.001	5.03624	12.2981	Up	-	-	-	gi|90265044|emb|CAH67640.1|/4.15258e-14/H0102C09.1 [Oryza sativa Indica Group]
CL3749.Contig1_JX	363	0	15	0.001	5.03463	12.2977	Up	-	-	-	-
CL2439.Contig1_JX	339	0	14	0.001	5.03166	12.2968	Up	-	-	-	-
Unigene64784_JX	315	0	13	0.001	5.02824	12.2958	Up	-	-	-	-
Unigene748_JX	315	0	13	0.001	5.02824	12.2958	Up	-	GO:0016740//transferase activity	GO:0009292//genetic transfer;GO:0044237//cellular metabolic process	gi|242053849|ref|XP_002456070.1|/6.10853e-30/hypothetical protein SORBIDRAFT_03g029850 [Sorghum bicolor]
CL3307.Contig1_JX	291	0	12	0.001	5.02425	12.2947	Up	-	-	-	-
Unigene53865_JX	267	0	11	0.001	5.01955	12.2933	Up	-	-	-	-
Unigene18023_JX	316	0	13	0.001	5.01233	12.2913	Up	-	-	-	-
Unigene8519_JX	292	0	12	0.001	5.00705	12.2897	Up	GO:0043231//intracellular membrane-bounded organelle	-	-	gi|225451469|ref|XP_002270737.1|/4.05964e-26/PREDICTED: hypothetical protein [Vitis vinifera]
Unigene44054_JX	292	0	12	0.001	5.00705	12.2897	Up	-	-	-	-
Unigene224_JX	317	0	13	0.001	4.99652	12.2867	Up	-	-	-	-
Unigene8910_JX	415	0	17	0.001	4.99096	12.2851	Up	-	-	-	-
CL546.Contig1_JX	391	0	16	0.001	4.9857	12.2836	Up	-	-	-	gi|224091749|ref|XP_002309340.1|/5.66592e-07/predicted protein [Populus trichocarpa]
Unigene4868_JX	269	0	11	0.001	4.98223	12.2826	Up	-	-	-	-
Unigene64942_JX	442	0	18	0.001	4.96174	12.2766	Up	-	-	-	-
Unigene15140_JX	393	0	16	0.001	4.96033	12.2762	Up	-	-	-	-
Unigene19961_JX	664	0	27	0.001	4.95426	12.2745	Up	-	-	-	-
Unigene53326_JX	369	0	15	0.001	4.95277	12.274	Up	-	-	-	-
Unigene4419_JX	468	0	19	0.001	4.94642	12.2722	Up	-	-	-	gi|15223757|ref|NP_172896.1|/3.75254e-37/AtHB31 (ARABIDOPSIS THALIANA HOMEOBOX PROTEIN 31); DNA binding / transcription factor [Arabidopsis thaliana]
Unigene32806_JX	419	0	17	0.001	4.94331	12.2713	Up	-	-	-	gi|147811646|emb|CAN72676.1|/5.80969e-20/hypothetical protein VITISV_020406 [Vitis vinifera]
Unigene6180_JX	321	0	13	0.001	4.93426	12.2686	Up	-	-	-	-
Unigene15884_JX	420	0	17	0.001	4.93154	12.2678	Up	-	-	-	gi|225446160|ref|XP_002271382.1|/7.36634e-07/PREDICTED: hypothetical protein [Vitis vinifera]
Unigene36754_JX	346	0	14	0.001	4.92987	12.2673	Up	-	-	-	-
Unigene56385_JX	520	0	21	0.001	4.92039	12.2646	Up	GO:0005746//mitochondrial respiratory chain	GO:0015078//hydrogen ion transmembrane transporter activity	GO:0022904//respiratory electron transport chain	gi|224132064|ref|XP_002328176.1|/2.74591e-27/predicted protein [Populus trichocarpa]
Unigene8648_JX	372	0	15	0.001	4.91283	12.2623	Up	GO:0043231//intracellular membrane-bounded organelle	GO:0003677//DNA binding;GO:0001071	GO:0006351//transcription, DNA-dependent	gi|159459972|gb|ABW96394.1|/1.24467e-14/AGAMOUS-related protein [Dendrobium moniliforme]
Unigene13569_JX	372	0	15	0.001	4.91283	12.2623	Up	-	-	-	-
Unigene28914_JX	273	0	11	0.001	4.90923	12.2613	Up	-	-	-	-
Unigene36936_JX	273	0	11	0.001	4.90923	12.2613	Up	-	-	-	-
Unigene67361_JX	274	0	11	0.001	4.89131	12.256	Up	-	-	-	-
Unigene652_JX	274	0	11	0.001	4.89131	12.256	Up	-	-	-	-
Unigene26158_JX	324	0	13	0.001	4.88857	12.2552	Up	-	-	-	-
Unigene8194_JX	699	0	28	0.001	4.8805	12.2528	Up	-	-	-	-
Unigene18571_JX	275	0	11	0.001	4.87353	12.2508	Up	GO:0031224//intrinsic to membrane	GO:0015114//phosphate transmembrane transporter activity;GO:0032559//adenyl ribonucleotide binding;GO:0042626//ATPase activity, coupled to transmembrane movement of substances	GO:0009734//auxin mediated signaling pathway;GO:0009207;GO:0009606//tropism;GO:0009926//auxin polar transport;GO:0048588//developmental cell growth	gi|15217785|ref|NP_171753.1|/1.05051e-37/PGP11 (P-GLYCOPROTEIN 11); ATPase, coupled to transmembrane movement of substances [Arabidopsis thaliana]
Unigene24692_JX	275	0	11	0.001	4.87353	12.2508	Up	-	-	-	-
Unigene14616_JX	301	0	12	0.001	4.85734	12.2459	Up	-	-	-	-
Unigene45303_JX	402	0	16	0.001	4.84928	12.2436	Up	-	-	-	-
Unigene51423_JX	729	0	29	0.001	4.84679	12.2428	Up	-	-	-	-
Unigene33993_JX	277	0	11	0.001	4.83834	12.2403	Up	-	-	-	-
Unigene65175_JX	277	0	11	0.001	4.83834	12.2403	Up	-	-	-	-
Unigene51054_JX	353	0	14	0.001	4.83211	12.2384	Up	-	-	-	-
Unigene34037_JX	505	0	20	0.001	4.82527	12.2364	Up	-	-	-	-
CL14.Contig2_JX	278	0	11	0.001	4.82093	12.2351	Up	-	-	-	-
Unigene41081_JX	432	0	17	0.001	4.79456	12.2272	Up	-	-	-	gi|225462478|ref|XP_002269815.1|/8.97003e-23/PREDICTED: hypothetical protein [Vitis vinifera]
Unigene5596_JX	356	0	14	0.001	4.79139	12.2262	Up	-	GO:0003779//actin binding;GO:0003824//catalytic activity;GO:0043167//ion binding	GO:0044238//primary metabolic process	gi|226504740|ref|NP_001141983.1|/1.1749e-41/hypothetical protein LOC100274133 [Zea mays]
Unigene21577_JX	434	0	17	0.001	4.77246	12.2205	Up	GO:0043231//intracellular membrane-bounded organelle;GO:0031224//intrinsic to membrane	GO:0015291//secondary active transmembrane transporter activity	GO:0015698//inorganic anion transport	gi|225448837|ref|XP_002282491.1|/7.86146e-62/PREDICTED: hypothetical protein [Vitis vinifera]
Unigene13446_JX	562	0	22	0.001	4.76947	12.2196	Up	-	-	-	-
Unigene45101_JX	281	0	11	0.001	4.76947	12.2196	Up	-	-	-	-
CL3559.Contig1_JX	358	0	14	0.001	4.76462	12.2181	Up	-	-	-	-
Unigene18149_JX	435	0	17	0.001	4.76149	12.2172	Up	GO:0043231//intracellular membrane-bounded organelle	GO:0016843	GO:0010208//pollen wall assembly;GO:0008152//metabolic process	gi|125585688|gb|EAZ26352.1|/2.0038e-57/hypothetical protein OsJ_10233 [Oryza sativa Japonica Group]
Unigene61178_JX	282	0	11	0.001	4.75255	12.2145	Up	GO:0030529//ribonucleoprotein complex	GO:0005198//structural molecule activity	GO:0006412//translation	gi|297734823|emb|CBI17057.3|/8.0282e-22/unnamed protein product [Vitis vinifera]
Unigene40172_JX	359	0	14	0.001	4.75135	12.2141	Up	-	-	-	-
Unigene8391_JX	616	0	24	0.001	4.74694	12.2128	Up	-	GO:0003676//nucleic acid binding	GO:0048444//floral organ morphogenesis	gi|297739024|emb|CBI28513.3|/2.52339e-45/unnamed protein product [Vitis vinifera]
CL1.Contig169_JX	2234	0	87	0.001	4.74482	12.2121	Up	-	GO:0016462//pyrophosphatase activity;GO:0032559//adenyl ribonucleotide binding	-	gi|147828765|emb|CAN70797.1|/4.05316e-99/hypothetical protein VITISV_011590 [Vitis vinifera]
Unigene6215_JX	334	0	13	0.001	4.7422	12.2113	Up	-	-	-	-
Unigene4790_JX	334	0	13	0.001	4.7422	12.2113	Up	-	-	-	-
Unigene48948_JX	1363	0	53	0.001	4.73765	12.21	Up	GO:0016020//membrane;GO:0031410//cytoplasmic vesicle	GO:0004672//protein kinase activity;GO:0000166//nucleotide binding	-	gi|147801125|emb|CAN68826.1|/7.75061e-137/hypothetical protein VITISV_029977 [Vitis vinifera]
Unigene39122_JX	387	0	15	0.001	4.72241	12.2053	Up	-	-	-	-
CL3344.Contig1_JX	284	0	11	0.001	4.71908	12.2043	Up	GO:0043231//intracellular membrane-bounded organelle	GO:0003676//nucleic acid binding	GO:0006259//DNA metabolic process	gi|242093834|ref|XP_002437407.1|/2.66998e-09/hypothetical protein SORBIDRAFT_10g026363 [Sorghum bicolor]
Unigene16399_JX	568	0	22	0.001	4.71908	12.2043	Up	-	-	-	-
Unigene53558_JX	310	0	12	0.001	4.71632	12.2034	Up	-	-	-	-
Unigene12651_JX	310	0	12	0.001	4.71632	12.2034	Up	-	-	-	-
Unigene43728_JX	517	0	20	0.001	4.71328	12.2025	Up	GO:0043231//intracellular membrane-bounded organelle	GO:0003676//nucleic acid binding;GO:0005515//protein binding	GO:0006351//transcription, DNA-dependent;GO:0009755//hormone-mediated signaling pathway	gi|224122162|ref|XP_002318767.1|/3.13445e-31/predicted protein [Populus trichocarpa]
Unigene17811_JX	285	0	11	0.001	4.70253	12.1992	Up	-	-	-	gi|225436683|ref|XP_002262885.1|/2.74116e-22/PREDICTED: hypothetical protein [Vitis vinifera]
Unigene59927_JX	881	0	34	0.001	4.70204	12.1991	Up	GO:0043234//protein complex	GO:0005515//protein binding	GO:0044267//cellular protein metabolic process	gi|297737057|emb|CBI26258.3|/4.8594e-61/unnamed protein product [Vitis vinifera]
Unigene7021_JX	363	0	14	0.001	4.69899	12.1981	Up	-	-	-	gi|225425049|ref|XP_002270011.1|/1.20023e-06/PREDICTED: hypothetical protein [Vitis vinifera]
Unigene1199_JX	338	0	13	0.001	4.68608	12.1942	Up	-	-	-	-
Unigene6944_JX	442	0	17	0.001	4.68608	12.1942	Up	-	-	-	-
Unigene27063_JX	312	0	12	0.001	4.68608	12.1942	Up	-	-	-	-
Unigene34715_JX	338	0	13	0.001	4.68608	12.1942	Up	-	-	-	-
Unigene65074_JX	574	0	22	0.001	4.66976	12.1891	Up	-	-	-	-
CL10108.Contig1_JX	496	0	19	0.001	4.66719	12.1883	Up	-	-	-	-
Unigene48905_JX	288	0	11	0.001	4.65354	12.1841	Up	-	-	-	-
CL9071.Contig1_JX	446	0	17	0.001	4.64406	12.1812	Up	-	-	-	gi|297743003|emb|CBI35870.3|/5.03099e-30/unnamed protein product [Vitis vinifera]
CL12164.Contig1_JX	368	0	14	0.001	4.63515	12.1784	Up	-	-	-	-
Unigene18495_JX	447	0	17	0.001	4.63367	12.1779	Up	-	GO:0003676//nucleic acid binding	-	gi|255564824|ref|XP_002523406.1|/1.78109e-43/RNA binding protein, putative [Ricinus communis]
CL2769.Contig1_JX	316	0	12	0.001	4.62677	12.1758	Up	-	-	-	-
Unigene45187_JX	290	0	11	0.001	4.62145	12.1741	Up	-	-	-	-
Unigene29054_JX	290	0	11	0.001	4.62145	12.1741	Up	-	-	-	-
Unigene44340_JX	504	0	19	0.001	4.59311	12.1653	Up	-	GO:0016491//oxidoreductase activity;GO:0005506//iron ion binding	-	gi|46395001|gb|AAS91654.1|/2.64701e-40/flavonoid 3'-hydroxylase [Triticum aestivum]
Unigene58709_JX	319	0	12	0.001	4.58325	12.1622	Up	-	-	-	-
Unigene58450_JX	452	0	17	0.001	4.58241	12.1619	Up	-	GO:0004672//protein kinase activity;GO:0032559//adenyl ribonucleotide binding	GO:0006796//phosphate metabolic process	gi|242097106|ref|XP_002439043.1|/3.28644e-64/hypothetical protein SORBIDRAFT_10g030475 [Sorghum bicolor]
CL9922.Contig1_JX	560	0	21	0.001	4.56893	12.1576	Up	-	-	-	gi|147771613|emb|CAN64780.1|/1.05111e-18/hypothetical protein VITISV_043231 [Vitis vinifera]
CL10916.Contig1_JX	294	0	11	0.001	4.55857	12.1544	Up	-	-	-	-
Unigene9114_JX	294	0	11	0.001	4.55857	12.1544	Up	-	-	-	-
Unigene46878_JX	321	0	12	0.001	4.5547	12.1531	Up	-	-	-	-
Unigene41624_JX	348	0	13	0.001	4.55143	12.1521	Up	-	-	-	-
CL6559.Contig1_JX	295	0	11	0.001	4.54312	12.1495	Up	-	-	-	-
CL4309.Contig1_JX	295	0	11	0.001	4.54312	12.1495	Up	-	-	-	-
Unigene53186_JX	295	0	11	0.001	4.54312	12.1495	Up	-	-	-	-
Unigene69441_JX	403	0	15	0.001	4.53492	12.1469	Up	-	-	-	-
Unigene668_JX	432	0	16	0.001	4.51252	12.1397	Up	-	-	-	-
Unigene196_JX	351	0	13	0.001	4.51252	12.1397	Up	-	-	-	-
Unigene1175_JX	379	0	14	0.001	4.50062	12.1359	Up	-	-	-	-
Unigene38712_JX	298	0	11	0.001	4.49738	12.1349	Up	-	-	-	gi|116310100|emb|CAH67120.1|/1.88387e-15/H0502G05.11 [Oryza sativa Indica Group]
Unigene52725_JX	298	0	11	0.001	4.49738	12.1349	Up	-	-	-	-
Unigene32609_JX	407	0	15	0.001	4.49035	12.1326	Up	-	-	-	gi|217073818|gb|ACJ85269.1|/1.31588e-16/unknown [Medicago truncatula]
Unigene45797_JX	299	0	11	0.001	4.48234	12.13	Up	-	-	-	-
Unigene5614_JX	382	0	14	0.001	4.46527	12.1245	Up	-	-	-	-
Unigene1800_JX	355	0	13	0.001	4.46168	12.1234	Up	-	-	-	-
Unigene56829_JX	574	0	21	0.001	4.45749	12.122	Up	-	-	-	gi|225433864|ref|XP_002264735.1|/7.57237e-22/PREDICTED: hypothetical protein [Vitis vinifera]
Unigene12044_JX	383	0	14	0.001	4.45361	12.1208	Up	-	-	-	gi|73760264|dbj|BAE20057.1|/1.0722e-18/bHLH transcription factor [Lilium hybrid division I]
CL752.Contig1_JX	301	0	11	0.001	4.45256	12.1204	Up	-	-	-	-
Unigene45065_JX	356	0	13	0.001	4.44915	12.1193	Up	-	-	-	-
Unigene8043_JX	329	0	12	0.001	4.44395	12.1176	Up	-	-	-	-
Unigene1125_JX	549	0	20	0.001	4.43855	12.1159	Up	-	-	-	gi|297598748|ref|NP_001046155.2|/5.8902e-58/Os02g0191200 [Oryza sativa Japonica Group]
Unigene26528_JX	412	0	15	0.001	4.43586	12.115	Up	GO:0043231//intracellular membrane-bounded organelle	GO:0004175//endopeptidase activity;GO:0003676//nucleic acid binding;GO:0034061	GO:0006260//DNA replication;GO:0019538//protein metabolic process	gi|38344456|emb|CAE04927.2|/3.82524e-45/OSJNBa0017P10.4 [Oryza sativa Japonica Group]
Unigene58746_JX	413	0	15	0.001	4.42511	12.1115	Up	-	-	-	-
Unigene26852_JX	358	0	13	0.001	4.42429	12.1112	Up	-	-	-	-
CL3908.Contig1_JX	359	0	13	0.001	4.41197	12.1072	Up	GO:0005840//ribosome;GO:0009526//plastid envelope;GO:0044429//mitochondrial part;GO:0005576//extracellular region;GO:0016020//membrane	GO:0008187//poly-pyrimidine tract binding;GO:0016742//hydroxymethyl-, formyl- and related transferase activity;GO:0048037//cofactor binding	GO:0010038//response to metal ion;GO:0033554//cellular response to stress;GO:0006546//glycine catabolic process;GO:0043094//cellular metabolic compound salvage	gi|312281845|dbj|BAJ33788.1|/6.06875e-06/unnamed protein product [Thellungiella halophila]
Unigene54012_JX	304	0	11	0.001	4.40862	12.1061	Up	-	-	-	-
Unigene4838_JX	387	0	14	0.001	4.40758	12.1058	Up	-	-	-	-
Unigene14355_JX	360	0	13	0.001	4.39971	12.1032	Up	-	-	-	-
Unigene34074_JX	637	0	23	0.001	4.39918	12.103	Up	-	-	-	gi|147814806|emb|CAN65664.1|/2.32002e-30/hypothetical protein VITISV_029115 [Vitis vinifera]
Unigene52021_JX	305	0	11	0.001	4.39416	12.1014	Up	-	-	-	gi|297723955|ref|NP_001174341.1|/7.314e-31/Os05g0313900 [Oryza sativa Japonica Group]
Unigene4896_JX	473	0	17	0.001	4.37896	12.0964	Up	-	-	-	gi|18564975|emb|CAD22562.1|/1.39857e-26/reverse transcriptase [Brassica rapa subsp. oleifera]
Unigene12017_JX	362	0	13	0.001	4.3754	12.0952	Up	-	-	-	gi|226497070|ref|NP_001147047.1|/8.73287e-08/60S ribosomal protein L4 [Zea mays]
Unigene15006_JX	390	0	14	0.001	4.37368	12.0946	Up	-	-	-	-
Unigene14099_JX	307	0	11	0.001	4.36554	12.0919	Up	-	-	-	-
Unigene5314_JX	335	0	12	0.001	4.36435	12.0916	Up	-	-	-	-
Unigene39125_JX	336	0	12	0.001	4.35136	12.0873	Up	-	-	-	-
Unigene89_JX	308	0	11	0.001	4.35136	12.0873	Up	-	-	-	-
Unigene6429_JX	308	0	11	0.001	4.35136	12.0873	Up	-	-	-	gi|4539447|emb|CAB40035.1|/6.63906e-08/retrotransposon like protein [Arabidopsis thaliana]
CL526.Contig1_JX	308	0	11	0.001	4.35136	12.0873	Up	-	-	-	-
Unigene56389_JX	786	0	28	0.001	4.34029	12.0836	Up	GO:0043231//intracellular membrane-bounded organelle	GO:0016301//kinase activity	GO:0009886//post-embryonic morphogenesis;GO:0016043//cellular component organization;GO:0009887//organ morphogenesis;GO:0050794//regulation of cellular process;GO:0006952//defense response	gi|255550187|ref|XP_002516144.1|/1.04415e-93/erecta, putative [Ricinus communis]
Unigene40863_JX	365	0	13	0.001	4.33944	12.0833	Up	-	-	-	gi|147805035|emb|CAN66863.1|/1.58584e-09/hypothetical protein VITISV_013500 [Vitis vinifera]
Unigene24432_JX	618	0	22	0.001	4.33728	12.0826	Up	GO:0005576//extracellular region;GO:0030312//external encapsulating structure	-	GO:0009725//response to hormone stimulus;GO:0006950//response to stress	gi|224079485|ref|XP_002305878.1|/3.87434e-25/predicted protein [Populus trichocarpa]
Unigene5075_JX	395	0	14	0.001	4.31831	12.0763	Up	-	-	-	-
Unigene8437_JX	339	0	12	0.001	4.31286	12.0744	Up	-	-	-	-
Unigene6211_JX	339	0	12	0.001	4.31286	12.0744	Up	GO:0043231//intracellular membrane-bounded organelle	-	GO:0009664//plant-type cell wall organization;GO:0009832//plant-type cell wall biogenesis;GO:0009250//glucan biosynthetic process	gi|242066698|ref|XP_002454638.1|/6.56125e-40/hypothetical protein SORBIDRAFT_04g034670 [Sorghum bicolor]
Unigene11650_JX	454	0	16	0.001	4.29386	12.0681	Up	-	-	-	gi|255637400|gb|ACU19028.1|/8.96814e-25/unknown [Glycine max]
Unigene60163_JX	455	0	16	0.001	4.28442	12.0649	Up	-	-	-	-
Unigene32564_JX	342	0	12	0.001	4.27502	12.0617	Up	-	-	-	-
Unigene21715_JX	371	0	13	0.001	4.26926	12.0598	Up	-	-	-	gi|225463789|ref|XP_002267971.1|/1.51095e-36/PREDICTED: hypothetical protein [Vitis vinifera]
Unigene4473_JX	543	0	19	0.001	4.26321	12.0577	Up	-	-	-	-
Unigene2713_JX	372	0	13	0.001	4.25779	12.0559	Up	-	-	-	-
Unigene8209_JX	372	0	13	0.001	4.25779	12.0559	Up	GO:0031410//cytoplasmic vesicle	GO:0004672//protein kinase activity;GO:0000166//nucleotide binding	GO:0009987//cellular process	gi|125555970|gb|EAZ01576.1|/1.52985e-07/hypothetical protein OsI_23610 [Oryza sativa Indica Group]
Unigene12872_JX	458	0	16	0.001	4.25636	12.0554	Up	-	GO:0016491//oxidoreductase activity	-	gi|255585138|ref|XP_002533274.1|/7.26233e-30/Calmodulin, putative [Ricinus communis]
Unigene3441_JX	344	0	12	0.001	4.25017	12.0533	Up	-	-	-	-
Unigene5267_JX	316	0	11	0.001	4.2412	12.0503	Up	-	-	-	gi|312283493|dbj|BAJ34612.1|/3.33943e-08/unnamed protein product [Thellungiella halophila]
Unigene18225_JX	345	0	12	0.001	4.23785	12.0491	Up	GO:0031410//cytoplasmic vesicle	GO:0016709//oxidoreductase activity, acting on paired donors, with incorporation or reduction of molecular oxygen, NADH or NADPH as one donor, and incorporation of one atom of oxygen;GO:0005506//iron ion binding	GO:0016129;GO:0032501//multicellular organismal process;GO:0009646//response to absence of light	gi|115458894|ref|NP_001053047.1|/2.56518e-44/Os04g0469800 [Oryza sativa Japonica Group]
Unigene60888_JX	805	0	28	0.001	4.23785	12.0491	Up	GO:0043231//intracellular membrane-bounded organelle	GO:0016832//aldehyde-lyase activity	GO:0006732//coenzyme metabolic process	gi|218202624|gb|EEC85051.1|/4.51048e-47/hypothetical protein OsI_32385 [Oryza sativa Indica Group]
Unigene54249_JX	489	0	17	0.001	4.23568	12.0484	Up	-	GO:0042626//ATPase activity, coupled to transmembrane movement of substances;GO:0000166//nucleotide binding	GO:0009987//cellular process;GO:0006810//transport	gi|225437787|ref|XP_002273987.1|/1.19045e-41/PREDICTED: hypothetical protein [Vitis vinifera]
Unigene44359_JX	518	0	18	0.001	4.23376	12.0477	Up	GO:0015629//actin cytoskeleton	GO:0017111//nucleoside-triphosphatase activity;GO:0032559//adenyl ribonucleotide binding	-	gi|297742765|emb|CBI35399.3|/8.73145e-66/unnamed protein product [Vitis vinifera]
Unigene58515_JX	317	0	11	0.001	4.22782	12.0457	Up	-	-	-	gi|110739557|dbj|BAF01687.1|/8.86171e-13/hypothetical protein [Arabidopsis thaliana]
CL10929.Contig1_JX	346	0	12	0.001	4.2256	12.0449	Up	-	-	-	-
Unigene40806_JX	491	0	17	0.001	4.21843	12.0425	Up	-	-	GO:0048856//anatomical structure development;GO:0022402//cell cycle process;GO:0007059//chromosome segregation;GO:0065007//biological regulation;GO:0008152//metabolic process;GO:0007275//multicellular organismal development	gi|222623745|gb|EEE57877.1|/1.59836e-23/hypothetical protein OsJ_08535 [Oryza sativa Japonica Group]
Unigene39006_JX	318	0	11	0.001	4.21453	12.0412	Up	-	-	-	-
Unigene16611_JX	434	0	15	0.001	4.211	12.0399	Up	-	-	-	gi|262411019|gb|ACY66875.1|/5.88451e-25/P30Sh95F04 [Saccharum hybrid cultivar R570]
Unigene14063_JX	348	0	12	0.001	4.20132	12.0366	Up	-	-	-	-
Unigene6969_JX	319	0	11	0.001	4.20132	12.0366	Up	-	-	-	gi|4582447|gb|AAD24831.1|/6.57198e-08/putative non-LTR retroelement reverse transcriptase [Arabidopsis thaliana]
Unigene5537_JX	669	0	23	0.001	4.18876	12.0323	Up	-	-	-	-
Unigene65150_JX	379	0	13	0.001	4.17915	12.029	Up	-	-	-	-
Unigene48499_JX	350	0	12	0.001	4.17731	12.0284	Up	-	-	-	-
Unigene44508_JX	765	0	26	0.001	4.1409	12.0157	Up	-	-	-	gi|124360723|gb|ABN08700.1|/1.99284e-17/Endonuclease/exonuclease/phosphatase [Medicago truncatula]
Unigene68848_JX	471	0	16	0.001	4.13888	12.015	Up	-	-	-	-
Unigene17927_JX	383	0	13	0.001	4.1355	12.0138	Up	-	-	-	-
Unigene39167_JX	354	0	12	0.001	4.13011	12.012	Up	-	-	-	-
CL4494.Contig1_JX	384	0	13	0.001	4.12473	12.0101	Up	-	-	-	-
Unigene45119_JX	325	0	11	0.001	4.12375	12.0097	Up	-	-	-	-
Unigene15041_JX	591	0	20	0.001	4.12312	12.0095	Up	-	-	-	-
CL4189.Contig1_JX	533	0	18	0.001	4.11461	12.0065	Up	-	-	-	-
CL11669.Contig1_JX	326	0	11	0.001	4.1111	12.0053	Up	-	GO:0016491//oxidoreductase activity;GO:0005506//iron ion binding	-	gi|13516748|dbj|BAB40323.1|/1.5948e-22/cytochrome P450 [Asparagus officinalis]
Unigene36636_JX	595	0	20	0.001	4.0954	11.9998	Up	-	-	-	gi|147853116|emb|CAN82771.1|/7.24472e-18/hypothetical protein VITISV_011743 [Vitis vinifera]
Unigene29446_JX	387	0	13	0.001	4.09275	11.9989	Up	-	-	-	-
Unigene25960_JX	508	0	17	0.001	4.07726	11.9934	Up	-	-	-	-
CL4507.Contig1_JX	329	0	11	0.001	4.07362	11.9921	Up	-	-	-	gi|255578654|ref|XP_002530188.1|/6.69283e-13/conserved hypothetical protein [Ricinus communis]
Unigene40707_JX	389	0	13	0.001	4.07171	11.9914	Up	-	-	-	-
Unigene55162_JX	390	0	13	0.001	4.06127	11.9877	Up	GO:0044464//cell part	GO:0016757//transferase activity, transferring glycosyl groups	-	gi|302143541|emb|CBI22102.3|/4.43162e-36/unnamed protein product [Vitis vinifera]
Unigene47666_JX	391	0	13	0.001	4.05089	11.984	Up	-	-	-	-
Unigene27052_JX	361	0	12	0.001	4.05002	11.9837	Up	-	-	-	-
Unigene35617_JX	331	0	11	0.001	4.049	11.9834	Up	-	-	-	-
Unigene14330_JX	452	0	15	0.001	4.0433	11.9813	Up	-	-	-	-
Unigene18278_JX	452	0	15	0.001	4.0433	11.9813	Up	-	-	-	gi|89179421|gb|ABD63156.1|/9.69606e-16/Retrotransposon gag protein [Asparagus officinalis]
CL3298.Contig1_JX	392	0	13	0.001	4.04055	11.9803	Up	-	-	-	-
Unigene33896_JX	785	0	26	0.001	4.0354	11.9785	Up	-	-	-	gi|224107098|ref|XP_002314375.1|/2.30055e-16/predicted protein [Populus trichocarpa]
Unigene32899_JX	334	0	11	0.001	4.01263	11.9703	Up	-	-	-	-
Unigene44594_JX	729	0	24	0.001	4.01113	11.9698	Up	-	-	-	gi|225452370|ref|XP_002273380.1|/2.82111e-23/PREDICTED: hypothetical protein [Vitis vinifera]
Unigene51905_JX	335	0	11	0.001	4.00066	11.966	Up	-	-	-	gi|296090180|emb|CBI39999.3|/2.12539e-38/unnamed protein product [Vitis vinifera]
Unigene6275_JX	367	0	12	0.001	3.98381	11.9599	Up	-	-	-	-
Unigene34495_JX	367	0	12	0.001	3.98381	11.9599	Up	-	-	-	-
Unigene43829_JX	551	0	18	0.001	3.98019	11.9586	Up	GO:0031227//intrinsic to endoplasmic reticulum membrane	GO:0019829//cation-transporting ATPase activity;GO:0016757//transferase activity, transferring glycosyl groups;GO:0032559//adenyl ribonucleotide binding;GO:0043169//cation binding	GO:0030003//cellular cation homeostasis;GO:0010038//response to metal ion;GO:0070838//divalent metal ion transport;GO:0000041//transition metal ion transport;GO:0009206	gi|68052031|sp|Q42883.1|ECAP_SOLLC/1.61636e-79/RecName: Full=Calcium-transporting ATPase, endoplasmic reticulum-type
Unigene13196_JX	430	0	14	0.001	3.96682	11.9538	Up	-	-	-	-
Unigene51426_JX	338	0	11	0.001	3.96515	11.9532	Up	-	-	-	-
Unigene84_JX	400	0	13	0.001	3.95974	11.9512	Up	-	-	-	-
Unigene18154_JX	431	0	14	0.001	3.95762	11.9504	Up	-	-	-	-
Unigene35778_JX	339	0	11	0.001	3.95345	11.9489	Up	-	-	-	-
Unigene5979_JX	432	0	14	0.001	3.94846	11.9471	Up	-	-	-	-
Unigene57455_JX	618	0	20	0.001	3.94298	11.9451	Up	-	-	-	-
Unigene21426_JX	495	0	16	0.001	3.9382	11.9433	Up	-	GO:0004674//protein serine/threonine kinase activity;GO:0032559//adenyl ribonucleotide binding	GO:0006464//protein modification process;GO:0000902//cell morphogenesis	gi|297734358|emb|CBI15605.3|/7.73373e-13/unnamed protein product [Vitis vinifera]
Unigene12467_JX	619	0	20	0.001	3.93661	11.9427	Up	-	-	-	gi|147844432|emb|CAN82094.1|/2.87327e-20/hypothetical protein VITISV_031210 [Vitis vinifera]
Unigene58994_JX	403	0	13	0.001	3.93026	11.9404	Up	-	GO:0003676//nucleic acid binding;GO:0034061	GO:0006260//DNA replication	gi|147861248|emb|CAN79321.1|/1.27044e-35/hypothetical protein VITISV_018984 [Vitis vinifera]
Unigene18860_JX	372	0	12	0.001	3.93026	11.9404	Up	-	GO:0003824//catalytic activity	-	gi|163644220|dbj|BAF95753.1|/2.85615e-27/subtilase [Lotus japonicus]
CL11511.Contig1_JX	343	0	11	0.001	3.90735	11.932	Up	-	-	-	-
Unigene34087_JX	563	0	18	0.001	3.89536	11.9275	Up	-	-	-	-
Unigene8069_JX	407	0	13	0.001	3.89164	11.9262	Up	-	-	-	-
Unigene38738_JX	534	0	17	0.001	3.87874	11.9214	Up	-	-	-	-
Unigene65436_JX	441	0	14	0.001	3.86788	11.9173	Up	-	-	-	gi|158828172|gb|ABW81051.1|/2.20911e-14/tn7 reverse transcriptase [Arabidopsis lyrata subsp. lyrata]
Unigene12230_JX	475	0	15	0.001	3.84752	11.9097	Up	-	-	-	-
Unigene52121_JX	476	0	15	0.001	3.83944	11.9067	Up	-	-	-	-
Unigene17967_JX	350	0	11	0.001	3.8292	11.9028	Up	-	-	-	-
Unigene13092_JX	542	0	17	0.001	3.82149	11.8999	Up	-	-	-	-
Unigene38426_JX	385	0	12	0.001	3.79755	11.8909	Up	-	-	-	gi|225426858|ref|XP_002276880.1|/5.33361e-10/PREDICTED: hypothetical protein [Vitis vinifera]
Unigene63663_JX	418	0	13	0.001	3.78923	11.8877	Up	-	-	-	gi|297809859|ref|XP_002872813.1|/5.25464e-21/predicted protein [Arabidopsis lyrata subsp. lyrata]
Unigene69699_JX	547	0	17	0.001	3.78656	11.8867	Up	GO:0043231//intracellular membrane-bounded organelle	GO:0016833//oxo-acid-lyase activity	GO:0009081//branched chain family amino acid metabolic process	gi|30683260|ref|NP_850087.1|/8.03504e-23/hydroxymethylglutaryl-CoA lyase, putative / 3-hydroxy-3-methylglutarate-CoA lyase, putative / HMG-CoA lyase, putative [Arabidopsis thaliana]
Unigene626_JX	354	0	11	0.001	3.78593	11.8864	Up	-	-	-	-
Unigene17160_JX	387	0	12	0.001	3.77793	11.8834	Up	-	-	-	-
Unigene6335_JX	484	0	15	0.001	3.77598	11.8826	Up	-	-	-	-
Unigene66381_JX	549	0	17	0.001	3.77277	11.8814	Up	-	-	-	gi|116783048|gb|ABK22775.1|/1.57178e-10/unknown [Picea sitchensis]
Unigene18270_JX	388	0	12	0.001	3.76819	11.8797	Up	-	-	-	-
CL1596.Contig1_JX	550	0	17	0.001	3.76591	11.8788	Up	-	-	-	-
CL4357.Contig1_JX	421	0	13	0.001	3.76222	11.8774	Up	-	-	-	gi|297745510|emb|CBI40590.3|/6.85265e-13/unnamed protein product [Vitis vinifera]
Unigene13401_JX	357	0	11	0.001	3.75412	11.8743	Up	-	-	-	-
Unigene33916_JX	687	0	21	0.001	3.72431	11.8628	Up	-	-	-	-
Unigene5068_JX	524	0	16	0.001	3.72025	11.8612	Up	-	-	-	-
CL3585.Contig1_JX	393	0	12	0.001	3.72025	11.8612	Up	-	-	-	-
Unigene58509_JX	461	0	14	0.001	3.70007	11.8533	Up	-	-	-	-
Unigene38837_JX	462	0	14	0.001	3.69207	11.8502	Up	-	-	-	-
Unigene41074_JX	462	0	14	0.001	3.69207	11.8502	Up	-	-	-	gi|225466101|ref|XP_002265750.1|/2.46557e-25/PREDICTED: hypothetical protein [Vitis vinifera]
Unigene6146_JX	628	0	19	0.001	3.68619	11.8479	Up	-	-	-	-
Unigene4826_JX	397	0	12	0.001	3.68277	11.8466	Up	-	-	-	-
CL3644.Contig1_JX	364	0	11	0.001	3.68192	11.8462	Up	-	-	-	-
Unigene32323_JX	431	0	13	0.001	3.67493	11.8435	Up	-	-	-	-
Unigene16525_JX	631	0	19	0.001	3.66866	11.841	Up	-	GO:0005488//binding	-	gi|222641726|gb|EEE69858.1|/1.0526e-65/hypothetical protein OsJ_29658 [Oryza sativa Japonica Group]
Unigene952_JX	432	0	13	0.001	3.66643	11.8402	Up	-	-	-	-
Unigene12447_JX	366	0	11	0.001	3.6618	11.8383	Up	-	-	-	gi|225460903|ref|XP_002277569.1|/9.93306e-12/PREDICTED: hypothetical protein [Vitis vinifera]
Unigene20334_JX	467	0	14	0.001	3.65254	11.8347	Up	-	-	-	-
Unigene20561_JX	434	0	13	0.001	3.64953	11.8335	Up	-	-	-	-
Unigene26681_JX	369	0	11	0.001	3.63203	11.8266	Up	-	GO:0003824//catalytic activity	GO:0050896//response to stimulus;GO:0006259//DNA metabolic process	gi|242075620|ref|XP_002447746.1|/5.74892e-44/hypothetical protein SORBIDRAFT_06g014970 [Sorghum bicolor]
CL3566.Contig1_JX	437	0	13	0.001	3.62448	11.8236	Up	-	-	-	-
Unigene45754_JX	370	0	11	0.001	3.62222	11.8227	Up	-	-	-	-
Unigene5839_JX	370	0	11	0.001	3.62222	11.8227	Up	-	-	-	-
Unigene60309_JX	572	0	17	0.001	3.62106	11.8222	Up	GO:0044464//cell part	GO:0016868//intramolecular transferase activity, phosphotransferases;GO:0016787//hydrolase activity	GO:0019725//cellular homeostasis	gi|296089788|emb|CBI39607.3|/5.13915e-47/unnamed protein product [Vitis vinifera]
Unigene64682_JX	408	0	12	0.001	3.58348	11.8071	Up	-	-	-	-
Unigene13480_JX	408	0	12	0.001	3.58348	11.8071	Up	-	-	-	gi|224068002|ref|XP_002302640.1|/1.40589e-18/predicted protein [Populus trichocarpa]
Unigene53776_JX	408	0	12	0.001	3.58348	11.8071	Up	-	-	-	-
Unigene6674_JX	477	0	14	0.001	3.57596	11.8041	Up	-	-	-	gi|21952510|gb|AAM82604.1|AF525305_2/3.70257e-38/putative AP endonuclease/reverse transcriptase [Brassica napus]
Unigene44936_JX	443	0	13	0.001	3.57539	11.8039	Up	-	-	-	gi|225464836|ref|XP_002272323.1|/2.28077e-19/PREDICTED: hypothetical protein [Vitis vinifera]
Unigene65195_JX	409	0	12	0.001	3.57471	11.8036	Up	-	-	-	-
Unigene17563_JX	1298	0	38	0.001	3.56691	11.8005	Up	GO:0043231//intracellular membrane-bounded organelle	-	-	gi|242090515|ref|XP_002441090.1|/6.16777e-136/hypothetical protein SORBIDRAFT_09g020200 [Sorghum bicolor]
Unigene58269_JX	410	0	12	0.001	3.566	11.8001	Up	-	-	-	-
Unigene10501_JX	516	0	15	0.001	3.54181	11.7903	Up	-	-	-	-
Unigene14250_JX	482	0	14	0.001	3.53887	11.7891	Up	-	-	-	-
Unigene32949_JX	448	0	13	0.001	3.53548	11.7877	Up	GO:0043231//intracellular membrane-bounded organelle;GO:0031224//intrinsic to membrane	GO:0016759//cellulose synthase activity	GO:0045229//external encapsulating structure organization;GO:0042546//cell wall biogenesis;GO:0009250//glucan biosynthetic process;GO:0009856//pollination	gi|225451330|ref|XP_002274474.1|/1.29943e-40/PREDICTED: hypothetical protein [Vitis vinifera]
Unigene39239_JX	588	0	17	0.001	3.52253	11.7824	Up	-	-	-	-
Unigene2994_JX	589	0	17	0.001	3.51655	11.7799	Up	-	-	-	-
Unigene482_JX	451	0	13	0.001	3.51196	11.7781	Up	-	-	-	-
Unigene34587_JX	451	0	13	0.001	3.51196	11.7781	Up	-	-	-	gi|225432842|ref|XP_002279912.1|/5.16339e-30/PREDICTED: similar to polyprotein [Vitis vinifera]
Unigene14299_JX	383	0	11	0.001	3.49927	11.7728	Up	-	-	-	-
Unigene69268_JX	489	0	14	0.001	3.48821	11.7683	Up	-	-	-	gi|195647072|gb|ACG43004.1|/1.89686e-08/transcription factor GAMYB [Zea mays]
Unigene64813_JX	455	0	13	0.001	3.48109	11.7653	Up	-	GO:0016740//transferase activity	-	gi|255545594|ref|XP_002513857.1|/2.87827e-31/Glycerol-3-phosphate acyltransferase, putative [Ricinus communis]
Unigene18887_JX	385	0	11	0.001	3.48109	11.7653	Up	-	-	-	-
CL3501.Contig1_JX	385	0	11	0.001	3.48109	11.7653	Up	-	-	-	-
Unigene67720_JX	388	0	11	0.001	3.45417	11.7541	Up	GO:0043231//intracellular membrane-bounded organelle	-	-	gi|224133802|ref|XP_002327684.1|/7.92254e-14/predicted protein [Populus trichocarpa]
CL2169.Contig1_JX	600	0	17	0.001	3.45208	11.7533	Up	-	-	-	gi|82470779|gb|ABB77426.1|/3.99531e-40/Skp1-like protein 1 [Petunia integrifolia subsp. inflata]
CL2340.Contig1_JX	460	0	13	0.001	3.44325	11.7496	Up	-	-	-	-
Unigene58089_JX	390	0	11	0.001	3.43646	11.7467	Up	-	-	-	-
Unigene33147_JX	604	0	17	0.001	3.42922	11.7437	Up	-	-	-	-
Unigene6036_JX	462	0	13	0.001	3.42835	11.7433	Up	-	-	-	gi|242045924|ref|XP_002460833.1|/2.65644e-32/hypothetical protein SORBIDRAFT_02g035870 [Sorghum bicolor]
Unigene53244_JX	427	0	12	0.001	3.42402	11.7415	Up	-	-	-	-
Unigene14727_JX	465	0	13	0.001	3.40623	11.734	Up	-	-	-	gi|87116466|dbj|BAE79385.1|/2.47703e-09/unnamed protein product [Ipomoea batatas]
Unigene35780_JX	431	0	12	0.001	3.39225	11.728	Up	GO:0043234//protein complex	-	GO:0019941//modification-dependent protein catabolic process	gi|255555921|ref|XP_002518996.1|/6.90125e-09/26S proteasome subunit, putative [Ricinus communis]
Unigene49090_JX	612	0	17	0.001	3.38439	11.7247	Up	-	-	-	-
Unigene18961_JX	469	0	13	0.001	3.37718	11.7216	Up	-	-	-	-
Unigene14344_JX	399	0	11	0.001	3.35895	11.7138	Up	-	-	-	-
Unigene11980_JX	545	0	15	0.001	3.35334	11.7114	Up	-	-	-	-
Unigene5016_JX	400	0	11	0.001	3.35055	11.7102	Up	-	-	-	-
Unigene34419_JX	403	0	11	0.001	3.32561	11.6994	Up	-	-	-	-
Unigene12821_JX	592	0	16	0.001	3.29292	11.6852	Up	-	-	-	-
Unigene3677_JX	667	0	18	0.001	3.28799	11.683	Up	-	-	-	-
Unigene36535_JX	556	0	15	0.001	3.287	11.6826	Up	-	-	-	-
CL10974.Contig1_JX	482	0	13	0.001	3.28609	11.6822	Up	-	-	-	gi|297743009|emb|CBI35876.3|/5.74305e-07/unnamed protein product [Vitis vinifera]
CL6684.Contig1_JX	445	0	12	0.001	3.28552	11.6819	Up	-	-	-	gi|238481206|ref|NP_001154695.1|/2.59585e-10/unknown protein [Arabidopsis thaliana]
Unigene20519_JX	521	0	14	0.001	3.27396	11.6768	Up	-	-	-	-
Unigene20042_JX	485	0	13	0.001	3.26577	11.6732	Up	GO:0031981//nuclear lumen	GO:0005488//binding	GO:0009943//adaxial/abaxial axis specification;GO:0048437//floral organ development	gi|224109148|ref|XP_002315100.1|/1.52857e-39/predicted protein [Populus trichocarpa]
Unigene37117_JX	450	0	12	0.001	3.24902	11.6658	Up	-	-	-	gi|125587638|gb|EAZ28302.1|/1.97121e-13/hypothetical protein OsJ_12276 [Oryza sativa Japonica Group]
Unigene43770_JX	525	0	14	0.001	3.24902	11.6658	Up	-	-	-	-
Unigene64486_JX	563	0	15	0.001	3.24613	11.6645	Up	GO:0043231//intracellular membrane-bounded organelle	-	GO:0023052//signaling	gi|226504252|ref|NP_001151189.1|/4.37903e-59/LOC100284822 [Zea mays]
Unigene29866_JX	451	0	12	0.001	3.24181	11.6626	Up	-	GO:0048037//cofactor binding	GO:0008152//metabolic process	gi|255647708|gb|ACU24315.1|/7.68265e-13/unknown [Glycine max]
Unigene2976_JX	564	0	15	0.001	3.24038	11.6619	Up	-	-	-	-
Unigene8590_JX	491	0	13	0.001	3.22586	11.6555	Up	GO:0044464//cell part	GO:0015291//secondary active transmembrane transporter activity	GO:0015893//drug transport	gi|297737740|emb|CBI26941.3|/6.42932e-57/unnamed protein product [Vitis vinifera]
Unigene13600_JX	492	0	13	0.001	3.2193	11.6525	Up	GO:0043231//intracellular membrane-bounded organelle	GO:0003676//nucleic acid binding	GO:0006351//transcription, DNA-dependent;GO:0032501//multicellular organismal process;GO:0009755//hormone-mediated signaling pathway	gi|162462769|ref|NP_001105540.1|/7.35609e-53/regulatory protein viviparous-1 [Zea mays]
Unigene63318_JX	456	0	12	0.001	3.20627	11.6467	Up	GO:0043231//intracellular membrane-bounded organelle	-	-	gi|225448150|ref|XP_002263889.1|/3.09664e-09/PREDICTED: hypothetical protein [Vitis vinifera]
CL1.Contig10_JX	1599	0	42	0.001	3.20025	11.644	Up	-	GO:0005488//binding	-	gi|147828765|emb|CAN70797.1|/1.42625e-44/hypothetical protein VITISV_011590 [Vitis vinifera]
CL11238.Contig1_JX	1220	0	32	0.001	3.19576	11.6419	Up	-	-	-	gi|225457180|ref|XP_002280541.1|/3.16157e-36/PREDICTED: hypothetical protein [Vitis vinifera]
Unigene26992_JX	612	0	16	0.001	3.18531	11.6372	Up	-	-	-	gi|224122998|ref|XP_002330416.1|/2.43885e-08/predicted protein [Populus trichocarpa]
Unigene42610_JX	421	0	11	0.001	3.18342	11.6364	Up	-	-	-	-
Unigene33694_JX	498	0	13	0.001	3.18051	11.635	Up	-	-	-	gi|127519339|gb|ABO28522.1|/1.07915e-14/kinesin-related protein [Gossypium hirsutum]
Unigene20706_JX	691	0	18	0.001	3.17379	11.632	Up	-	-	-	-
Unigene5008_JX	540	0	14	0.001	3.15877	11.6251	Up	GO:0044464//cell part	-	-	gi|115438444|ref|NP_001043541.1|/4.55088e-39/Os01g0609900 [Oryza sativa Japonica Group]
Unigene36106_JX	430	0	11	0.001	3.11679	11.6058	Up	-	-	-	-
Unigene17321_JX	431	0	11	0.001	3.10956	11.6025	Up	-	-	-	gi|146454676|gb|ABQ42004.1|/3.13956e-18/gibberellin induced protein [Sonneratia apetala]
Unigene13661_JX	431	0	11	0.001	3.10956	11.6025	Up	-	-	-	-
Unigene17907_JX	432	0	11	0.001	3.10236	11.5992	Up	-	-	GO:0006351//transcription, DNA-dependent	gi|225426852|ref|XP_002276831.1|/9.32964e-47/PREDICTED: hypothetical protein [Vitis vinifera]
Unigene5346_JX	511	0	13	0.001	3.0996	11.5979	Up	-	-	-	-
Unigene61534_JX	1147	0	29	0.001	3.08048	11.5889	Up	-	-	-	gi|147774594|emb|CAN65424.1|/3.01954e-59/hypothetical protein VITISV_024591 [Vitis vinifera]
Unigene32076_JX	436	0	11	0.001	3.0739	11.5859	Up	GO:0043231//intracellular membrane-bounded organelle;GO:0044444//cytoplasmic part;GO:0005871//kinesin complex	GO:0003777//microtubule motor activity;GO:0032559//adenyl ribonucleotide binding	GO:0048869//cellular developmental process;GO:0007053//spindle assembly involved in male meiosis	gi|115460740|ref|NP_001053970.1|/4.47833e-28/Os04g0629700 [Oryza sativa Japonica Group]
Unigene36688_JX	637	0	16	0.001	3.0603	11.5795	Up	-	-	-	gi|212723660|ref|NP_001132775.1|/1.62511e-21/hypothetical protein LOC100194264 [Zea mays]
CL3691.Contig1_JX	438	0	11	0.001	3.05986	11.5793	Up	GO:0031410//cytoplasmic vesicle	-	-	gi|125532687|gb|EAY79252.1|/1.35466e-08/hypothetical protein OsI_34369 [Oryza sativa Indica Group]
Unigene19438_JX	478	0	12	0.001	3.0587	11.5787	Up	-	-	-	gi|255641017|gb|ACU20788.1|/2.50089e-10/unknown [Glycine max]
Unigene45863_JX	439	0	11	0.001	3.05289	11.576	Up	GO:0044464//cell part	-	-	gi|255538220|ref|XP_002510175.1|/1.03322e-08/ATP binding protein, putative [Ricinus communis]
Unigene68643_JX	479	0	12	0.001	3.05231	11.5757	Up	GO:0043231//intracellular membrane-bounded organelle	GO:0003677//DNA binding;GO:0001071	GO:0006351//transcription, DNA-dependent	gi|68159395|gb|AAY86364.1|/3.85832e-11/AGAMOUS-like protein [Dendrobium thyrsiflorum]
CL11742.Contig1_JX	562	0	14	0.001	3.03511	11.5675	Up	-	GO:0016773//phosphotransferase activity, alcohol group as acceptor;GO:0016301//kinase activity;GO:0032559//adenyl ribonucleotide binding	GO:0016310//phosphorylation;GO:0019586	gi|22330971|ref|NP_187681.2|/1.54329e-40/GHMP kinase family protein [Arabidopsis thaliana]
Unigene4673_JX	443	0	11	0.001	3.02533	11.5629	Up	-	-	-	gi|225437274|ref|XP_002275879.1|/8.66692e-19/PREDICTED: hypothetical protein [Vitis vinifera]
Unigene53873_JX	443	0	11	0.001	3.02533	11.5629	Up	-	GO:0004672//protein kinase activity;GO:0032559//adenyl ribonucleotide binding	GO:0006796//phosphate metabolic process	gi|224078422|ref|XP_002305538.1|/8.86545e-56/predicted protein [Populus trichocarpa]
Unigene65102_JX	687	0	17	0.001	3.01492	11.5579	Up	-	-	GO:0048444//floral organ morphogenesis	gi|27650307|emb|CAD54298.1|/3.52145e-28/bHLH transcription factor [Brassica napus]
Unigene1077_JX	529	0	13	0.001	2.99413	11.5479	Up	-	-	-	-
CL227.Contig2_JX	448	0	11	0.001	2.99156	11.5467	Up	GO:0016020//membrane	GO:0004871//signal transducer activity;GO:0004672//protein kinase activity;GO:0032559//adenyl ribonucleotide binding	GO:0006464//protein modification process	gi|297743471|emb|CBI36338.3|/5.00115e-25/unnamed protein product [Vitis vinifera]
Unigene53939_JX	489	0	12	0.001	2.98989	11.5459	Up	-	-	-	gi|147779900|emb|CAN63683.1|/3.87764e-06/hypothetical protein VITISV_030301 [Vitis vinifera]
Unigene56230_JX	530	0	13	0.001	2.98848	11.5452	Up	GO:0016020//membrane	GO:0005488//binding;GO:0004672//protein kinase activity	GO:0023052//signaling	gi|242033191|ref|XP_002463990.1|/5.02461e-11/hypothetical protein SORBIDRAFT_01g010110 [Sorghum bicolor]
CL9929.Contig1_JX	534	0	13	0.001	2.9661	11.5344	Up	-	-	-	-
Unigene18116_JX	454	0	11	0.001	2.95203	11.5275	Up	-	-	-	-
Unigene21799_JX	455	0	11	0.001	2.94554	11.5243	Up	-	-	-	-
Unigene8763_JX	497	0	12	0.001	2.94177	11.5225	Up	-	-	-	-
Unigene9097_JX	829	0	20	0.001	2.9394	11.5213	Up	-	-	-	-
Unigene63439_JX	706	0	17	0.001	2.93378	11.5185	Up	-	GO:0046914//transition metal ion binding	-	gi|302595936|sp|Q9M9L0.2|APC11_ARATH/1.10542e-48/RecName: Full=Anaphase-promoting complex subunit 11; AltName: Full=Cyclosome subunit 11
Unigene9274_JX	459	0	11	0.001	2.91987	11.5117	Up	-	-	-	-
Unigene27234_JX	459	0	11	0.001	2.91987	11.5117	Up	-	-	-	-
Unigene58304_JX	460	0	11	0.001	2.91352	11.5085	Up	-	GO:0016301//kinase activity;GO:0016779//nucleotidyltransferase activity	-	gi|224034765|gb|ACN36458.1|/2.10482e-29/unknown [Zea mays]
Unigene3157_JX	464	0	11	0.001	2.8884	11.4961	Up	-	-	-	-
Unigene65500_JX	1493	0	35	0.001	2.85622	11.4799	Up	-	-	-	-
Unigene60792_JX	1369	0	32	0.001	2.84793	11.4757	Up	-	GO:0016773//phosphotransferase activity, alcohol group as acceptor;GO:0016301//kinase activity;GO:0000166//nucleotide binding	GO:0016310//phosphorylation;GO:0019586	gi|225462522|ref|XP_002264528.1|/9.92601e-100/PREDICTED: hypothetical protein [Vitis vinifera]
Unigene2510_JX	474	0	11	0.001	2.82747	11.4653	Up	-	-	-	-
Unigene44165_JX	518	0	12	0.001	2.82251	11.4628	Up	-	-	-	-
Unigene34333_JX	608	0	14	0.001	2.80548	11.454	Up	-	GO:0016740//transferase activity	-	gi|226505562|ref|NP_001145858.1|/3.13406e-24/hypothetical protein LOC100279369 [Zea mays]
Unigene3429_JX	1044	0	24	0.001	2.80088	11.4517	Up	-	-	-	gi|218963723|gb|ACL13551.1|/1.42859e-97/Ole e 12.01 allergen [Olea europaea]
CL11044.Contig1_JX	522	0	12	0.001	2.80088	11.4517	Up	-	-	-	-
CL2953.Contig1_JX	654	0	15	0.001	2.79445	11.4484	Up	-	-	-	-
Unigene60043_JX	829	0	19	0.001	2.79243	11.4473	Up	GO:0043231//intracellular membrane-bounded organelle	GO:0004674//protein serine/threonine kinase activity;GO:0032559//adenyl ribonucleotide binding	GO:0006464//protein modification process	gi|255542430|ref|XP_002512278.1|/2.68317e-26/Serine/threonine-protein kinase cdk9, putative [Ricinus communis]
Unigene60652_JX	833	0	19	0.001	2.77902	11.4404	Up	-	-	-	gi|255569385|ref|XP_002525660.1|/1.61937e-63/Pre-mRNA-splicing factor ini1 [Ricinus communis]
Unigene12719_JX	791	0	18	0.001	2.77255	11.437	Up	-	-	-	gi|297745985|emb|CBI16041.3|/5.50153e-50/unnamed protein product [Vitis vinifera]
Unigene20096_JX	484	0	11	0.001	2.76905	11.4352	Up	-	-	-	-
Unigene18852_JX	484	0	11	0.001	2.76905	11.4352	Up	-	-	-	gi|222622227|gb|EEE56359.1|/1.02769e-27/hypothetical protein OsJ_05488 [Oryza sativa Japonica Group]
Unigene16926_JX	573	0	13	0.001	2.76422	11.4327	Up	-	-	-	gi|225426174|ref|XP_002273128.1|/9.9358e-06/PREDICTED: hypothetical protein [Vitis vinifera]
Unigene34081_JX	1016	0	23	0.001	2.75815	11.4295	Up	-	-	-	gi|2346988|dbj|BAA21928.1|/1.8839e-38/ZPT4-4 [Petunia x hybrida]
CL3200.Contig1_JX	755	0	17	0.001	2.74338	11.4217	Up	-	GO:0003677//DNA binding;GO:0046983//protein dimerization activity	GO:0006351//transcription, DNA-dependent	gi|225451875|ref|XP_002278738.1|/8.40953e-13/PREDICTED: hypothetical protein [Vitis vinifera]
CL1912.Contig1_JX	1341	0	30	0.001	2.72569	11.4124	Up	GO:0043231//intracellular membrane-bounded organelle	-	-	gi|242082616|ref|XP_002441733.1|/4.44606e-12/hypothetical protein SORBIDRAFT_08g001460 [Sorghum bicolor]
Unigene18487_JX	492	0	11	0.001	2.72402	11.4115	Up	-	-	-	gi|294464621|gb|ADE77819.1|/1.31057e-17/unknown [Picea sitchensis]
Unigene22705_JX	492	0	11	0.001	2.72402	11.4115	Up	-	-	-	-
Unigene58894_JX	584	0	13	0.001	2.71215	11.4052	Up	-	-	-	gi|224117686|ref|XP_002331606.1|/2.08102e-06/predicted protein [Populus trichocarpa]
Unigene36471_JX	635	0	14	0.001	2.6862	11.3913	Up	-	GO:0016740//transferase activity	-	gi|297610789|ref|NP_001065065.2|/7.99984e-13/Os10g0516600 [Oryza sativa Japonica Group]
CL4525.Contig1_JX	686	0	15	0.001	2.6641	11.3794	Up	GO:0031224//intrinsic to membrane	-	-	gi|225423853|ref|XP_002281093.1|/1.93677e-18/PREDICTED: hypothetical protein [Vitis vinifera]
Unigene60062_JX	505	0	11	0.001	2.6539	11.3739	Up	-	-	-	-
Unigene12996_JX	505	0	11	0.001	2.6539	11.3739	Up	-	-	-	-
Unigene2943_JX	873	0	19	0.001	2.65169	11.3727	Up	-	-	-	gi|24461860|gb|AAN62347.1|AF506028_14/2.0463e-11/CTV.20 [Citrus trifoliata]
Unigene30660_JX	1471	0	32	0.001	2.65046	11.372	Up	-	-	-	gi|225456884|ref|XP_002277390.1|/1.27852e-116/PREDICTED: hypothetical protein [Vitis vinifera]
Unigene24689_JX	1250	0	27	0.001	2.6317	11.3618	Up	GO:0043231//intracellular membrane-bounded organelle	GO:0003677//DNA binding;GO:0001071	GO:0006351//transcription, DNA-dependent	gi|298112180|gb|ADI58467.1|/2.72251e-125/AP3 [Cymbidium faberi]
Unigene36098_JX	696	0	15	0.001	2.62582	11.3586	Up	-	-	-	gi|297735515|emb|CBI17955.3|/1.14597e-34/unnamed protein product [Vitis vinifera]
Unigene33648_JX	511	0	11	0.001	2.62274	11.3569	Up	-	-	-	-
Unigene65355_JX	608	0	13	0.001	2.60509	11.3471	Up	-	-	-	-
Unigene5387_JX	519	0	11	0.001	2.58231	11.3344	Up	-	GO:0046872//metal ion binding;GO:0016709//oxidoreductase activity, acting on paired donors, with incorporation or reduction of molecular oxygen, NADH or NADPH as one donor, and incorporation of one atom of oxygen	-	gi|293792354|gb|ADE61678.1|/4.48645e-29/ent-kaurene oxidase [Pyrus pyrifolia]
Unigene18773_JX	568	0	12	0.001	2.57405	11.3298	Up	-	-	-	gi|147804675|emb|CAN78042.1|/2.55595e-06/hypothetical protein VITISV_041808 [Vitis vinifera]
Unigene62815_JX	522	0	11	0.001	2.56747	11.3261	Up	GO:0009536//plastid	-	-	gi|224080345|ref|XP_002306106.1|/4.78535e-11/predicted protein [Populus trichocarpa]
Unigene64867_JX	619	0	13	0.001	2.5588	11.3213	Up	-	-	-	gi|218195256|gb|EEC77683.1|/4.51529e-34/hypothetical protein OsI_16737 [Oryza sativa Indica Group]
Unigene31525_JX	623	0	13	0.001	2.54237	11.312	Up	GO:0043231//intracellular membrane-bounded organelle	-	-	gi|297810383|ref|XP_002873075.1|/7.15574e-19/binding protein [Arabidopsis lyrata subsp. lyrata]
Unigene8841_JX	576	0	12	0.001	2.5383	11.3096	Up	-	-	GO:0009725//response to hormone stimulus;GO:0048513//organ development;GO:0050794//regulation of cellular process;GO:0048608//reproductive structure development	gi|300676100|gb|ADK26472.1|/6.4104e-21/auxin response factor 10 [Solanum lycopersicum]
Unigene60726_JX	581	0	12	0.001	2.51645	11.2972	Up	-	-	-	-
Unigene13264_JX	630	0	13	0.001	2.51412	11.2958	Up	GO:0031224//intrinsic to membrane;GO:0044459//plasma membrane part	GO:0005515//protein binding;GO:0000166//nucleotide binding;GO:0005267//potassium channel activity	GO:0006875//cellular metal ion homeostasis;GO:0030001//metal ion transport;GO:0000904//cell morphogenesis involved in differentiation	gi|218186478|gb|EEC68905.1|/2.10323e-58/hypothetical protein OsI_37573 [Oryza sativa Indica Group]
CL3877.Contig1_JX	640	0	13	0.001	2.47484	11.2731	Up	-	-	-	gi|242084780|ref|XP_002442815.1|/5.38578e-07/hypothetical protein SORBIDRAFT_08g003280 [Sorghum bicolor]
CL4079.Contig1_JX	649	0	13	0.001	2.44052	11.253	Up	-	-	-	-
Unigene8403_JX	551	0	11	0.001	2.43234	11.2481	Up	GO:0044464//cell part	-	-	gi|255558572|ref|XP_002520311.1|/6.40052e-52/topbp1, putative [Ricinus communis]
Unigene9766_JX	702	0	14	0.001	2.42982	11.2466	Up	-	GO:0016673;GO:0005506//iron ion binding;GO:0051536//iron-sulfur cluster binding	GO:0008152//metabolic process	gi|255544868|ref|XP_002513495.1|/2.52234e-21/Sulfite reductase [ferredoxin], putative [Ricinus communis]
Unigene67652_JX	657	0	13	0.001	2.4108	11.2353	Up	GO:0031410//cytoplasmic vesicle	GO:0016798//hydrolase activity, acting on glycosyl bonds	-	gi|224124850|ref|XP_002329964.1|/1.94392e-25/predicted protein [Populus trichocarpa]
CL5235.Contig1_JX	620	0	12	0.001	2.35816	11.2034	Up	-	GO:0016740//transferase activity	-	gi|207061309|dbj|BAG71895.1|/1.05264e-30/5-hydroxyconiferaldehyde O-methyltransferase [Carthamus tinctorius]
Unigene36861_JX	573	0	11	0.001	2.33895	11.1916	Up	GO:0043231//intracellular membrane-bounded organelle	GO:0001071;GO:0003677//DNA binding	GO:0009725//response to hormone stimulus;GO:0010073//meristem maintenance;GO:0006351//transcription, DNA-dependent;GO:0008283//cell proliferation;GO:0009793//embryo development ending in seed dormancy	gi|224116368|ref|XP_002331965.1|/2.81995e-45/predicted protein [Populus trichocarpa]
Unigene3109_JX	684	0	13	0.001	2.31564	11.1772	Up	-	-	-	gi|297745079|emb|CBI38671.3|/2.42233e-21/unnamed protein product [Vitis vinifera]
CL12023.Contig1_JX	637	0	12	0.001	2.29522	11.1644	Up	-	-	-	gi|147801334|emb|CAN61640.1|/8.36568e-10/hypothetical protein VITISV_021909 [Vitis vinifera]
Unigene29962_JX	592	0	11	0.001	2.26388	11.1446	Up	-	-	-	gi|225460781|ref|XP_002276411.1|/2.70096e-41/PREDICTED: hypothetical protein [Vitis vinifera]
Unigene50904_JX	601	0	11	0.001	2.22998	11.1228	Up	GO:0009532//plastid stroma	GO:0004812//aminoacyl-tRNA ligase activity;GO:0032559//adenyl ribonucleotide binding	GO:0048229//gametophyte development;GO:0009791//post-embryonic development;GO:0006418//tRNA aminoacylation for protein translation;GO:0015979//photosynthesis;GO:0003006//reproductive developmental process	gi|222636488|gb|EEE66620.1|/1.53986e-31/hypothetical protein OsJ_23204 [Oryza sativa Japonica Group]
Unigene69815_JX	664	0	12	0.001	2.20189	11.1045	Up	GO:0031224//intrinsic to membrane;GO:0031410//cytoplasmic vesicle	GO:0046914//transition metal ion binding	-	gi|224130266|ref|XP_002328694.1|/3.4831e-38/predicted protein [Populus trichocarpa]
CL85.Contig1_JX	943	0	17	0.001	2.19645	11.101	Up	-	-	-	gi|242051927|ref|XP_002455109.1|/1.1416e-10/hypothetical protein SORBIDRAFT_03g004500 [Sorghum bicolor]
Unigene59262_JX	848	0	15	0.001	2.15516	11.0736	Up	-	-	-	gi|225454563|ref|XP_002263294.1|/1.33321e-36/PREDICTED: hypothetical protein [Vitis vinifera]
Unigene12715_JX	624	0	11	0.001	2.14779	11.0686	Up	GO:0043231//intracellular membrane-bounded organelle	GO:0046914//transition metal ion binding;GO:0003677//DNA binding;GO:0001071	GO:0006351//transcription, DNA-dependent;GO:0048511//rhythmic process	gi|115450693|ref|NP_001048947.1|/2.37109e-30/Os03g0145200 [Oryza sativa Japonica Group]
Unigene6606_JX	630	0	11	0.001	2.12733	11.0548	Up	GO:0043231//intracellular membrane-bounded organelle	GO:0004674//protein serine/threonine kinase activity;GO:0005515//protein binding;GO:0032559//adenyl ribonucleotide binding	GO:0060918//auxin transport;GO:0048588//developmental cell growth;GO:0009755//hormone-mediated signaling pathway;GO:0009630//gravitropism;GO:0009793//embryo development ending in seed dormancy;GO:0000904//cell morphogenesis involved in differentiation;GO:0006464//protein modification process	gi|242084226|ref|XP_002442538.1|/8.65866e-12/hypothetical protein SORBIDRAFT_08g021520 [Sorghum bicolor]
CL467.Contig1_JX	748	0	13	0.001	2.11751	11.0482	Up	GO:0031410//cytoplasmic vesicle	GO:0016787//hydrolase activity	GO:0044238//primary metabolic process	gi|255636246|gb|ACU18463.1|/2.0496e-35/unknown [Glycine max]
Unigene63072_JX	639	0	11	0.001	2.09737	11.0344	Up	-	-	-	-
CL8233.Contig1_JX	1094	0	18	0.001	2.00465	10.9691	Up	-	GO:0008378//galactosyltransferase activity	GO:0009628//response to abiotic stimulus	gi|296085757|emb|CBI29568.3|/8.11826e-83/unnamed protein product [Vitis vinifera]
Unigene30270_JX	852	0	14	0.001	2.00204	10.9673	Up	GO:0009536//plastid	GO:0004812//aminoacyl-tRNA ligase activity;GO:0032559//adenyl ribonucleotide binding	GO:0006418//tRNA aminoacylation for protein translation;GO:0003006//reproductive developmental process	gi|242052287|ref|XP_002455289.1|/1.02473e-44/hypothetical protein SORBIDRAFT_03g007890 [Sorghum bicolor]
CL205.Contig1_JX	876	0	14	0.001	1.94719	10.9272	Up	GO:0016604//nuclear body;GO:0032991//macromolecular complex;GO:0009536//plastid	GO:0005488//binding	GO:0000377//RNA splicing, via transesterification reactions with bulged adenosine as nucleophile;GO:0006950//response to stress	gi|255543298|ref|XP_002512712.1|/8.26941e-29/U2 small nuclear ribonucleoprotein A, putative [Ricinus communis]
CL4666.Contig1_JX	693	0	11	0.001	1.93394	10.9173	Up	-	-	-	gi|242049634|ref|XP_002462561.1|/1.15322e-26/hypothetical protein SORBIDRAFT_02g028255 [Sorghum bicolor]
Unigene61812_JX	1405	0	22	0.001	1.90779	10.8977	Up	-	-	-	gi|225469980|ref|XP_002271375.1|/8.59792e-38/PREDICTED: hypothetical protein [Vitis vinifera]
CL1.Contig311_JX	2496	0	39	0.001	1.90372	10.8946	Up	-	GO:0000166//nucleotide binding	-	gi|242038773|ref|XP_002466781.1|/3.71885e-32/hypothetical protein SORBIDRAFT_01g014140 [Sorghum bicolor]
Unigene11509_JX	1024	0	16	0.001	1.90372	10.8946	Up	GO:0043231//intracellular membrane-bounded organelle	GO:0046914//transition metal ion binding;GO:0003676//nucleic acid binding	-	gi|222619888|gb|EEE56020.1|/6.074e-61/hypothetical protein OsJ_04797 [Oryza sativa Japonica Group]
CL2854.Contig1_JX	1025	0	16	0.001	1.90186	10.8932	Up	GO:0030312//external encapsulating structure	GO:0030234//enzyme regulator activity;GO:0004091//carboxylesterase activity	GO:0071555	gi|229814830|gb|ACQ85264.1|/5.24723e-121/pectin methylesterase [Musa acuminata AAA Group]
Unigene4138_JX	917	0	14	0.001	1.86012	10.8612	Up	GO:0044464//cell part	GO:0016787//hydrolase activity	-	gi|115438949|ref|NP_001043754.1|/9.35927e-71/Os01g0656200 [Oryza sativa Japonica Group]
Unigene56752_JX	918	0	14	0.001	1.8581	10.8596	Up	GO:0031461//cullin-RING ubiquitin ligase complex;GO:0043231//intracellular membrane-bounded organelle	GO:0005488//binding	GO:0032446//protein modification by small protein conjugation;GO:0009738//abscisic acid mediated signaling pathway	gi|225459858|ref|XP_002285928.1|/2.53308e-108/PREDICTED: hypothetical protein [Vitis vinifera]
Unigene57180_JX	1648	0	25	0.001	1.84827	10.852	Up	-	-	-	gi|225462675|ref|XP_002266751.1|/2.70065e-43/PREDICTED: hypothetical protein [Vitis vinifera]
CL859.Contig1_JX	1001	0	15	0.001	1.82575	10.8343	Up	GO:0043234//protein complex;GO:0043231//intracellular membrane-bounded organelle	-	GO:0009894	gi|226506124|ref|NP_001149380.1|/3.33054e-64/LOC100283005 [Zea mays]
Unigene70165_JX	814	0	12	0.001	1.79614	10.8107	Up	-	GO:0003676//nucleic acid binding;GO:0001071	GO:0003002//regionalization;GO:0010346;GO:0048827//phyllome development;GO:0003006//reproductive developmental process;GO:0003156	gi|302142964|emb|CBI20259.3|/4.80802e-89/unnamed protein product [Vitis vinifera]
Unigene25134_JX	1033	0	15	0.001	1.76919	10.7889	Up	GO:0010008//endosome membrane	-	GO:0006810//transport	gi|218188785|gb|EEC71212.1|/1.23211e-85/hypothetical protein OsI_03132 [Oryza sativa Indica Group]
Unigene69128_JX	1260	0	18	0.001	1.74055	10.7653	Up	GO:0019866//organelle inner membrane;GO:0031224//intrinsic to membrane	-	GO:0046907//intracellular transport	gi|242088637|ref|XP_002440151.1|/3.71739e-122/hypothetical protein SORBIDRAFT_09g026900 [Sorghum bicolor]
Unigene5929_JX	924	0	13	0.001	1.71417	10.7433	Up	-	GO:0003824//catalytic activity	-	gi|225426706|ref|XP_002275429.1|/4.40501e-60/PREDICTED: hypothetical protein [Vitis vinifera]
Unigene61936_JX	1639	0	22	0.001	1.63541	10.6754	Up	-	-	-	gi|225431924|ref|XP_002277060.1|/1.78395e-130/PREDICTED: hypothetical protein [Vitis vinifera]
Unigene37167_JX	900	0	12	0.001	1.62451	10.6658	Up	-	-	GO:0006351//transcription, DNA-dependent	gi|296084195|emb|CBI24583.3|/5.70297e-73/unnamed protein product [Vitis vinifera]
Unigene61978_JX	1051	0	14	0.001	1.62296	10.6644	Up	GO:0009536//plastid	-	-	gi|218192143|gb|EEC74570.1|/1.2947e-82/hypothetical protein OsI_10131 [Oryza sativa Indica Group]
Unigene24711_JX	1277	0	17	0.001	1.62196	10.6635	Up	GO:0043231//intracellular membrane-bounded organelle;GO:0000502//proteasome complex;GO:0031090//organelle membrane	GO:0003676//nucleic acid binding;GO:0004175//endopeptidase activity;GO:0046914//transition metal ion binding	GO:0010038//response to metal ion;GO:0009626//plant-type hypersensitive response;GO:0019941//modification-dependent protein catabolic process;GO:0006970//response to osmotic stress;GO:0006351//transcription, DNA-dependent	gi|255574159|ref|XP_002527995.1|/3.01235e-111/proteasome subunit beta type 6,9, putative [Ricinus communis]
Unigene59780_JX	1060	0	14	0.001	1.60918	10.6521	Up	-	GO:0019842//vitamin binding;GO:0016491//oxidoreductase activity;GO:0046914//transition metal ion binding	GO:0008152//metabolic process	gi|225455669|ref|XP_002263622.1|/2.86905e-85/PREDICTED: hypothetical protein [Vitis vinifera]
CL11493.Contig1_JX	840	0	11	0.001	1.5955	10.6398	Up	-	-	-	gi|296083449|emb|CBI23407.3|/5.81946e-69/unnamed protein product [Vitis vinifera]
Unigene60601_JX	840	0	11	0.001	1.5955	10.6398	Up	-	-	-	-
CL33.Contig4_JX	1860	0	24	0.001	1.57211	10.6185	Up	-	GO:0005488//binding	-	gi|225432842|ref|XP_002279912.1|/6.25753e-26/PREDICTED: similar to polyprotein [Vitis vinifera]
Unigene56451_JX	1008	0	13	0.001	1.57133	10.6178	Up	GO:0031224//intrinsic to membrane	GO:0016597//amino acid binding	-	gi|242038157|ref|XP_002466473.1|/3.55894e-98/hypothetical protein SORBIDRAFT_01g008350 [Sorghum bicolor]
CL11277.Contig1_JX	1248	0	16	0.001	1.56203	10.6092	Up	GO:0031410//cytoplasmic vesicle	GO:0004672//protein kinase activity;GO:0000166//nucleotide binding	GO:0009987//cellular process	gi|115440355|ref|NP_001044457.1|/2.29685e-124/Os01g0783800 [Oryza sativa Japonica Group]
CL8563.Contig1_JX	1252	0	16	0.001	1.55704	10.6046	Up	-	-	-	gi|225438678|ref|XP_002282199.1|/5.14288e-15/PREDICTED: hypothetical protein [Vitis vinifera]
Unigene55540_JX	951	0	12	0.001	1.53739	10.5863	Up	-	GO:0005488//binding	-	gi|225432064|ref|XP_002273922.1|/1.40086e-48/PREDICTED: hypothetical protein [Vitis vinifera]
Unigene9507_JX	958	0	12	0.001	1.52616	10.5757	Up	-	-	-	gi|255574017|ref|XP_002527926.1|/6.9585e-80/conserved hypothetical protein [Ricinus communis]
Unigene24251_JX	1279	0	16	0.001	1.52417	10.5738	Up	GO:0043231//intracellular membrane-bounded organelle	GO:0005515//protein binding	GO:0000302//response to reactive oxygen species;GO:0009756//carbohydrate mediated signaling;GO:0048229//gametophyte development;GO:0051347//positive regulation of transferase activity;GO:0048511//rhythmic process;GO:0006970//response to osmotic stress;GO:0009755//hormone-mediated signaling pathway	gi|225456816|ref|XP_002278192.1|/1.71696e-82/PREDICTED: hypothetical protein [Vitis vinifera]
Unigene61730_JX	1759	0	22	0.001	1.52384	10.5735	Up	-	-	-	gi|56567285|gb|AAV98627.1|/1.9544e-138/AP2 protein [Elaeis guineensis]
Unigene24046_JX	1548	2	2655	0.137606	208.967	10.5685	Up	-	-	-	gi|255576164|ref|XP_002528976.1|/9.91274e-91/conserved hypothetical protein [Ricinus communis]
Unigene20777_JX	885	0	11	0.001	1.51437	10.5645	Up	-	GO:0004553//hydrolase activity, hydrolyzing O-glycosyl compounds	GO:0008152//metabolic process	gi|1374991|dbj|BAA11831.1|/1.11894e-81/furostanol glycoside 26-O-beta-glucosidase (F26G) [Costus speciosus]
CL5508.Contig1_JX	894	0	11	0.001	1.49913	10.5499	Up	-	GO:0043169//cation binding;GO:0019842//vitamin binding;GO:0016641//oxidoreductase activity, acting on the CH-NH2 group of donors, oxygen as acceptor	GO:0003006//reproductive developmental process;GO:0009692	gi|12001828|gb|AAG43057.1|AF030411_1/4.53425e-115/1-aminocyclopropane-1-carboxylate oxidase [Musa acuminata AAA Group]
Unigene70100_JX	902	0	11	0.001	1.48583	10.5371	Up	GO:0042579//microbody	GO:0005488//binding	GO:0009314//response to radiation;GO:0019953//sexual reproduction;GO:0000729//DNA double-strand break processing	gi|226509880|ref|NP_001145359.1|/3.88795e-13/hypothetical protein LOC100278695 [Zea mays]
CL9381.Contig1_JX	1539	0	18	0.001	1.42501	10.4768	Up	-	-	-	gi|7444442|pir||T02087/6.81552e-78/gag/pol polyprotein - maize retrotransposon Hopscotch
Unigene10313_JX	2411	0	28	0.001	1.41496	10.4665	Up	GO:0044464//cell part	-	GO:0006810//transport	gi|297823199|ref|XP_002879482.1|/0/xanthine/uracil permease family protein [Arabidopsis lyrata subsp. lyrata]
Unigene31156_JX	963	0	11	0.001	1.39171	10.4426	Up	GO:0031410//cytoplasmic vesicle	GO:0046872//metal ion binding;GO:0016829//lyase activity	-	gi|42408633|dbj|BAD09854.1|/1.84968e-80/putative dioscorin class A precursor [Oryza sativa Japonica Group]
CL8628.Contig1_JX	2465	0	28	0.001	1.38396	10.4346	Up	-	GO:0046872//metal ion binding;GO:0004674//protein serine/threonine kinase activity;GO:0032559//adenyl ribonucleotide binding	GO:0006464//protein modification process	gi|164472672|gb|ABY59017.1|/0/calcium-dependent protein kinase [Triticum aestivum]
Unigene49385_JX	971	0	11	0.001	1.38025	10.4307	Up	-	-	-	gi|225456114|ref|XP_002278134.1|/1.89876e-24/PREDICTED: hypothetical protein [Vitis vinifera]
CL8867.Contig1_JX	1875	0	21	0.001	1.36459	10.4142	Up	GO:0009536//plastid	GO:0016866//intramolecular transferase activity;GO:0003676//nucleic acid binding	GO:0009451//RNA modification	gi|224076324|ref|XP_002304926.1|/5.36526e-167/predicted protein [Populus trichocarpa]
Unigene60740_JX	983	0	11	0.001	1.3634	10.413	Up	-	GO:0005515//protein binding;GO:0016787//hydrolase activity	-	gi|297738362|emb|CBI27563.3|/1.48922e-93/unnamed protein product [Vitis vinifera]
Unigene3988_JX	1003	0	11	0.001	1.33621	10.3839	Up	GO:0043231//intracellular membrane-bounded organelle	-	GO:0043412	gi|226505522|ref|NP_001145034.1|/1.36491e-49/hypothetical protein LOC100278213 [Zea mays]
Unigene59288_JX	1283	0	14	0.001	1.32949	10.3767	Up	GO:0043231//intracellular membrane-bounded organelle	GO:0004683//calmodulin-dependent protein kinase activity;GO:0000030//mannosyltransferase activity	GO:0006464//protein modification process	gi|297850478|ref|XP_002893120.1|/5.51347e-121/hypothetical protein ARALYDRAFT_889509 [Arabidopsis lyrata subsp. lyrata]
Unigene24965_JX	1104	0	12	0.001	1.32433	10.371	Up	-	GO:0005515//protein binding	-	gi|116786880|gb|ABK24279.1|/3.0945e-114/unknown [Picea sitchensis]
Unigene10726_JX	1023	0	11	0.001	1.31009	10.3554	Up	-	GO:0003677//DNA binding	GO:0006351//transcription, DNA-dependent;GO:0009314//response to radiation;GO:0048511//rhythmic process	gi|15239503|ref|NP_197955.1|/3.83107e-39/zinc finger (GATA type) family protein [Arabidopsis thaliana]
CL8467.Contig1_JX	1134	0	12	0.001	1.28929	10.3324	Up	GO:0016469//proton-transporting two-sector ATPase complex	-	-	gi|242079009|ref|XP_002444273.1|/7.88366e-20/hypothetical protein SORBIDRAFT_07g019350 [Sorghum bicolor]
Unigene30002_JX	1047	0	11	0.001	1.28006	10.322	Up	GO:0031410//cytoplasmic vesicle	-	-	gi|242049794|ref|XP_002462641.1|/1.72278e-42/hypothetical protein SORBIDRAFT_02g029420 [Sorghum bicolor]
Unigene60773_JX	1627	0	17	0.001	1.27305	10.3141	Up	-	-	-	gi|62733686|gb|AAX95797.1|/1.1615e-139/At1g47570 [Oryza sativa Japonica Group]
Unigene57714_JX	2251	0	22	0.001	1.19078	10.2177	Up	GO:0043231//intracellular membrane-bounded organelle;GO:0031090//organelle membrane	GO:0017111//nucleoside-triphosphatase activity;GO:0032561//guanyl ribonucleotide binding	GO:0006952//defense response;GO:0006810//transport;GO:0010038//response to metal ion;GO:0009207	gi|225453246|ref|XP_002265511.1|/0/PREDICTED: hypothetical protein isoform 1 [Vitis vinifera]
Unigene49242_JX	1882	0	18	0.001	1.1653	10.1865	Up	GO:0031410//cytoplasmic vesicle;GO:0031090//organelle membrane;GO:0043231//intracellular membrane-bounded organelle	GO:0008374//O-acyltransferase activity	GO:0044238//primary metabolic process	gi|118487414|gb|ABK95535.1|/1.19869e-141/unknown [Populus trichocarpa]
Unigene36572_JX	1226	0	11	0.001	1.09316	10.0943	Up	-	GO:0032559//adenyl ribonucleotide binding;GO:0003690//double-stranded DNA binding	GO:0006281//DNA repair	gi|225469382|ref|XP_002262998.1|/1.75973e-153/PREDICTED: hypothetical protein [Vitis vinifera]
Unigene4048_JX	1370	0	12	0.001	1.0672	10.0596	Up	GO:0043231//intracellular membrane-bounded organelle	GO:0019829//cation-transporting ATPase activity;GO:0032559//adenyl ribonucleotide binding	GO:0009207	gi|255581016|ref|XP_002531325.1|/1.83559e-61/metal abc transporter, putative [Ricinus communis]
CL7390.Contig1_JX	1374	0	12	0.001	1.06409	10.0554	Up	-	-	-	-
Unigene60158_JX	1676	0	14	0.001	1.01774	9.99116	Up	-	GO:0016788//hydrolase activity, acting on ester bonds;GO:0003676//nucleic acid binding	GO:0006952//defense response;GO:0006281//DNA repair	gi|302142539|emb|CBI19742.3|/2.50548e-111/unnamed protein product [Vitis vinifera]
Unigene59511_JX	2300	0	19	0.001	1.00649	9.97512	Up	-	-	-	gi|125581740|gb|EAZ22671.1|/0/hypothetical protein OsJ_06341 [Oryza sativa Japonica Group]
Unigene59463_JX	1590	0	13	0.001	0.996161	9.96024	Up	GO:0005618//cell wall;GO:0043231//intracellular membrane-bounded organelle	GO:0016788//hydrolase activity, acting on ester bonds	-	gi|299482518|gb|ADJ19184.1|/1.08194e-140/putative pectinesterase [Triticum turgidum]
Unigene10373_JX	1717	0	14	0.001	0.993439	9.95629	Up	GO:0043234//protein complex	GO:0004721//phosphoprotein phosphatase activity	GO:0006464//protein modification process	gi|114213458|dbj|BAF31132.1|/4.46826e-172/catalytic subunit of protein phosphatase 1 [Vicia faba]
Unigene16222_JX	1750	0	14	0.001	0.974705	9.92882	Up	GO:0009536//plastid	GO:0005506//iron ion binding;GO:0016829//lyase activity	GO:0006633//fatty acid biosynthetic process	gi|242041685|ref|XP_002468237.1|/5.07411e-163/hypothetical protein SORBIDRAFT_01g042270 [Sorghum bicolor]
CL2503.Contig2_JX	2137	0	17	0.001	0.969232	9.9207	Up	-	-	-	gi|255576042|ref|XP_002528916.1|/7.85039e-52/conserved hypothetical protein [Ricinus communis]
Unigene56591_JX	2183	0	17	0.001	0.948808	9.88997	Up	GO:0043231//intracellular membrane-bounded organelle	GO:0046872//metal ion binding;GO:0003676//nucleic acid binding;GO:0016859//cis-trans isomerase activity	-	gi|115469460|ref|NP_001058329.1|/1.78875e-176/Os06g0670500 [Oryza sativa Japonica Group]
CL175.Contig2_JX	1935	0	15	0.001	0.944482	9.88338	Up	-	-	-	gi|225448150|ref|XP_002263889.1|/4.54304e-78/PREDICTED: hypothetical protein [Vitis vinifera]
CL7376.Contig1_JX	1430	0	11	0.001	0.937217	9.87224	Up	-	-	-	gi|147805777|emb|CAN69474.1|/3.65395e-76/hypothetical protein VITISV_014375 [Vitis vinifera]
Unigene9795_JX	1563	0	12	0.001	0.935418	9.86947	Up	-	GO:0003676//nucleic acid binding	-	gi|224098862|ref|XP_002311296.1|/4.9471e-106/predicted protein [Populus trichocarpa]
Unigene23475_JX	1961	0	15	0.001	0.931959	9.86412	Up	-	-	-	gi|226492942|ref|NP_001142590.1|/1.82632e-15/hypothetical protein LOC100274856 [Zea mays]
CL33.Contig1_JX	3681	0	28	0.001	0.926778	9.85608	Up	-	GO:0003676//nucleic acid binding	GO:0009987//cellular process	gi|208609051|dbj|BAG72148.1|/0/hypothetical protein [Lotus japonicus]
Unigene23433_JX	1683	0	12	0.001	0.868721	9.76275	Up	GO:0031090//organelle membrane	GO:0015291//secondary active transmembrane transporter activity	GO:0015893//drug transport	gi|226498472|ref|NP_001149176.1|/0/transparent testa 12 protein [Zea mays]
Unigene63221_JX	1568	0	11	0.001	0.854732	9.73933	Up	-	-	GO:0003006//reproductive developmental process	gi|225432159|ref|XP_002274904.1|/1.47298e-158/PREDICTED: hypothetical protein [Vitis vinifera]
Unigene9779_JX	2547	0	17	0.001	0.813211	9.66749	Up	-	-	-	gi|222619718|gb|EEE55850.1|/0/hypothetical protein OsJ_04469 [Oryza sativa Japonica Group]
Unigene11865_JX	1821	0	12	0.001	0.802887	9.64905	Up	GO:0044459//plasma membrane part;GO:0030312//external encapsulating structure	GO:0035251//UDP-glucosyltransferase activity	GO:0045229//external encapsulating structure organization;GO:0006970//response to osmotic stress;GO:0009250//glucan biosynthetic process	gi|225431033|ref|XP_002279911.1|/1.45826e-144/PREDICTED: hypothetical protein [Vitis vinifera]
Unigene59583_JX	1768	0	11	0.001	0.758043	9.56614	Up	-	GO:0016831//carboxy-lyase activity;GO:0048037//cofactor binding;GO:0005515//protein binding	GO:0009064//glutamine family amino acid metabolic process	gi|225424524|ref|XP_002285267.1|/0/PREDICTED: hypothetical protein [Vitis vinifera]
CL1603.Contig1_JX	2047	0	11	0.001	0.654724	9.35474	Up	GO:0031410//cytoplasmic vesicle	GO:0004175//endopeptidase activity	GO:0016485//protein processing	gi|9622221|gb|AAF89679.1|/0/asparaginyl endopeptidase [Sesamum indicum]
Unigene59291_JX	2429	0	13	0.001	0.652077	9.3489	Up	GO:0043231//intracellular membrane-bounded organelle	GO:0003676//nucleic acid binding;GO:0032559//adenyl ribonucleotide binding	GO:0015698//inorganic anion transport;GO:0006259//DNA metabolic process	gi|115449233|ref|NP_001048396.1|/0/Os02g0797400 [Oryza sativa Japonica Group]
Unigene60033_JX	2087	0	11	0.001	0.642175	9.32682	Up	GO:0044464//cell part	GO:0016747//transferase activity, transferring acyl groups other than amino-acyl groups	GO:0009314//response to radiation;GO:0006950//response to stress;GO:0006631//fatty acid metabolic process	gi|225445394|ref|XP_002284986.1|/0/PREDICTED: hypothetical protein [Vitis vinifera]
Unigene11363_JX	2124	0	11	0.001	0.630989	9.30147	Up	GO:0043234//protein complex;GO:0016021//integral to membrane;GO:0030136//clathrin-coated vesicle;GO:0005770//late endosome;GO:0012505//endomembrane system;GO:0044431//Golgi apparatus part	GO:0004871//signal transducer activity;GO:0046872//metal ion binding	GO:0006605//protein targeting	gi|223973395|gb|ACN30885.1|/0/unknown [Zea mays]
Unigene11730_JX	2542	0	12	0.001	0.57516	9.16782	Up	-	-	-	gi|242088797|ref|XP_002440231.1|/6.16569e-83/hypothetical protein SORBIDRAFT_09g028150 [Sorghum bicolor]
Unigene66672_JX	2388	0	11	0.001	0.561231	9.13245	Up	-	GO:0004713//protein tyrosine kinase activity;GO:0032559//adenyl ribonucleotide binding	GO:0006464//protein modification process	gi|225454458|ref|XP_002280598.1|/1.12218e-179/PREDICTED: hypothetical protein [Vitis vinifera]
CL9259.Contig1_JX	3391	0	12	0.001	0.431158	8.75207	Up	-	GO:0005488//binding;GO:0003678//DNA helicase activity;GO:0042623//ATPase activity, coupled	GO:0006259//DNA metabolic process	gi|225450807|ref|XP_002279606.1|/0/PREDICTED: similar to RECQSIM (Arabidopsis RecQ helicase sim); ATP-dependent helicase [Vitis vinifera]

## Sheet: VP
	Additional file 6. The specific expression of genes in VP in comparison between RP and VP
GeneID	Gene_length	VP-Expression	RP-Expression	VP-RPKM	RP-RPKM	log2 Ratio (RP/VP)	Up-Down-Regulation (RP/VP)	GO Component	GO Function	GO Process	Blast nr
Unigene20084_JX	160	94	0	62.573	0.001	-15.9333	Down	-	-	-	-
Unigene32695_JX	280	53	0	20.1603	0.001	-14.2992	Down	-	-	-	-
Unigene68857_JX	186	31	0	17.7512	0.001	-14.1156	Down	-	-	-	-
Unigene45730_JX	284	41	0	15.376	0.001	-13.9084	Down	-	GO:0016491//oxidoreductase activity;GO:0016829//lyase activity	GO:0019748//secondary metabolic process	gi|225427354|ref|XP_002279625.1|/1.11398e-31/PREDICTED: hypothetical protein [Vitis vinifera]
CL2383.Contig1_JX	193	23	0	12.6926	0.001	-13.6317	Down	-	-	-	-
Unigene41694_JX	201	23	0	12.1874	0.001	-13.5731	Down	-	-	-	-
Unigene23699_JX	207	22	0	11.3196	0.001	-13.4665	Down	-	-	-	-
Unigene8372_JX	201	21	0	11.1276	0.001	-13.4419	Down	-	-	-	-
Unigene12488_JX	202	21	0	11.0725	0.001	-13.4347	Down	-	-	-	-
CL4616.Contig1_JX	178	18	0	10.7704	0.001	-13.3948	Down	-	-	-	-
Unigene64344_JX	152	15	0	10.5106	0.001	-13.3596	Down	-	-	-	-
Unigene34027_JX	424	41	0	10.2991	0.001	-13.3302	Down	-	-	-	-
Unigene6992_JX	198	19	0	10.2204	0.001	-13.3192	Down	-	-	-	gi|255573431|ref|XP_002527641.1|/4.33198e-07/Flavonol synthase/flavanone 3-hydroxylase, putative [Ricinus communis]
Unigene22120_JX	211	17	0	8.58115	0.001	-13.067	Down	-	-	-	-
Unigene48547_JX	236	19	0	8.57474	0.001	-13.0659	Down	-	-	-	-
Unigene21037_JX	191	15	0	8.36444	0.001	-13.0301	Down	-	-	-	-
Unigene6661_JX	324	25	0	8.21815	0.001	-13.0046	Down	GO:0043231//intracellular membrane-bounded organelle;GO:0031224//intrinsic to membrane	GO:0005267//potassium channel activity	GO:0030001//metal ion transport	gi|255576976|ref|XP_002529373.1|/1.60399e-14/Potassium channel AKT1, putative [Ricinus communis]
Unigene8567_JX	481	37	0	8.19287	0.001	-13.0002	Down	GO:0044464//cell part	GO:0017111//nucleoside-triphosphatase activity;GO:0015604//phosphonate transmembrane transporter activity;GO:0032559//adenyl ribonucleotide binding	GO:0009207	gi|224118648|ref|XP_002331414.1|/3.42808e-60/white-brown-complex ABC transporter family [Populus trichocarpa]
Unigene8303_JX	287	22	0	8.16432	0.001	-12.9951	Down	-	-	-	-
Unigene6778_JX	200	14	0	7.45551	0.001	-12.8641	Down	-	-	-	-
Unigene595_JX	219	14	0	6.80868	0.001	-12.7332	Down	-	-	-	-
Unigene5185_JX	284	17	0	6.37543	0.001	-12.6383	Down	-	-	-	-
Unigene28276_JX	237	14	0	6.29157	0.001	-12.6192	Down	-	-	-	gi|115454707|ref|NP_001050954.1|/3.31076e-07/Os03g0691400 [Oryza sativa Japonica Group]
Unigene6603_JX	313	18	0	6.12502	0.001	-12.5805	Down	-	-	-	-
Unigene50445_JX	490	28	0	6.08613	0.001	-12.5713	Down	-	GO:0046872//metal ion binding;GO:0016838//carbon-oxygen lyase activity, acting on phosphates	GO:0006644//phospholipid metabolic process;GO:0006950//response to stress	gi|224056032|ref|XP_002298717.1|/3.11939e-19/predicted protein [Populus trichocarpa]
Unigene50721_JX	426	23	0	5.75039	0.001	-12.4894	Down	GO:0043231//intracellular membrane-bounded organelle	-	GO:0009628//response to abiotic stimulus	gi|224080606|ref|XP_002306177.1|/2.56419e-52/predicted protein [Populus trichocarpa]
Unigene34371_JX	303	16	0	5.62415	0.001	-12.4574	Down	-	-	-	-
Unigene53300_JX	281	14	0	5.30641	0.001	-12.3735	Down	-	GO:0042626//ATPase activity, coupled to transmembrane movement of substances	-	gi|14715462|dbj|BAB62040.1|/8.28864e-27/CjMDR1 [Coptis japonica]
Unigene65578_JX	341	16	0	4.99741	0.001	-12.287	Down	-	GO:0016787//hydrolase activity	-	gi|297743356|emb|CBI36223.3|/1.05483e-13/unnamed protein product [Vitis vinifera]
Unigene58795_JX	347	15	0	4.60406	0.001	-12.1687	Down	-	-	-	-
CL4528.Contig1_JX	328	14	0	4.54604	0.001	-12.1504	Down	-	-	-	-
Unigene13163_JX	731	23	0	3.35112	0.001	-11.7104	Down	GO:0031410//cytoplasmic vesicle	-	GO:0051234//establishment of localization	gi|222624254|gb|EEE58386.1|/3.68833e-34/hypothetical protein OsJ_09548 [Oryza sativa Japonica Group]
Unigene66601_JX	697	17	0	2.59774	0.001	-11.343	Down	GO:0030312//external encapsulating structure	-	GO:0006950//response to stress;GO:0009699//phenylpropanoid biosynthetic process	gi|225441529|ref|XP_002280711.1|/7.20789e-53/PREDICTED: hypothetical protein [Vitis vinifera]
CL11678.Contig1_JX	985	21	0	2.27071	0.001	-11.1489	Down	-	-	-	-
CL12302.Contig1_JX	924	14	0	1.61375	0.001	-10.6562	Down	-	GO:0004702//receptor signaling protein serine/threonine kinase activity;GO:0032559//adenyl ribonucleotide binding	GO:0006464//protein modification process	gi|222624119|gb|EEE58251.1|/9.82044e-76/hypothetical protein OsJ_09242 [Oryza sativa Japonica Group]
Unigene23540_JX	4882	47	0	1.02537	0.001	-10.0019	Down	GO:0016020//membrane;GO:0009536//plastid	-	-	gi|292559563|ref|YP_003540991.1|/0/hypothetical chloroplast RF1 [Phoenix dactylifera]
