# Supplementary material for: Transcriptome analysis of Cymbidium sinense and its application to the identification of genes associated with floral development
Source: BMC Genomics. 2013 Apr 24;14:279. doi: 10.1186/1471-2164-14-279 (PMC3639151; doi:10.1186/1471-2164-14-279)
Supplement: Additional file 7 — Gene set enrichment analysis in the comparison between RP with VP by GO and KEGG. [file 1471-2164-14-279-S7.xls]

## Sheet: GO
	Additional file 7. Gene set enrichment analysis in the comparison between RP and VP by GO
Category	Subcategory	Corrected P-value	Cluster frequency	Up-regulation	Down-regulation
Cellular Component	macromolecular complex	1e-17	786 out of 5767 genes, 13.6%	760	26
	organelle part	6.85e-14	1037 out of 5767 genes, 18.0%	1002	35
	intracellular organelle part	5.29e-12	891 out of 5767 genes, 15.4%	858	33
	protein complex	7.85e-09	471 out of 5767 genes, 8.2%	447	24
	chromatin	4.29e-08	59 out of 5767 genes, 1.0%	59	0
	non-membrane-bounded organelle	6.36e-08	358 out of 5767 genes, 6.2%	356	2
	intracellular non-membrane-bounded organelle	6.36e-08	358 out of 5767 genes, 6.2%	356	2
	nuclear part	7.96e-07	210 out of 5767 genes, 3.6%	209	1
	chromosome	1.73e-06	99 out of 5767 genes, 1.7%	99	0
	ribonucleoprotein complex	1.95e-06	287 out of 5767 genes, 5.0%	285	2
	chromosomal part	2.36e-06	84 out of 5767 genes, 1.5%	84	0
	membrane-enclosed lumen	3.69e-06	180 out of 5767 genes, 3.1%	179	1
	nuclear lumen	7.19e-06	177 out of 5767 genes, 3.1%	176	1
	organelle lumen	7.19e-06	177 out of 5767 genes, 3.1%	176	1
	intracellular organelle lumen	7.19e-06	177 out of 5767 genes, 3.1%	176	1
	nucleus	1.22e-05	218 out of 5767 genes, 3.8%	217	1
	organelle membrane	3.16e-05	387 out of 5767 genes, 6.7%	184	3
	NADH dehydrogenase complex	3.37e-05	25 out of 5767 genes, 0.4%	25	0
	proteasome complex	0.00011	36 out of 5767 genes, 0.6%	36	0
	organelle envelope	0.00021	298 out of 5767 genes, 5.2%	288	10
	envelope	0.00032	300 out of 5767 genes, 5.2%	290	10
	mitochondrial part	0.001	88 out of 5767 genes, 1.5%	88	0
	mitochondrion	0.00135	91 out of 5767 genes, 1.6%	90	1
	proteasome core complex	0.00161	12 out of 5767 genes, 0.2%	12	0
	mitochondrial envelope	0.00699	66 out of 5767 genes, 1.1%	66	0
	mitochondrial membrane	0.01198	61 out of 5767 genes, 1.1%	61	0
	proteasome regulatory particle	0.01449	15 out of 5767 genes, 0.3%	15	0
	proteasome accessory complex	0.01449	15 out of 5767 genes, 0.3%	15	0
	organelle inner membrane	0.01867	120 out of 5767 genes, 2.1%	120	0
	mitochondrial membrane part	0.03242	44 out of 5767 genes, 0.8%	44	0
Molecular Function	nucleoside-triphosphatase activity	3.62e-05	559 out of 6203 genes, 9.0%	555	4
	ribonucleotide binding	0.00026	1197 out of 6203 genes, 19.3%	1178	19
	purine ribonucleotide binding	0.00026	1197 out of 6203 genes, 19.3%	1178	19
	structural molecule activity	0.00027	210 out of 6203 genes, 3.4%	209	1
	purine nucleotide binding	0.00031	1198 out of 6203 genes, 19.3%	1179	19
	binding	0.00128	4062 out of 6203 genes, 65.5%	3934	128
	hydrolase activity, acting on acid anhydrides	0.0021	605 out of 6203 genes, 9.8%	601	4
	nucleoside binding	0.00423	1070 out of 6203 genes, 17.2%	1053	17
	nucleic acid binding	0.00734	875 out of 6203 genes, 14.1%	854	21
	pyrophosphatase activity	0.00952	590 out of 6203 genes, 9.5%	586	4
	purine nucleoside binding	0.00987	1060 out of 6203 genes, 17.1%	1043	17
	adenyl nucleotide binding	0.00987	1060 out of 6203 genes, 17.1%	1043	17
	adenyl ribonucleotide binding	0.00995	1059 out of 6203 genes, 17.1%	1042	17
	hydrolase activity, acting on acid anhydrides, in phosphorus-containing anhydrides	0.01102	591 out of 6203 genes, 9.5%	587	4
	ATPase activity, coupled	0.04855	257 out of 6203 genes, 4.1%	253	4
Biological Process	chromatin organization	1.25e-06	135 out of 5252 genes, 2.6%	135	0
	chromosome organization	2.96e-06	146 out of 5252 genes, 2.8%	146	0
	developmental process	1.77e-05	833 out of 5252 genes, 15.9%	808	25
	Golgi vesicle transport	2.65e-05	152 out of 5252 genes, 2.9%	152	0
	nucleosome organization	3.25e-05	46 out of 5252 genes, 0.9%	45	0
	establishment of localization in cell	0.00026	143 out of 5252 genes, 2.7%	143	0
	response to metal ion	0.00031	202 out of 5252 genes, 3.8%	200	2
	response to inorganic substance	0.00075	232 out of 5252 genes, 4.4%	224	8
	reproduction	0.00094	405 out of 5252 genes, 7.7%	392	13
	reproductive process	0.00137	398 out of 5252 genes, 7.6%	387	11
	cellular component organization or biogenesis at cellular level	0.00142	461 out of 5252 genes, 8.8%	453	8
	anatomical structure development	0.00146	514 out of 5252 genes, 9.8%	495	19
	organelle organization	0.00202	299 out of 5252 genes, 5.7%	298	1
	intracellular transport	0.00238	125 out of 5252 genes, 2.4%	125	0
	cellular component organization at cellular level	0.00347	359 out of 5252 genes, 6.8%	357	2
	macromolecule catabolic process	0.00426	143 out of 5252 genes, 2.7%	141	2
	developmental process involved in reproduction	0.00649	354 out of 5252 genes, 6.7%	343	11
	macromolecular complex subunit organization	0.00664	121 out of 5252 genes, 2.3%	120	1
	multicellular organismal development	0.00689	556 out of 5252 genes, 10.6%	540	16
	cellular macromolecular complex subunit organization	0.00736	105 out of 5252 genes, 2.0%	104	1
	cellular component organization or biogenesis	0.00964	679 out of 5252 genes, 12.9%	660	19
	negative regulation of cell differentiation	0.01354	16 out of 5252 genes, 0.3%	16	0
	cellular component organization	0.01963	582 out of 5252 genes, 11.1%	568	14
	cellular macromolecule catabolic process	0.02385	125 out of 5252 genes, 2.4%	125	0
	stem cell maintenance	0.03483	15 out of 5252 genes, 0.3%	15	0
	stem cell differentiation	0.03483	15 out of 5252 genes, 0.3%	15	0
	stem cell development	0.03483	15 out of 5252 genes, 0.3%	15	0
	cellular developmental process	0.03727	225 out of 5252 genes, 4.3%	215	10
	modification-dependent protein catabolic process	0.03776	106 out of 5252 genes, 2.0%	106	0
	modification-dependent macromolecule catabolic process	0.03776	106 out of 5252 genes, 2.0%	106	0
	proteolysis involved in cellular protein catabolic process	0.03776	106 out of 5252 genes, 2.0%	106	0
	acetyl-CoA metabolic process	0.03798	9 out of 5252 genes, 0.2%	9	0
	anatomical structure morphogenesis	0.04434	266 out of 5252 genes, 5.1%	259	7
	negative regulation of developmental process	0.0455	20 out of 5252 genes, 0.4%	20	0
	Golgi vesicle transport	0.04865	35 out of 5252 genes, 0.7%	35	0

## Sheet: KEGG
	Additional file 7. Gene set enrichment analysis in the comparison between RP and VP by KEGG
KEGG pathway category	Qvalue	Pathway ID	DEGs with pathway annotation (6446)	Up-regulation	Down-regulation
Proteasome	9.2155e-09	ko03050	54 (0.84%)	54	0
RNA transport	1.15662e-07	ko03013	248 (3.85%)	245	3
Spliceosome	2.45514e-07	ko03040	251 (3.89%)	247	4
Ribosome	7.78763e-05	ko03010	227 (3.52%)	226	1
DNA replication	0.000145385	ko03030	62 (0.96%)	61	1
Nucleotide excision repair	0.00106618	ko03420	81 (1.26%)	79	2
Citrate cycle (TCA cycle)	0.00116752	ko00020	48 (0.74%)	48	0
Arginine and proline metabolism	0.019242	ko00330	52 (0.81%)	52	0
Ribosome biogenesis in eukaryotes	0.0205036	ko03008	163 (2.53%)	163	0
Pyruvate metabolism	0.0214439	ko00620	67 (1.04%)	67	0
Mismatch repair	0.0288724	ko03430	47 (0.73%)	47	0
mRNA surveillance pathway	0.0311659	ko03015	151 (2.34%)	150	1
Purine metabolism	0.0392197	ko00230	130 (2.02%)	129	1
