# Supplementary material for: Transcriptome analysis of Cymbidium sinense and its application to the identification of genes associated with floral development
Source: BMC Genomics. 2013 Apr 24;14:279. doi: 10.1186/1471-2164-14-279 (PMC3639151; doi:10.1186/1471-2164-14-279)
Supplement: Additional file 8 — Specific expression of genes in the comparison between RP and FDP. [file 1471-2164-14-279-S8.xls]

## Sheet: RP
	Additional file 8. The specific expression of genes in the RP in the comparison between RP with FDP
GeneID	Gene_length	FDP-Expression	RP-Expression	FDP-RPKM	RP-RPKM	log2 Ratio (RP/FDP)	Up-Down-Regulation (RP/FDP)	GO Component	GO Function	GO Process	Blast nr
Unigene11169_JX	152	0	680	0.001	545.065	19.0561	Up	-	-	-	-
CL7096.Contig1_JX	308	0	559	0.001	221.128	17.7545	Up	-	-	-	-
Unigene60570_JX	198	0	329	0.001	202.448	17.6272	Up	-	-	-	-
CL10890.Contig1_JX	300	0	375	0.001	152.298	17.2165	Up	-	-	-	-
CL4153.Contig1_JX	355	0	268	0.001	91.9792	16.489	Up	-	-	-	gi|225462576|ref|XP_002268669.1|/9.03773e-26/PREDICTED: hypothetical protein [Vitis vinifera]
Unigene57430_JX	158	0	118	0.001	90.9931	16.4735	Up	-	-	-	gi|242059339|ref|XP_002458815.1|/4.32875e-07/hypothetical protein SORBIDRAFT_03g040830 [Sorghum bicolor]
CL6444.Contig1_JX	543	0	392	0.001	87.9568	16.4245	Up	-	-	-	-
CL9618.Contig1_JX	1818	0	1203	0.001	80.6223	16.2989	Up	GO:0044464//cell part	-	GO:0051234//establishment of localization	gi|225459621|ref|XP_002284556.1|/0/PREDICTED: hypothetical protein [Vitis vinifera]
Unigene24781_JX	349	0	227	0.001	79.2472	16.2741	Up	-	-	-	-
Unigene55510_JX	249	0	151	0.001	73.8858	16.173	Up	-	-	-	-
CL2951.Contig1_JX	353	0	178	0.001	61.4368	15.9068	Up	-	-	-	-
Unigene43803_JX	154	0	71	0.001	56.1721	15.7776	Up	-	-	-	-
Unigene16103_JX	337	0	139	0.001	50.2537	15.6169	Up	-	GO:0005515//protein binding;GO:0004175//endopeptidase activity	GO:0044092	gi|115435338|ref|NP_001042427.1|/6.19831e-30/Os01g0220500 [Oryza sativa Japonica Group]
Unigene70214_JX	436	0	169	0.001	47.2263	15.5273	Up	-	-	-	-
CL10169.Contig1_JX	583	0	214	0.001	44.7228	15.4487	Up	-	GO:0016682//oxidoreductase activity, acting on diphenols and related substances as donors, oxygen as acceptor;GO:0043169//cation binding	GO:0008152//metabolic process	gi|124502516|gb|ABN13632.1|/1.74542e-37/polyphenol oxidase [Doritis pulcherrima x Phalaenopsis hybrid cultivar]
Unigene50282_JX	196	0	71	0.001	44.1353	15.4296	Up	-	-	-	-
Unigene50388_JX	166	0	60	0.001	44.0379	15.4265	Up	-	-	-	-
Unigene21312_JX	359	0	128	0.001	43.4409	15.4068	Up	-	-	-	-
CL2033.Contig1_JX	463	0	154	0.001	40.525	15.3065	Up	-	-	-	-
Unigene13302_JX	347	0	114	0.001	40.0275	15.2887	Up	-	GO:0004175//endopeptidase activity;GO:0003676//nucleic acid binding;GO:0034061	GO:0006260//DNA replication;GO:0019538//protein metabolic process	gi|77556305|gb|ABA99101.1|/1.84898e-10/retrotransposon protein, putative, Ty3-gypsy subclass [Oryza sativa Japonica Group]
Unigene67587_JX	203	0	61	0.001	36.6115	15.16	Up	-	-	-	-
Unigene2692_JX	193	0	57	0.001	35.9833	15.135	Up	-	GO:0004871//signal transducer activity;GO:0004713//protein tyrosine kinase activity;GO:0032559//adenyl ribonucleotide binding	GO:0006464//protein modification process	gi|224134935|ref|XP_002327526.1|/3.41893e-28/predicted protein [Populus trichocarpa]
Unigene2264_JX	579	0	170	0.001	35.7729	15.1266	Up	GO:0031410//cytoplasmic vesicle	-	-	gi|242055943|ref|XP_002457117.1|/2.468e-20/hypothetical protein SORBIDRAFT_03g001580 [Sorghum bicolor]
Unigene69600_JX	206	0	60	0.001	35.4868	15.115	Up	-	-	-	-
Unigene56775_JX	208	0	60	0.001	35.1456	15.1011	Up	-	-	-	-
Unigene2308_JX	1577	0	444	0.001	34.3032	15.0661	Up	GO:0043231//intracellular membrane-bounded organelle	GO:0042623//ATPase activity, coupled;GO:0003677//DNA binding;GO:0032559//adenyl ribonucleotide binding	GO:0000730//DNA recombinase assembly;GO:0022403	gi|585771|sp|P37384.1|DMC1_LILLO/7.10127e-169/RecName: Full=Meiotic recombination protein DMC1 homolog
Unigene66250_JX	265	0	74	0.001	34.0227	15.0542	Up	-	-	-	-
CL10030.Contig1_JX	291	0	81	0.001	33.9137	15.0496	Up	-	-	-	-
Unigene16424_JX	470	0	127	0.001	32.9222	15.0068	Up	-	-	-	-
CL862.Contig1_JX	486	0	129	0.001	32.3398	14.981	Up	-	-	-	gi|115475611|ref|NP_001061402.1|/3.16476e-16/Os08g0266200 [Oryza sativa Japonica Group]
Unigene17145_JX	299	0	79	0.001	32.1914	14.9744	Up	-	-	-	-
Unigene50283_JX	252	0	62	0.001	29.9761	14.8715	Up	-	-	-	-
Unigene66944_JX	288	0	70	0.001	29.6134	14.854	Up	-	-	-	-
CL12349.Contig1_JX	724	0	174	0.001	29.2815	14.8377	Up	GO:0000785//chromatin	GO:0005488//binding;GO:0003678//DNA helicase activity	GO:0032196//transposition;GO:0009292//genetic transfer;GO:0031062//positive regulation of histone methylation;GO:0006342//chromatin silencing;GO:0009207;GO:0051052//regulation of DNA metabolic process;GO:0035067//negative regulation of histone acetylation	gi|297735171|emb|CBI17533.3|/3.74706e-39/unnamed protein product [Vitis vinifera]
Unigene62592_JX	234	0	56	0.001	29.1579	14.8316	Up	-	-	-	gi|225437142|ref|XP_002274340.1|/8.15468e-06/PREDICTED: hypothetical protein [Vitis vinifera]
Unigene69258_JX	286	0	67	0.001	28.5425	14.8008	Up	-	-	-	-
Unigene17112_JX	160	0	37	0.001	28.1751	14.7821	Up	-	-	-	gi|224066400|ref|XP_002302095.1|/1.21352e-09/predicted protein [Populus trichocarpa]
Unigene20729_JX	350	0	78	0.001	27.1525	14.7288	Up	-	-	-	-
Unigene63575_JX	410	0	90	0.001	26.745	14.707	Up	GO:0031224//intrinsic to membrane	-	GO:0071702	gi|224072514|ref|XP_002303766.1|/7.64992e-33/predicted protein [Populus trichocarpa]
CL7028.Contig1_JX	433	0	95	0.001	26.7312	14.7062	Up	-	-	-	gi|147840003|emb|CAN77179.1|/3.68582e-27/hypothetical protein VITISV_006672 [Vitis vinifera]
Unigene14265_JX	151	0	33	0.001	26.6269	14.7006	Up	-	GO:0004674//protein serine/threonine kinase activity;GO:0000166//nucleotide binding	-	gi|297736922|emb|CBI26123.3|/7.17678e-10/unnamed protein product [Vitis vinifera]
Unigene29590_JX	252	0	55	0.001	26.5917	14.6987	Up	-	-	-	-
Unigene2289_JX	549	0	119	0.001	26.4094	14.6888	Up	GO:0043231//intracellular membrane-bounded organelle	GO:0003677//DNA binding;GO:0001071	GO:0006351//transcription, DNA-dependent	gi|68159395|gb|AAY86364.1|/4.46832e-90/AGAMOUS-like protein [Dendrobium thyrsiflorum]
Unigene59059_JX	205	0	44	0.001	26.1506	14.6746	Up	-	-	-	-
Unigene45886_JX	206	0	44	0.001	26.0237	14.6675	Up	-	GO:0003676//nucleic acid binding;GO:0042623//ATPase activity, coupled;GO:0032559//adenyl ribonucleotide binding	GO:0006261//DNA-dependent DNA replication	gi|242053235|ref|XP_002455763.1|/1.46855e-23/hypothetical protein SORBIDRAFT_03g024490 [Sorghum bicolor]
Unigene49920_JX	435	0	92	0.001	25.7681	14.6533	Up	-	-	-	-
Unigene64993_JX	185	0	39	0.001	25.6848	14.6486	Up	-	-	-	-
CL826.Contig1_JX	309	0	65	0.001	25.6294	14.6455	Up	-	-	-	-
Unigene69653_JX	362	0	76	0.001	25.5793	14.6427	Up	-	-	-	gi|225467191|ref|XP_002262610.1|/7.61496e-20/PREDICTED: hypothetical protein, partial [Vitis vinifera]
Unigene66928_JX	557	0	114	0.001	24.9364	14.606	Up	GO:0043231//intracellular membrane-bounded organelle	-	-	gi|255628009|gb|ACU14349.1|/2.12358e-42/unknown [Glycine max]
Unigene43804_JX	386	0	79	0.001	24.9358	14.6059	Up	-	-	-	-
Unigene2241_JX	168	0	34	0.001	24.6577	14.5898	Up	-	-	-	-
Unigene8296_JX	233	0	47	0.001	24.5768	14.585	Up	-	-	-	-
Unigene2960_JX	426	0	84	0.001	24.0244	14.5522	Up	-	-	-	gi|255572613|ref|XP_002527240.1|/9.54782e-07/hypothetical protein RCOM_0231790 [Ricinus communis]
Unigene23947_JX	453	0	89	0.001	23.9373	14.547	Up	-	-	-	-
Unigene20218_JX	174	0	34	0.001	23.8075	14.5391	Up	-	-	-	-
Unigene24445_JX	171	0	33	0.001	23.5126	14.5211	Up	-	-	-	-
Unigene49024_JX	269	0	51	0.001	23.0994	14.4956	Up	-	-	-	-
Unigene37332_JX	192	0	36	0.001	22.8447	14.4796	Up	-	GO:0046914//transition metal ion binding	-	gi|242050362|ref|XP_002462925.1|/3.55694e-17/hypothetical protein SORBIDRAFT_02g034560 [Sorghum bicolor]
Unigene36291_JX	422	0	79	0.001	22.8086	14.4773	Up	-	-	-	-
Unigene62029_JX	320	0	59	0.001	22.4639	14.4553	Up	-	-	-	-
Unigene23773_JX	968	0	173	0.001	21.7748	14.4104	Up	-	GO:0016491//oxidoreductase activity;GO:0003677//DNA binding	GO:0006351//transcription, DNA-dependent	gi|300078680|gb|ADJ67237.1|/1.08225e-104/MADS box transcription factor 1 [Oncidium Gower Ramsey]
Unigene69887_JX	176	0	31	0.001	21.4601	14.3894	Up	-	-	-	-
Unigene62099_JX	423	0	74	0.001	21.3145	14.3795	Up	-	-	-	-
CL11931.Contig1_JX	729	0	127	0.001	21.2256	14.3735	Up	-	-	-	-
Unigene35365_JX	151	0	26	0.001	20.9788	14.3566	Up	-	-	-	-
Unigene34541_JX	169	0	29	0.001	20.9071	14.3517	Up	-	-	-	-
Unigene44157_JX	154	0	26	0.001	20.5701	14.3283	Up	-	-	-	-
Unigene57001_JX	223	0	37	0.001	20.2153	14.3032	Up	-	-	-	-
Unigene14456_JX	175	0	29	0.001	20.1903	14.3014	Up	-	-	-	-
Unigene17508_JX	282	0	46	0.001	19.8743	14.2786	Up	-	-	-	-
Unigene53556_JX	179	0	29	0.001	19.7391	14.2688	Up	-	-	-	-
Unigene24018_JX	404	0	65	0.001	19.6027	14.2588	Up	-	-	-	-
Unigene67607_JX	334	0	53	0.001	19.3336	14.2388	Up	GO:0005777//peroxisome;GO:0016020//membrane;GO:0031410//cytoplasmic vesicle	GO:0016787//hydrolase activity	GO:0044238//primary metabolic process	gi|281312182|sp|B9FHH2.1|BGL20_ORYSJ/2.06818e-17/RecName: Full=Beta-glucosidase 20; Short=Os5bglu20; Flags: Precursor
Unigene66352_JX	237	0	37	0.001	19.0211	14.2153	Up	-	-	-	-
Unigene61403_JX	724	0	113	0.001	19.0162	14.2149	Up	-	GO:0004857//enzyme inhibitor activity	-	gi|255539741|ref|XP_002510935.1|/4.27725e-43/21 kDa protein precursor, putative [Ricinus communis]
CL7151.Contig1_JX	173	0	27	0.001	19.0152	14.2149	Up	-	-	-	-
Unigene36322_JX	752	0	116	0.001	18.7942	14.198	Up	-	-	-	-
Unigene49762_JX	280	0	43	0.001	18.7109	14.1916	Up	-	-	-	gi|225459732|ref|XP_002284737.1|/4.49835e-06/PREDICTED: hypothetical protein [Vitis vinifera]
CL3826.Contig1_JX	373	0	57	0.001	18.6187	14.1845	Up	-	-	-	-
Unigene2704_JX	303	0	46	0.001	18.4969	14.175	Up	-	-	-	-
CL5172.Contig1_JX	165	0	25	0.001	18.4603	14.1721	Up	-	-	-	-
Unigene20417_JX	252	0	38	0.001	18.3724	14.1653	Up	-	-	-	-
CL3985.Contig1_JX	355	0	53	0.001	18.1899	14.1509	Up	-	-	-	-
CL3389.Contig1_JX	262	0	39	0.001	18.1362	14.1466	Up	-	-	-	-
Unigene23243_JX	1176	0	175	0.001	18.1307	14.1461	Up	GO:0031965//nuclear membrane	GO:0005488//binding	GO:0048528//post-embryonic root development;GO:0000087//M phase of mitotic cell cycle	gi|75185987|sp|Q9M7N6.1|MAF1_SOLLC/1.28512e-28/RecName: Full=MFP1 attachment factor 1
CL3259.Contig1_JX	256	0	38	0.001	18.0854	14.1425	Up	-	-	-	-
CL5909.Contig1_JX	209	0	31	0.001	18.0717	14.1414	Up	-	-	-	-
Unigene65872_JX	162	0	24	0.001	18.0501	14.1397	Up	-	-	-	gi|77563563|gb|ABB00038.1|/4.92685e-11/reverse transcriptase family member [Glycine max]
Unigene49160_JX	291	0	43	0.001	18.0036	14.136	Up	-	GO:0005488//binding;GO:0016706//oxidoreductase activity, acting on paired donors, with incorporation or reduction of molecular oxygen, 2-oxoglutarate as one donor, and incorporation of one atom each of oxygen into both donors	GO:0009628//response to abiotic stimulus;GO:0009581;GO:0051553	gi|29123532|gb|AAO63023.1|/5.13546e-21/flavonol synthase [Allium cepa]
Unigene57625_JX	293	0	43	0.001	17.8807	14.1261	Up	-	-	-	-
Unigene11949_JX	191	0	28	0.001	17.8611	14.1245	Up	-	-	-	-
CL6532.Contig1_JX	212	0	31	0.001	17.816	14.1209	Up	-	-	-	-
Unigene15899_JX	267	0	39	0.001	17.7966	14.1193	Up	GO:0043231//intracellular membrane-bounded organelle	GO:0003677//DNA binding;GO:0001071	GO:0006351//transcription, DNA-dependent	gi|225435854|ref|XP_002265293.1|/2.52252e-31/PREDICTED: hypothetical protein [Vitis vinifera]
Unigene23432_JX	1801	0	263	0.001	17.792	14.1189	Up	GO:0031090//organelle membrane	GO:0015291//secondary active transmembrane transporter activity	GO:0015893//drug transport	gi|269978400|gb|ACZ55931.1|/0/MATE transporter 2 [Zea mays]
Unigene62692_JX	240	0	35	0.001	17.7681	14.117	Up	-	-	-	-
Unigene61863_JX	302	0	44	0.001	17.7513	14.1156	Up	-	-	-	-
Unigene49874_JX	792	0	115	0.001	17.6911	14.1107	Up	-	-	-	-
Unigene69940_JX	310	0	45	0.001	17.6862	14.1103	Up	-	-	-	-
Unigene10483_JX	345	0	50	0.001	17.6577	14.108	Up	-	-	-	-
Unigene54160_JX	242	0	35	0.001	17.6212	14.105	Up	-	-	-	-
Unigene63244_JX	229	0	33	0.001	17.5575	14.0998	Up	-	-	-	-
Unigene67315_JX	1433	0	206	0.001	17.5148	14.0963	Up	-	GO:0016740//transferase activity	-	gi|147783833|emb|CAN63569.1|/4.15386e-104/hypothetical protein VITISV_043430 [Vitis vinifera]
Unigene12260_JX	216	0	31	0.001	17.486	14.0939	Up	-	-	-	-
Unigene67600_JX	690	0	99	0.001	17.4811	14.0935	Up	-	-	-	-
Unigene44533_JX	273	0	39	0.001	17.4055	14.0873	Up	-	-	-	-
Unigene32542_JX	177	0	25	0.001	17.2088	14.0709	Up	-	-	-	-
CL3223.Contig1_JX	262	0	37	0.001	17.2062	14.0706	Up	-	-	-	-
Unigene5334_JX	199	0	28	0.001	17.1431	14.0653	Up	-	-	-	gi|225460450|ref|XP_002266271.1|/2.29169e-16/PREDICTED: hypothetical protein [Vitis vinifera]
Unigene15087_JX	420	0	59	0.001	17.1154	14.063	Up	-	-	-	-
Unigene13286_JX	416	0	58	0.001	16.9871	14.0521	Up	GO:0043229//intracellular organelle;GO:0044444//cytoplasmic part	GO:0004672//protein kinase activity;GO:0000166//nucleotide binding	GO:0048236//plant-type spore development;GO:0009555//pollen development;GO:0003006//reproductive developmental process	gi|222619759|gb|EEE55891.1|/3.76251e-35/hypothetical protein OsJ_04550 [Oryza sativa Japonica Group]
Unigene13828_JX	201	0	28	0.001	16.9725	14.0509	Up	-	-	-	-
Unigene66468_JX	281	0	39	0.001	16.9099	14.0456	Up	-	-	-	-
Unigene14253_JX	291	0	40	0.001	16.7475	14.0317	Up	-	-	-	-
Unigene44201_JX	198	0	27	0.001	16.6143	14.0201	Up	-	-	-	-
Unigene53759_JX	264	0	36	0.001	16.6143	14.0201	Up	-	-	-	-
CL2411.Contig1_JX	479	0	65	0.001	16.5334	14.0131	Up	-	-	-	-
Unigene13134_JX	317	0	43	0.001	16.5269	14.0125	Up	-	GO:0016740//transferase activity	GO:0009987//cellular process	gi|159461700|gb|ABW96889.1|/8.8207e-29/CMT-type DNA-methyltransferase [Elaeis guineensis]
Unigene32667_JX	273	0	37	0.001	16.5129	14.0113	Up	-	-	-	-
Unigene47075_JX	164	0	22	0.001	16.3441	13.9965	Up	-	-	-	-
Unigene34720_JX	239	0	32	0.001	16.3131	13.9937	Up	-	-	-	-
Unigene17490_JX	202	0	27	0.001	16.2853	13.9913	Up	-	-	-	-
CL10873.Contig1_JX	414	0	55	0.001	16.1862	13.9825	Up	-	-	-	-
Unigene33712_JX	227	0	30	0.001	16.102	13.9749	Up	-	-	-	-
Unigene65732_JX	160	0	21	0.001	15.9913	13.965	Up	-	-	-	-
Unigene12746_JX	183	0	24	0.001	15.9788	13.9639	Up	-	-	-	-
Unigene58013_JX	261	0	34	0.001	15.8716	13.9542	Up	-	-	-	-
Unigene57795_JX	254	0	33	0.001	15.8294	13.9503	Up	-	-	-	-
Unigene32634_JX	347	0	45	0.001	15.8003	13.9477	Up	-	-	-	-
Unigene12783_JX	255	0	33	0.001	15.7673	13.9446	Up	-	-	-	-
Unigene62826_JX	558	0	72	0.001	15.7211	13.9404	Up	-	-	-	-
Unigene32195_JX	194	0	25	0.001	15.7008	13.9385	Up	-	-	-	-
Unigene63388_JX	560	0	72	0.001	15.6649	13.9352	Up	-	-	-	-
Unigene16896_JX	537	0	69	0.001	15.6552	13.9344	Up	-	-	-	-
Unigene56166_JX	156	0	20	0.001	15.6203	13.9311	Up	-	-	-	-
CL4279.Contig1_JX	289	0	37	0.001	15.5987	13.9291	Up	-	-	-	-
Unigene13023_JX	415	0	53	0.001	15.5601	13.9256	Up	-	-	-	-
Unigene20584_JX	165	0	21	0.001	15.5067	13.9206	Up	-	-	-	-
CL3391.Contig1_JX	323	0	41	0.001	15.4655	13.9168	Up	-	-	-	-
Unigene66857_JX	356	0	45	0.001	15.4009	13.9107	Up	GO:0016020//membrane;GO:0015630//microtubule cytoskeleton	GO:0003774//motor activity;GO:0032559//adenyl ribonucleotide binding	GO:0007017//microtubule-based process	gi|224091967|ref|XP_002309420.1|/1.53803e-33/predicted protein [Populus trichocarpa]
Unigene16148_JX	1298	0	164	0.001	15.394	13.9101	Up	-	GO:0016765//transferase activity, transferring alkyl or aryl (other than methyl) groups	GO:0046203;GO:0048229//gametophyte development;GO:0018205//peptidyl-lysine modification	gi|53850024|emb|CAG28997.1|/0/homospermidine synthase [Phalaenopsis hybrid cultivar]
Unigene14264_JX	159	0	20	0.001	15.3256	13.9037	Up	-	-	-	-
CL5217.Contig1_JX	383	0	48	0.001	15.2695	13.8984	Up	-	-	-	-
Unigene43967_JX	152	0	19	0.001	15.2298	13.8946	Up	-	-	-	-
Unigene42205_JX	320	0	40	0.001	15.2298	13.8946	Up	-	-	-	-
Unigene54138_JX	312	0	39	0.001	15.2298	13.8946	Up	-	-	-	-
Unigene3986_JX	409	0	51	0.001	15.1925	13.8911	Up	GO:0009536//plastid	-	GO:0009314//response to radiation	gi|46390936|dbj|BAD16450.1|/1.00376e-16/DNA binding protein-like [Oryza sativa Japonica Group]
Unigene61657_JX	161	0	20	0.001	15.1352	13.8856	Up	-	-	-	-
Unigene43832_JX	242	0	30	0.001	15.1039	13.8826	Up	-	-	-	-
Unigene2800_JX	194	0	24	0.001	15.0728	13.8797	Up	-	-	-	-
Unigene45207_JX	300	0	37	0.001	15.0267	13.8752	Up	-	-	-	-
Unigene9292_JX	487	0	60	0.001	15.0109	13.8737	Up	GO:0044464//cell part	GO:0004672//protein kinase activity	GO:0048236//plant-type spore development;GO:0048229//gametophyte development	gi|222619759|gb|EEE55891.1|/5.99699e-44/hypothetical protein OsJ_04550 [Oryza sativa Japonica Group]
Unigene41695_JX	220	0	27	0.001	14.9529	13.8681	Up	GO:0043234//protein complex;GO:0044464//cell part	GO:0035251//UDP-glucosyltransferase activity	GO:0009860//pollen tube growth;GO:0006074;GO:0009555//pollen development	gi|302795799|ref|XP_002979662.1|/7.39289e-36/glucan synthase like 2 [Selaginella moellendorffii]
CL2881.Contig1_JX	229	0	28	0.001	14.8972	13.8628	Up	-	-	-	-
Unigene21586_JX	246	0	30	0.001	14.8583	13.859	Up	-	-	-	-
Unigene60049_JX	894	0	109	0.001	14.855	13.8587	Up	GO:0043231//intracellular membrane-bounded organelle	GO:0003676//nucleic acid binding	-	gi|225463777|ref|XP_002267697.1|/3.42564e-46/PREDICTED: hypothetical protein [Vitis vinifera]
Unigene34534_JX	427	0	52	0.001	14.8374	13.857	Up	-	-	-	gi|164604828|dbj|BAF98466.1|/1.62239e-06/cytochrome P450 [Coptis japonica var. dissecta]
Unigene16190_JX	230	0	28	0.001	14.8325	13.8565	Up	-	-	-	-
Unigene64677_JX	378	0	46	0.001	14.8269	13.8559	Up	GO:0031410//cytoplasmic vesicle	GO:0005488//binding;GO:0016301//kinase activity	-	gi|242092792|ref|XP_002436886.1|/9.73302e-20/hypothetical protein SORBIDRAFT_10g010530 [Sorghum bicolor]
Unigene14919_JX	420	0	51	0.001	14.7946	13.8528	Up	-	-	-	-
Unigene16582_JX	272	0	33	0.001	14.7818	13.8515	Up	-	-	-	-
Unigene69986_JX	579	0	70	0.001	14.73	13.8465	Up	-	-	-	gi|218193410|gb|EEC75837.1|/4.70397e-27/hypothetical protein OsI_12821 [Oryza sativa Indica Group]
Unigene36844_JX	456	0	55	0.001	14.6954	13.8431	Up	-	-	-	-
Unigene66148_JX	258	0	31	0.001	14.6395	13.8376	Up	GO:0015630//microtubule cytoskeleton;GO:0031981//nuclear lumen	GO:0035174//histone serine kinase activity;GO:0032559//adenyl ribonucleotide binding	GO:0035404	gi|255550892|ref|XP_002516494.1|/2.16695e-11/Serine/threonine-protein kinase, putative [Ricinus communis]
CL5165.Contig1_JX	242	0	29	0.001	14.6004	13.8337	Up	-	-	-	-
Unigene19876_JX	368	0	44	0.001	14.5676	13.8305	Up	-	-	-	-
Unigene32397_JX	251	0	30	0.001	14.5623	13.83	Up	GO:0043232	GO:0016798//hydrolase activity, acting on glycosyl bonds;GO:0043167//ion binding;GO:0003916//DNA topoisomerase activity;GO:0032559//adenyl ribonucleotide binding	GO:0006259//DNA metabolic process;GO:0048229//gametophyte development;GO:0007127//meiosis I;GO:0009791//post-embryonic development;GO:0003006//reproductive developmental process	gi|238908556|gb|ACF79646.2|/8.79274e-37/unknown [Zea mays]
Unigene33801_JX	159	0	19	0.001	14.5593	13.8297	Up	-	-	-	-
Unigene16350_JX	713	0	85	0.001	14.5249	13.8262	Up	-	-	-	gi|242037521|ref|XP_002466155.1|/2.1451e-07/hypothetical protein SORBIDRAFT_01g002390 [Sorghum bicolor]
Unigene59983_JX	160	0	19	0.001	14.4683	13.8206	Up	-	-	-	-
Unigene8029_JX	320	0	38	0.001	14.4683	13.8206	Up	-	-	-	gi|297743770|emb|CBI36653.3|/6.13025e-06/unnamed protein product [Vitis vinifera]
Unigene69437_JX	177	0	21	0.001	14.4554	13.8193	Up	-	-	-	-
Unigene34515_JX	726	0	86	0.001	14.4326	13.817	Up	GO:0043231//intracellular membrane-bounded organelle	GO:0016843	GO:0010208//pollen wall assembly;GO:0008152//metabolic process	gi|297817252|ref|XP_002876509.1|/1.30821e-100/hypothetical protein ARALYDRAFT_907457 [Arabidopsis lyrata subsp. lyrata]
Unigene68951_JX	347	0	41	0.001	14.3959	13.8134	Up	-	-	-	-
CL3932.Contig1_JX	1317	0	155	0.001	14.3393	13.8077	Up	GO:0031410//cytoplasmic vesicle	GO:0016798//hydrolase activity, acting on glycosyl bonds	GO:0008152//metabolic process	gi|222631319|gb|EEE63451.1|/6.52555e-109/hypothetical protein OsJ_18264 [Oryza sativa Japonica Group]
Unigene11052_JX	680	0	80	0.001	14.3339	13.8071	Up	-	-	-	-
Unigene52150_JX	196	0	23	0.001	14.2973	13.8035	Up	-	-	-	gi|899344|emb|CAA58859.1|/1.65112e-06/lipoxygenase [Nicotiana tabacum]
Unigene54154_JX	214	0	25	0.001	14.2334	13.797	Up	-	-	-	-
CL2698.Contig1_JX	378	0	44	0.001	14.1822	13.7918	Up	-	-	-	-
Unigene6006_JX	275	0	32	0.001	14.1775	13.7913	Up	GO:0044464//cell part	GO:0046872//metal ion binding;GO:0016491//oxidoreductase activity	-	gi|224068715|ref|XP_002302807.1|/1.01986e-24/predicted protein [Populus trichocarpa]
Unigene20558_JX	440	0	51	0.001	14.1222	13.7857	Up	-	GO:0003676//nucleic acid binding	-	gi|297816644|ref|XP_002876205.1|/3.31605e-15/hypothetical protein ARALYDRAFT_485718 [Arabidopsis lyrata subsp. lyrata]
Unigene21458_JX	338	0	39	0.001	14.0582	13.7791	Up	-	-	-	-
Unigene9068_JX	243	0	28	0.001	14.039	13.7771	Up	-	-	-	-
Unigene36089_JX	226	0	26	0.001	14.0168	13.7749	Up	-	-	-	-
Unigene69534_JX	383	0	44	0.001	13.9971	13.7728	Up	-	-	-	-
Unigene51764_JX	270	0	31	0.001	13.9888	13.772	Up	-	-	-	-
Unigene62171_JX	183	0	21	0.001	13.9814	13.7712	Up	-	-	-	-
Unigene32179_JX	541	0	62	0.001	13.963	13.7693	Up	-	-	-	-
Unigene13907_JX	464	0	53	0.001	13.9169	13.7645	Up	-	-	-	gi|242035815|ref|XP_002465302.1|/1.60556e-08/hypothetical protein SORBIDRAFT_01g035860 [Sorghum bicolor]
Unigene63311_JX	333	0	38	0.001	13.9035	13.7632	Up	-	-	-	gi|302399147|gb|ADL36868.1|/4.31733e-23/YABBY domain class transcription factor [Malus x domestica]
CL11172.Contig1_JX	571	0	65	0.001	13.8695	13.7596	Up	-	-	-	-
Unigene12046_JX	635	0	72	0.001	13.8147	13.7539	Up	-	-	-	-
Unigene66081_JX	212	0	24	0.001	13.793	13.7516	Up	-	-	-	-
Unigene36297_JX	265	0	30	0.001	13.793	13.7516	Up	-	-	-	-
Unigene12956_JX	426	0	48	0.001	13.7282	13.7449	Up	-	-	-	gi|189172017|gb|ACD80364.1|/8.29381e-19/WRKY3 transcription factor [Triticum aestivum]
Unigene13745_JX	213	0	24	0.001	13.7282	13.7449	Up	-	-	-	-
Unigene67501_JX	1012	0	114	0.001	13.7249	13.7445	Up	-	-	-	-
Unigene17456_JX	160	0	18	0.001	13.7068	13.7426	Up	-	-	-	-
Unigene6016_JX	152	0	17	0.001	13.6266	13.7341	Up	-	-	-	-
Unigene26463_JX	197	0	22	0.001	13.6063	13.732	Up	-	-	-	-
Unigene69932_JX	278	0	31	0.001	13.5863	13.7299	Up	-	-	-	-
Unigene66176_JX	350	0	39	0.001	13.5763	13.7288	Up	-	-	-	-
Unigene65103_JX	162	0	18	0.001	13.5376	13.7247	Up	-	-	-	-
Unigene5309_JX	261	0	29	0.001	13.5376	13.7247	Up	-	-	-	-
Unigene18782_JX	308	0	34	0.001	13.4497	13.7153	Up	-	-	-	-
Unigene50544_JX	164	0	18	0.001	13.3725	13.707	Up	-	-	-	gi|222625223|gb|EEE59355.1|/8.95257e-13/hypothetical protein OsJ_11444 [Oryza sativa Japonica Group]
Unigene4379_JX	738	0	81	0.001	13.3725	13.707	Up	-	-	-	gi|225430535|ref|XP_002285577.1|/4.0037e-36/PREDICTED: hypothetical protein [Vitis vinifera]
Unigene20465_JX	155	0	17	0.001	13.3629	13.7059	Up	-	-	-	-
Unigene6976_JX	374	0	41	0.001	13.3566	13.7053	Up	-	-	-	-
Unigene14182_JX	229	0	25	0.001	13.3011	13.6993	Up	-	-	-	-
CL6742.Contig1_JX	165	0	18	0.001	13.2914	13.6982	Up	-	-	-	-
CL4948.Contig1_JX	470	0	51	0.001	13.2207	13.6905	Up	-	-	-	gi|242047414|ref|XP_002461453.1|/3.98999e-18/hypothetical protein SORBIDRAFT_02g002910 [Sorghum bicolor]
Unigene13570_JX	378	0	41	0.001	13.2153	13.6899	Up	GO:0031410//cytoplasmic vesicle;GO:0043231//intracellular membrane-bounded organelle	GO:0016787//hydrolase activity	-	gi|297740163|emb|CBI30345.3|/6.52197e-32/unnamed protein product [Vitis vinifera]
Unigene12389_JX	277	0	30	0.001	13.1955	13.6878	Up	-	-	-	-
CL5515.Contig1_JX	269	0	29	0.001	13.135	13.6811	Up	-	-	-	-
Unigene32750_JX	232	0	25	0.001	13.1291	13.6805	Up	-	-	-	-
Unigene69725_JX	186	0	20	0.001	13.1009	13.6774	Up	-	-	-	-
Unigene14315_JX	280	0	30	0.001	13.0541	13.6722	Up	-	-	-	-
Unigene31408_JX	159	0	17	0.001	13.0267	13.6692	Up	-	-	-	-
Unigene38436_JX	365	0	39	0.001	13.0183	13.6683	Up	-	-	-	-
CL4144.Contig1_JX	281	0	30	0.001	13.0076	13.6671	Up	-	-	-	-
Unigene3196_JX	169	0	18	0.001	12.9768	13.6637	Up	-	-	-	-
Unigene12116_JX	432	0	46	0.001	12.9735	13.6633	Up	-	-	-	-
CL4137.Contig1_JX	348	0	37	0.001	12.9541	13.6611	Up	-	-	-	-
Unigene4687_JX	151	0	16	0.001	12.91	13.6562	Up	-	-	-	-
Unigene69581_JX	161	0	17	0.001	12.8649	13.6512	Up	-	-	-	-
CL10518.Contig1_JX	1119	0	118	0.001	12.848	13.6493	Up	GO:0044464//cell part	GO:0015197//peptide transporter activity	GO:0015833//peptide transport	gi|225461973|ref|XP_002266997.1|/3.14329e-130/PREDICTED: hypothetical protein [Vitis vinifera]
Unigene31884_JX	240	0	25	0.001	12.6915	13.6316	Up	-	-	-	-
Unigene16597_JX	365	0	38	0.001	12.6845	13.6308	Up	-	-	-	-
Unigene6978_JX	154	0	16	0.001	12.6585	13.6278	Up	-	-	-	-
Unigene22257_JX	367	0	38	0.001	12.6154	13.6229	Up	-	-	-	-
Unigene64623_JX	203	0	21	0.001	12.6039	13.6216	Up	-	-	-	-
Unigene36935_JX	184	0	19	0.001	12.5811	13.619	Up	-	-	-	-
Unigene37299_JX	281	0	29	0.001	12.574	13.6182	Up	GO:0009526//plastid envelope;GO:0009532//plastid stroma;GO:0005576//extracellular region	GO:0046914//transition metal ion binding;GO:0003824//catalytic activity	GO:0006950//response to stress;GO:0008152//metabolic process	gi|255568816|ref|XP_002525379.1|/2.58258e-20/alcohol dehydrogenase, putative [Ricinus communis]
Unigene14217_JX	223	0	23	0.001	12.5663	13.6173	Up	GO:0016020//membrane	GO:0004672//protein kinase activity;GO:0000166//nucleotide binding	GO:0008152//metabolic process	gi|55296340|dbj|BAD68256.1|/1.49191e-20/putative brassinosteroid insensitive 1-associated receptor kinase 1 [Oryza sativa Japonica Group]
Unigene15027_JX	166	0	17	0.001	12.4774	13.607	Up	-	-	-	-
Unigene8846_JX	342	0	35	0.001	12.4688	13.606	Up	-	GO:0008238//exopeptidase activity	GO:0019538//protein metabolic process	gi|147788546|emb|CAN61013.1|/1.16355e-20/hypothetical protein VITISV_036738 [Vitis vinifera]
Unigene4858_JX	645	0	66	0.001	12.4672	13.6058	Up	-	-	GO:0007049//cell cycle	gi|242097142|ref|XP_002439061.1|/1.94609e-46/hypothetical protein SORBIDRAFT_10g030790 [Sorghum bicolor]
Unigene41996_JX	225	0	23	0.001	12.4546	13.6044	Up	-	-	-	-
Unigene13518_JX	197	0	20	0.001	12.3694	13.5945	Up	-	-	-	-
Unigene59098_JX	414	0	42	0.001	12.3604	13.5934	Up	GO:0043231//intracellular membrane-bounded organelle	GO:0017136//NAD-dependent histone deacetylase activity	GO:0006476//protein amino acid deacetylation;GO:0006325//chromatin organization	gi|188482311|gb|ACD50313.1|/1.38568e-42/histone deacetylase RPD3/HDA1 class I isoform 1 [Hordeum vulgare]
Unigene66964_JX	563	0	57	0.001	12.3353	13.5905	Up	GO:0043231//intracellular membrane-bounded organelle	-	GO:0009987//cellular process	gi|297736122|emb|CBI24160.3|/5.1848e-52/unnamed protein product [Vitis vinifera]
Unigene20439_JX	218	0	22	0.001	12.2956	13.5859	Up	-	-	-	-
Unigene62235_JX	238	0	24	0.001	12.2862	13.5848	Up	-	-	-	-
Unigene65807_JX	825	0	83	0.001	12.2577	13.5814	Up	-	-	-	gi|224117698|ref|XP_002331609.1|/1.32068e-09/predicted protein [Populus trichocarpa]
CL3962.Contig1_JX	358	0	36	0.001	12.2519	13.5807	Up	-	-	-	-
Unigene44223_JX	259	0	26	0.001	12.2309	13.5782	Up	-	-	-	gi|13161535|emb|CAC33017.1|/3.33241e-12/hypothetical protein [Antirrhinum hispanicum]
Unigene13988_JX	339	0	34	0.001	12.2198	13.5769	Up	-	-	-	-
Unigene38673_JX	230	0	23	0.001	12.1838	13.5727	Up	-	-	-	-
Unigene45787_JX	150	0	15	0.001	12.1838	13.5727	Up	-	-	-	-
CL2746.Contig1_JX	291	0	29	0.001	12.1419	13.5677	Up	-	-	-	-
Unigene21065_JX	281	0	28	0.001	12.1405	13.5675	Up	-	-	-	gi|298204410|emb|CBI16890.3|/9.50545e-15/unnamed protein product [Vitis vinifera]
Unigene4446_JX	271	0	27	0.001	12.1389	13.5673	Up	-	-	-	-
Unigene55513_JX	383	0	38	0.001	12.0884	13.5613	Up	GO:0043232	GO:0032559//adenyl ribonucleotide binding	-	gi|268376311|gb|ACZ04921.1|/3.09798e-42/actin 7-like protein [Pelargonium x hortorum]
Unigene32109_JX	323	0	32	0.001	12.0707	13.5592	Up	-	-	-	-
Unigene43998_JX	939	0	93	0.001	12.067	13.5588	Up	-	GO:0005488//binding;GO:0016740//transferase activity	-	gi|224140175|ref|XP_002323460.1|/2.65804e-52/predicted protein [Populus trichocarpa]
CL2781.Contig1_JX	223	0	22	0.001	12.0199	13.5531	Up	-	-	-	-
CL4716.Contig1_JX	345	0	34	0.001	12.0072	13.5516	Up	GO:0043231//intracellular membrane-bounded organelle	GO:0031559//oxidosqualene cyclase activity	GO:0016104//triterpenoid biosynthetic process;GO:0009668;GO:0048229//gametophyte development;GO:0006355//regulation of transcription, DNA-dependent	gi|4589852|dbj|BAA76902.1|/8.89858e-13/cycloartenol synthase [Glycyrrhiza glabra]
Unigene39065_JX	254	0	25	0.001	11.9919	13.5498	Up	-	-	-	-
Unigene50512_JX	153	0	15	0.001	11.9449	13.5441	Up	-	-	-	-
Unigene69065_JX	255	0	25	0.001	11.9449	13.5441	Up	-	-	-	-
CL12078.Contig1_JX	643	0	63	0.001	11.9375	13.5432	Up	GO:0031410//cytoplasmic vesicle;GO:0043231//intracellular membrane-bounded organelle	GO:0003824//catalytic activity	-	gi|225427155|ref|XP_002277531.1|/9.03992e-44/PREDICTED: hypothetical protein [Vitis vinifera]
Unigene6858_JX	378	0	37	0.001	11.926	13.5418	Up	-	-	-	-
Unigene41241_JX	184	0	18	0.001	11.919	13.541	Up	-	-	-	-
Unigene27239_JX	256	0	25	0.001	11.8983	13.5385	Up	-	-	-	-
Unigene14154_JX	474	0	46	0.001	11.824	13.5294	Up	GO:0043231//intracellular membrane-bounded organelle	GO:0005488//binding	GO:0051276//chromosome organization;GO:0006810//transport;GO:0000087//M phase of mitotic cell cycle	gi|255576542|ref|XP_002529162.1|/3.84659e-64/condensin, putative [Ricinus communis]
Unigene65653_JX	413	0	40	0.001	11.8003	13.5265	Up	-	-	-	-
Unigene14600_JX	155	0	15	0.001	11.7908	13.5254	Up	-	-	-	-
Unigene59327_JX	331	0	32	0.001	11.7789	13.5239	Up	-	-	-	-
Unigene12012_JX	300	0	29	0.001	11.7777	13.5238	Up	-	-	-	-
Unigene34251_JX	373	0	36	0.001	11.7592	13.5215	Up	-	-	-	gi|255562605|ref|XP_002522308.1|/1.24307e-06/conserved hypothetical protein [Ricinus communis]
Unigene20671_JX	394	0	38	0.001	11.7509	13.5205	Up	-	-	-	-
Unigene55570_JX	166	0	16	0.001	11.7434	13.5196	Up	-	-	-	-
Unigene33303_JX	270	0	26	0.001	11.7326	13.5182	Up	-	-	-	-
Unigene37178_JX	603	0	58	0.001	11.7191	13.5166	Up	-	-	-	-
Unigene21796_JX	156	0	15	0.001	11.7152	13.5161	Up	-	-	-	-
Unigene56674_JX	407	0	39	0.001	11.6749	13.5111	Up	-	-	-	-
Unigene44915_JX	188	0	18	0.001	11.6654	13.5099	Up	-	-	-	gi|40641599|emb|CAE54279.1|/5.86412e-09/putative alanine aminotransferase [Triticum aestivum]
Unigene8008_JX	230	0	22	0.001	11.6541	13.5085	Up	-	-	-	-
CL3383.Contig1_JX	241	0	23	0.001	11.6277	13.5053	Up	-	-	-	-
Unigene20566_JX	315	0	30	0.001	11.6036	13.5023	Up	-	-	-	-
Unigene64405_JX	189	0	18	0.001	11.6036	13.5023	Up	-	-	-	gi|147780116|emb|CAN77801.1|/4.62492e-22/hypothetical protein VITISV_031477 [Vitis vinifera]
Unigene2701_JX	473	0	45	0.001	11.5914	13.5008	Up	-	-	-	-
Unigene32947_JX	263	0	25	0.001	11.5816	13.4995	Up	-	-	-	-
Unigene32543_JX	863	0	82	0.001	11.5767	13.4989	Up	-	-	-	gi|297740904|emb|CBI31086.3|/2.01596e-96/unnamed protein product [Vitis vinifera]
CL5046.Contig1_JX	158	0	15	0.001	11.5669	13.4977	Up	-	-	-	-
Unigene45724_JX	190	0	18	0.001	11.5426	13.4947	Up	GO:0043231//intracellular membrane-bounded organelle;GO:0031410//cytoplasmic vesicle	GO:0016709//oxidoreductase activity, acting on paired donors, with incorporation or reduction of molecular oxygen, NADH or NADPH as one donor, and incorporation of one atom of oxygen;GO:0005506//iron ion binding	GO:0009965//leaf morphogenesis;GO:0010073//meristem maintenance;GO:0045927//positive regulation of growth;GO:0008152//metabolic process;GO:0003006//reproductive developmental process;GO:0008283//cell proliferation	gi|255547149|ref|XP_002514632.1|/1.34851e-24/cytochrome P450, putative [Ricinus communis]
Unigene35988_JX	360	0	34	0.001	11.5069	13.4902	Up	-	-	-	gi|242082247|ref|XP_002445892.1|/1.39583e-10/hypothetical protein SORBIDRAFT_07g027540 [Sorghum bicolor]
Unigene4188_JX	339	0	32	0.001	11.5009	13.4895	Up	-	-	-	-
CL3580.Contig1_JX	350	0	33	0.001	11.4876	13.4878	Up	-	-	-	-
CL7104.Contig1_JX	851	0	80	0.001	11.4536	13.4835	Up	-	-	-	gi|225441529|ref|XP_002280711.1|/8.69498e-36/PREDICTED: hypothetical protein [Vitis vinifera]
CL11165.Contig1_JX	734	0	69	0.001	11.4535	13.4835	Up	-	-	-	gi|225432296|ref|XP_002273224.1|/2.85326e-26/PREDICTED: hypothetical protein [Vitis vinifera]
Unigene12168_JX	288	0	27	0.001	11.4223	13.4796	Up	-	-	-	-
Unigene3086_JX	192	0	18	0.001	11.4223	13.4796	Up	-	-	-	gi|224069527|ref|XP_002326365.1|/7.1441e-08/predicted protein [Populus trichocarpa]
Unigene43741_JX	555	0	52	0.001	11.4155	13.4787	Up	-	-	-	-
Unigene24514_JX	235	0	22	0.001	11.4061	13.4775	Up	-	-	-	-
Unigene62868_JX	513	0	48	0.001	11.4001	13.4768	Up	-	-	-	gi|157165826|gb|ABV25002.1|/2.25097e-18/polygalacturonase 5 [Oncidium Gower Ramsey]
Unigene17412_JX	278	0	26	0.001	11.3949	13.4761	Up	-	-	-	-
Unigene34758_JX	246	0	23	0.001	11.3914	13.4757	Up	-	-	-	-
Unigene719_JX	150	0	14	0.001	11.3716	13.4731	Up	GO:0044464//cell part	GO:0016787//hydrolase activity	-	gi|297793631|ref|XP_002864700.1|/2.01315e-20/CAAX amino terminal protease family protein [Arabidopsis lyrata subsp. lyrata]
Unigene69759_JX	150	0	14	0.001	11.3716	13.4731	Up	-	-	-	-
Unigene20545_JX	579	0	54	0.001	11.3631	13.4721	Up	-	-	-	-
Unigene44605_JX	226	0	21	0.001	11.3212	13.4667	Up	-	-	-	-
Unigene43916_JX	183	0	17	0.001	11.3183	13.4664	Up	-	-	-	-
Unigene5916_JX	183	0	17	0.001	11.3183	13.4664	Up	-	-	-	gi|225454502|ref|XP_002277075.1|/1.07511e-10/PREDICTED: hypothetical protein [Vitis vinifera]
CL6076.Contig1_JX	248	0	23	0.001	11.2995	13.464	Up	-	-	-	-
CL2878.Contig1_JX	249	0	23	0.001	11.2541	13.4582	Up	-	-	-	-
Unigene49370_JX	206	0	19	0.001	11.2375	13.456	Up	-	-	-	-
Unigene53886_JX	152	0	14	0.001	11.2219	13.454	Up	-	-	-	-
CL3480.Contig1_JX	456	0	42	0.001	11.2219	13.454	Up	-	-	-	gi|240254510|ref|NP_179839.5|/1.47046e-12/catalytic/ transferase [Arabidopsis thaliana]
Unigene63330_JX	576	0	53	0.001	11.2108	13.4526	Up	-	-	-	gi|224135797|ref|XP_002327306.1|/3.08864e-07/predicted protein [Populus trichocarpa]
Unigene61895_JX	457	0	42	0.001	11.1974	13.4509	Up	GO:0016020//membrane	-	-	gi|225442125|ref|XP_002273205.1|/7.74116e-40/PREDICTED: hypothetical protein [Vitis vinifera]
Unigene21140_JX	392	0	36	0.001	11.1892	13.4498	Up	-	-	-	-
Unigene13032_JX	251	0	23	0.001	11.1645	13.4466	Up	-	-	-	gi|255583564|ref|XP_002532538.1|/6.14592e-06/conserved hypothetical protein [Ricinus communis]
Unigene11085_JX	164	0	15	0.001	11.1437	13.4439	Up	-	GO:0008194//UDP-glycosyltransferase activity;GO:0016758//transferase activity, transferring hexosyl groups	-	gi|32816178|gb|AAP88406.1|/4.15863e-10/flavonoid glucosyl-transferase [Allium cepa]
CL7274.Contig1_JX	241	0	22	0.001	11.1222	13.4411	Up	-	-	-	-
Unigene12007_JX	539	0	49	0.001	11.0762	13.4352	Up	-	-	-	-
Unigene12280_JX	176	0	16	0.001	11.0762	13.4352	Up	-	-	-	-
Unigene35006_JX	474	0	43	0.001	11.0528	13.4321	Up	-	-	-	-
Unigene13251_JX	408	0	37	0.001	11.049	13.4316	Up	GO:0043234//protein complex;GO:0009536//plastid	GO:0016833//oxo-acid-lyase activity	GO:0009725//response to hormone stimulus;GO:0009850//auxin metabolic process;GO:0006568//tryptophan metabolic process;GO:0008652//cellular amino acid biosynthetic process;GO:0048527//lateral root development;GO:0006950//response to stress	gi|52631037|gb|AAU84988.1|/2.53848e-52/anthranilate synthase alpha 1 [Camptotheca acuminata]
Unigene36608_JX	320	0	29	0.001	11.0416	13.4307	Up	-	-	-	-
Unigene19487_JX	188	0	17	0.001	11.0173	13.4275	Up	-	-	-	-
Unigene39082_JX	155	0	14	0.001	11.0047	13.4258	Up	-	-	-	-
Unigene33765_JX	178	0	16	0.001	10.9517	13.4189	Up	-	-	-	-
Unigene16848_JX	245	0	22	0.001	10.9406	13.4174	Up	-	-	-	-
CL5101.Contig1_JX	156	0	14	0.001	10.9342	13.4166	Up	GO:0043231//intracellular membrane-bounded organelle;GO:0031224//intrinsic to membrane;GO:0015630//microtubule cytoskeleton	GO:0004672//protein kinase activity;GO:0003774//motor activity;GO:0032559//adenyl ribonucleotide binding	GO:0006464//protein modification process;GO:0007017//microtubule-based process	gi|296088325|emb|CBI36770.3|/5.11643e-16/unnamed protein product [Vitis vinifera]
Unigene62752_JX	156	0	14	0.001	10.9342	13.4166	Up	-	-	-	-
Unigene54221_JX	156	0	14	0.001	10.9342	13.4166	Up	-	-	-	-
Unigene49670_JX	535	0	48	0.001	10.9313	13.4162	Up	GO:0009532//plastid stroma;GO:0016020//membrane;GO:0030312//external encapsulating structure	GO:0030528//transcription regulator activity;GO:0016817//hydrolase activity, acting on acid anhydrides;GO:0051219//phosphoprotein binding;GO:0032559//adenyl ribonucleotide binding	GO:0048827//phyllome development;GO:0010038//response to metal ion	gi|113208405|gb|AAP45157.2|/4.1113e-53/hypothetical protein SBB1_21t00001 [Solanum bulbocastanum]
Unigene53185_JX	223	0	20	0.001	10.9272	13.4156	Up	-	-	-	-
Unigene12332_JX	279	0	25	0.001	10.9174	13.4143	Up	-	-	-	-
Unigene14006_JX	190	0	17	0.001	10.9013	13.4122	Up	-	-	-	-
Unigene8839_JX	380	0	34	0.001	10.9013	13.4122	Up	GO:0043231//intracellular membrane-bounded organelle;GO:0031410//cytoplasmic vesicle;GO:0016020//membrane	-	GO:0051707//response to other organism;GO:0007009//plasma membrane organization;GO:0006605//protein targeting;GO:0016197//endosome transport;GO:0046739//spread of virus in host;GO:0006950//response to stress	gi|225457921|ref|XP_002272757.1|/3.42182e-57/PREDICTED: hypothetical protein [Vitis vinifera]
Unigene66979_JX	190	0	17	0.001	10.9013	13.4122	Up	-	-	-	-
Unigene67018_JX	246	0	22	0.001	10.8961	13.4115	Up	-	-	-	-
Unigene56677_JX	179	0	16	0.001	10.8906	13.4108	Up	-	-	-	-
Unigene37267_JX	448	0	40	0.001	10.8784	13.4092	Up	-	-	-	-
Unigene21938_JX	202	0	18	0.001	10.8569	13.4063	Up	-	-	-	-
Unigene45228_JX	315	0	28	0.001	10.8301	13.4028	Up	-	-	-	-
Unigene36937_JX	169	0	15	0.001	10.814	13.4006	Up	-	-	-	-
Unigene8331_JX	620	0	55	0.001	10.8082	13.3998	Up	-	-	-	-
Unigene14908_JX	519	0	46	0.001	10.7988	13.3986	Up	-	-	-	-
Unigene36641_JX	158	0	14	0.001	10.7958	13.3982	Up	-	-	-	-
Unigene8484_JX	271	0	24	0.001	10.7901	13.3974	Up	-	-	-	-
Unigene5880_JX	329	0	29	0.001	10.7395	13.3906	Up	-	-	-	-
CL1598.Contig1_JX	261	0	23	0.001	10.7367	13.3903	Up	GO:0043231//intracellular membrane-bounded organelle	GO:0004674//protein serine/threonine kinase activity;GO:0032559//adenyl ribonucleotide binding	GO:0006464//protein modification process;GO:0023052//signaling	gi|255583653|ref|XP_002532581.1|/4.81199e-11/CBL-interacting serine/threonine-protein kinase, putative [Ricinus communis]
Unigene6132_JX	261	0	23	0.001	10.7367	13.3903	Up	-	-	-	-
Unigene42556_JX	216	0	19	0.001	10.7172	13.3876	Up	-	-	-	-
Unigene66312_JX	216	0	19	0.001	10.7172	13.3876	Up	-	-	-	-
Unigene12608_JX	387	0	34	0.001	10.7041	13.3859	Up	GO:0016020//membrane	GO:0004672//protein kinase activity;GO:0032559//adenyl ribonucleotide binding	GO:0006464//protein modification process	gi|147767779|emb|CAN78116.1|/1.80958e-42/hypothetical protein VITISV_001341 [Vitis vinifera]
Unigene33932_JX	354	0	31	0.001	10.6694	13.3812	Up	-	-	-	-
Unigene44829_JX	320	0	28	0.001	10.6608	13.38	Up	-	-	-	-
Unigene44497_JX	218	0	19	0.001	10.6189	13.3743	Up	-	-	-	-
Unigene69348_JX	161	0	14	0.001	10.5946	13.371	Up	-	-	-	-
Unigene8809_JX	415	0	36	0.001	10.5691	13.3676	Up	-	-	-	-
Unigene41375_JX	150	0	13	0.001	10.5593	13.3662	Up	-	-	-	-
Unigene33306_JX	277	0	24	0.001	10.5564	13.3658	Up	-	-	-	-
Unigene39927_JX	174	0	15	0.001	10.5033	13.3586	Up	-	-	-	-
Unigene14149_JX	174	0	15	0.001	10.5033	13.3586	Up	-	-	-	-
Unigene43601_JX	523	0	45	0.001	10.4832	13.3558	Up	-	-	-	-
Unigene11829_JX	1350	0	116	0.001	10.4691	13.3538	Up	-	-	-	gi|242043866|ref|XP_002459804.1|/6.749e-101/hypothetical protein SORBIDRAFT_02g011000 [Sorghum bicolor]
Unigene66819_JX	163	0	14	0.001	10.4646	13.3532	Up	-	-	-	-
Unigene54582_JX	163	0	14	0.001	10.4646	13.3532	Up	-	-	-	-
Unigene14708_JX	233	0	20	0.001	10.4582	13.3523	Up	-	-	-	-
Unigene44910_JX	338	0	29	0.001	10.4536	13.3517	Up	-	-	-	-
Unigene6047_JX	210	0	18	0.001	10.4433	13.3503	Up	-	-	-	-
Unigene11064_JX	678	0	58	0.001	10.4227	13.3474	Up	-	-	GO:0008152//metabolic process	gi|224109124|ref|XP_002315091.1|/8.40016e-43/predicted protein [Populus trichocarpa]
Unigene52070_JX	152	0	13	0.001	10.4204	13.3471	Up	-	-	-	-
Unigene36342_JX	562	0	48	0.001	10.4061	13.3451	Up	-	-	-	-
Unigene15067_JX	211	0	18	0.001	10.3938	13.3434	Up	-	-	-	-
CL4344.Contig1_JX	176	0	15	0.001	10.3839	13.3421	Up	-	-	-	gi|224129068|ref|XP_002328882.1|/4.25301e-07/predicted protein [Populus trichocarpa]
Unigene62710_JX	153	0	13	0.001	10.3523	13.3377	Up	-	-	-	-
Unigene6474_JX	330	0	28	0.001	10.3378	13.3356	Up	-	-	-	-
CL607.Contig1_JX	507	0	43	0.001	10.3334	13.335	Up	-	-	-	-
Unigene21862_JX	331	0	28	0.001	10.3066	13.3313	Up	-	-	-	-
Unigene34444_JX	154	0	13	0.001	10.285	13.3283	Up	-	-	-	-
CL1.Contig15_JX	972	0	82	0.001	10.2785	13.3273	Up	-	GO:0016462//pyrophosphatase activity;GO:0032559//adenyl ribonucleotide binding	-	gi|147828765|emb|CAN70797.1|/5.07181e-130/hypothetical protein VITISV_011590 [Vitis vinifera]
Unigene35914_JX	380	0	32	0.001	10.2601	13.3248	Up	-	-	-	-
CL5308.Contig1_JX	179	0	15	0.001	10.2099	13.3177	Up	-	-	-	-
Unigene5489_JX	549	0	46	0.001	10.2087	13.3175	Up	-	-	-	-
Unigene19396_JX	191	0	16	0.001	10.2063	13.3172	Up	-	-	-	-
Unigene48061_JX	203	0	17	0.001	10.2032	13.3167	Up	-	-	-	gi|296088020|emb|CBI35303.3|/4.29582e-15/unnamed protein product [Vitis vinifera]
Unigene23276_JX	263	0	22	0.001	10.1918	13.3151	Up	-	-	-	-
Unigene35025_JX	275	0	23	0.001	10.1901	13.3149	Up	-	GO:0016757//transferase activity, transferring glycosyl groups	-	gi|222619587|gb|EEE55719.1|/4.57796e-25/hypothetical protein OsJ_04191 [Oryza sativa Japonica Group]
Unigene37304_JX	347	0	29	0.001	10.1824	13.3138	Up	-	GO:0005488//binding	GO:0006351//transcription, DNA-dependent	gi|224085678|ref|XP_002307660.1|/1.32507e-08/predicted protein [Populus trichocarpa]
Unigene33554_JX	228	0	19	0.001	10.1532	13.3096	Up	-	-	-	-
Unigene44842_JX	180	0	15	0.001	10.1532	13.3096	Up	-	-	-	-
Unigene66690_JX	360	0	30	0.001	10.1532	13.3096	Up	GO:0016020//membrane	-	-	gi|225469440|ref|XP_002266219.1|/5.29188e-18/PREDICTED: hypothetical protein [Vitis vinifera]
Unigene34413_JX	228	0	19	0.001	10.1532	13.3096	Up	-	-	-	-
Unigene5511_JX	180	0	15	0.001	10.1532	13.3096	Up	GO:0043231//intracellular membrane-bounded organelle	GO:0016709//oxidoreductase activity, acting on paired donors, with incorporation or reduction of molecular oxygen, NADH or NADPH as one donor, and incorporation of one atom of oxygen;GO:0005506//iron ion binding	GO:0009965//leaf morphogenesis;GO:0010073//meristem maintenance;GO:0045927//positive regulation of growth;GO:0008152//metabolic process;GO:0003006//reproductive developmental process;GO:0008283//cell proliferation	gi|159902381|gb|ABX10790.1|/6.5117e-24/putative cytochrome P-450 [Glycine max]
Unigene66869_JX	276	0	23	0.001	10.1532	13.3096	Up	-	-	-	-
Unigene9139_JX	180	0	15	0.001	10.1532	13.3096	Up	-	-	-	-
Unigene35904_JX	288	0	24	0.001	10.1532	13.3096	Up	-	-	-	-
CL3889.Contig1_JX	433	0	36	0.001	10.1297	13.3063	Up	-	-	-	-
CL2961.Contig1_JX	325	0	27	0.001	10.1219	13.3052	Up	-	-	-	-
Unigene34039_JX	241	0	20	0.001	10.1111	13.3036	Up	-	-	-	gi|297736122|emb|CBI24160.3|/5.42295e-10/unnamed protein product [Vitis vinifera]
Unigene70193_JX	217	0	18	0.001	10.1064	13.303	Up	-	-	-	-
Unigene47426_JX	193	0	16	0.001	10.1006	13.3021	Up	-	-	GO:0006396//RNA processing	gi|224122892|ref|XP_002318942.1|/3.92995e-08/predicted protein [Populus trichocarpa]
Unigene41544_JX	157	0	13	0.001	10.0885	13.3004	Up	-	-	-	-
CL6304.Contig1_JX	556	0	46	0.001	10.0801	13.2992	Up	-	-	-	-
Unigene22650_JX	266	0	22	0.001	10.0768	13.2988	Up	-	-	-	-
Unigene63256_JX	375	0	31	0.001	10.072	13.2981	Up	-	-	-	-
Unigene23508_JX	873	0	72	0.001	10.0485	13.2947	Up	GO:0030529//ribonucleoprotein complex	GO:0005198//structural molecule activity	GO:0010467//gene expression	gi|125572544|gb|EAZ14059.1|/4.78099e-77/hypothetical protein OsJ_03983 [Oryza sativa Japonica Group]
Unigene1132_JX	279	0	23	0.001	10.044	13.294	Up	-	-	-	-
Unigene14575_JX	631	0	52	0.001	10.0405	13.2936	Up	-	-	-	-
Unigene58346_JX	170	0	14	0.001	10.0337	13.2926	Up	-	GO:0004672//protein kinase activity	-	gi|255577946|ref|XP_002529845.1|/7.2976e-07/serine/threonine-protein kinase, putative [Ricinus communis]
Unigene14324_JX	158	0	13	0.001	10.0247	13.2913	Up	-	-	-	-
Unigene37259_JX	219	0	18	0.001	10.0141	13.2897	Up	-	-	-	gi|255572880|ref|XP_002527372.1|/1.23089e-14/conserved hypothetical protein [Ricinus communis]
Unigene32526_JX	365	0	30	0.001	10.0141	13.2897	Up	-	-	-	gi|147845547|emb|CAN78493.1|/2.78631e-22/hypothetical protein VITISV_037041 [Vitis vinifera]
Unigene13610_JX	792	0	65	0.001	9.99934	13.2876	Up	-	-	-	gi|15242199|ref|NP_197009.1|/4.07294e-09/glycosyltransferase family 14 protein / core-2/I-branching enzyme family protein [Arabidopsis thaliana]
Unigene8388_JX	256	0	21	0.001	9.99454	13.2869	Up	-	-	-	-
CL4506.Contig1_JX	452	0	37	0.001	9.97348	13.2839	Up	-	-	-	-
Unigene6812_JX	281	0	23	0.001	9.97252	13.2837	Up	-	-	-	gi|255541007|ref|XP_002511568.1|/1.08504e-18/set, putative [Ricinus communis]
Unigene5573_JX	575	0	47	0.001	9.95895	13.2818	Up	GO:0031410//cytoplasmic vesicle	-	-	gi|226507812|ref|NP_001150311.1|/1.47784e-17/AAA ATPase containing von Willebrand factor type A [Zea mays]
Unigene2438_JX	196	0	16	0.001	9.94597	13.2799	Up	-	-	-	-
Unigene8748_JX	196	0	16	0.001	9.94597	13.2799	Up	-	-	-	-
Unigene34326_JX	467	0	38	0.001	9.91403	13.2753	Up	-	-	-	-
Unigene8048_JX	197	0	16	0.001	9.89549	13.2726	Up	GO:0043234//protein complex;GO:0044464//cell part	GO:0035251//UDP-glucosyltransferase activity	GO:0009860//pollen tube growth;GO:0006074;GO:0009555//pollen development	gi|301352771|gb|ADK74831.1|/2.52204e-31/CalS5-like protein [Cabomba caroliniana]
Unigene21889_JX	197	0	16	0.001	9.89549	13.2726	Up	-	-	-	-
Unigene58630_JX	197	0	16	0.001	9.89549	13.2726	Up	-	-	-	gi|226496301|ref|NP_001144776.1|/1.64615e-06/hypothetical protein LOC100277841 [Zea mays]
Unigene57603_JX	456	0	37	0.001	9.88599	13.2712	Up	-	-	-	-
Unigene41875_JX	185	0	15	0.001	9.87877	13.2701	Up	-	-	-	-
Unigene32788_JX	333	0	27	0.001	9.87877	13.2701	Up	-	-	-	gi|222641711|gb|EEE69843.1|/1.24602e-38/hypothetical protein OsJ_29610 [Oryza sativa Japonica Group]
Unigene17074_JX	247	0	20	0.001	9.86544	13.2682	Up	-	GO:0003824//catalytic activity	GO:0008152//metabolic process	gi|222615889|gb|EEE52021.1|/3.86511e-16/hypothetical protein OsJ_33739 [Oryza sativa Japonica Group]
Unigene12870_JX	507	0	41	0.001	9.85279	13.2663	Up	-	-	-	-
Unigene12748_JX	433	0	35	0.001	9.84835	13.2657	Up	-	-	-	-
Unigene9172_JX	297	0	24	0.001	9.84551	13.2652	Up	-	GO:0004672//protein kinase activity;GO:0000166//nucleotide binding	-	gi|224076439|ref|XP_002304943.1|/2.07984e-17/predicted protein [Populus trichocarpa]
Unigene14872_JX	681	0	55	0.001	9.84009	13.2645	Up	-	-	-	gi|225470613|ref|XP_002263476.1|/3.37808e-27/PREDICTED: hypothetical protein [Vitis vinifera]
Unigene32607_JX	223	0	18	0.001	9.83447	13.2636	Up	-	-	-	-
Unigene47924_JX	236	0	19	0.001	9.809	13.2599	Up	GO:0043232	GO:0016798//hydrolase activity, acting on glycosyl bonds;GO:0003916//DNA topoisomerase activity;GO:0032559//adenyl ribonucleotide binding	GO:0006259//DNA metabolic process;GO:0048229//gametophyte development;GO:0007127//meiosis I;GO:0009791//post-embryonic development;GO:0003006//reproductive developmental process	gi|30696943|ref|NP_176582.2|/4.16874e-18/SPO11-2 (SPORULATION 11-2); ATP binding / DNA binding / DNA topoisomerase (ATP-hydrolyzing)/ catalytic [Arabidopsis thaliana]
Unigene27331_JX	174	0	14	0.001	9.80307	13.259	Up	-	-	-	-
Unigene5336_JX	187	0	15	0.001	9.77311	13.2546	Up	-	-	-	-
Unigene12943_JX	237	0	19	0.001	9.76762	13.2538	Up	-	-	-	-
Unigene61811_JX	674	0	54	0.001	9.76151	13.2529	Up	-	-	-	gi|225467985|ref|XP_002269165.1|/3.75312e-27/PREDICTED: hypothetical protein [Vitis vinifera]
Unigene8314_JX	437	0	35	0.001	9.75821	13.2524	Up	-	-	-	-
Unigene2389_JX	663	0	53	0.001	9.7397	13.2497	Up	-	GO:0004672//protein kinase activity	-	gi|255558222|ref|XP_002520138.1|/1.06384e-18/Protein kinase APK1B, chloroplast precursor, putative [Ricinus communis]
Unigene12977_JX	313	0	25	0.001	9.73148	13.2484	Up	GO:0044444//cytoplasmic part;GO:0043229//intracellular organelle	-	-	gi|115467228|ref|NP_001057213.1|/7.2909e-07/Os06g0229200 [Oryza sativa Japonica Group]
Unigene20476_JX	288	0	23	0.001	9.73013	13.2482	Up	-	-	-	-
Unigene37452_JX	163	0	13	0.001	9.71715	13.2463	Up	-	-	-	-
Unigene2992_JX	163	0	13	0.001	9.71715	13.2463	Up	-	-	-	-
Unigene2082_JX	251	0	20	0.001	9.70822	13.245	Up	-	-	-	-
Unigene4190_JX	226	0	18	0.001	9.70392	13.2444	Up	-	-	-	-
Unigene51486_JX	289	0	23	0.001	9.69646	13.2432	Up	-	-	-	-
Unigene47680_JX	289	0	23	0.001	9.69646	13.2432	Up	-	-	-	-
Unigene714_JX	176	0	14	0.001	9.69167	13.2425	Up	-	-	-	gi|226528381|ref|NP_001145638.1|/1.90025e-23/hypothetical protein LOC100279125 [Zea mays]
Unigene6171_JX	214	0	17	0.001	9.67873	13.2406	Up	-	-	-	gi|222629773|gb|EEE61905.1|/2.10606e-14/hypothetical protein OsJ_16626 [Oryza sativa Japonica Group]
Unigene16872_JX	315	0	25	0.001	9.6697	13.2393	Up	-	-	GO:0009725//response to hormone stimulus;GO:0006950//response to stress	gi|296084594|emb|CBI25615.3|/5.56951e-15/unnamed protein product [Vitis vinifera]
Unigene34234_JX	202	0	16	0.001	9.65055	13.2364	Up	-	-	-	-
Unigene44211_JX	240	0	19	0.001	9.64552	13.2356	Up	-	-	-	-
CL10715.Contig1_JX	556	0	44	0.001	9.64187	13.2351	Up	-	-	-	-
Unigene70221_JX	278	0	22	0.001	9.64187	13.2351	Up	-	-	-	-
Unigene51393_JX	304	0	24	0.001	9.6188	13.2316	Up	-	-	-	-
Unigene8219_JX	279	0	22	0.001	9.60731	13.2299	Up	-	-	-	-
Unigene62277_JX	203	0	16	0.001	9.60301	13.2293	Up	-	-	-	-
Unigene33624_JX	406	0	32	0.001	9.60301	13.2293	Up	-	-	-	-
Unigene70063_JX	394	0	31	0.001	9.58625	13.2268	Up	-	-	-	-
Unigene743_JX	178	0	14	0.001	9.58278	13.2262	Up	-	-	-	-
Unigene27767_JX	229	0	18	0.001	9.5768	13.2253	Up	-	-	-	-
Unigene61950_JX	331	0	26	0.001	9.57037	13.2244	Up	-	-	-	-
Unigene2232_JX	191	0	15	0.001	9.56844	13.2241	Up	-	-	-	-
Unigene13393_JX	166	0	13	0.001	9.54154	13.22	Up	-	-	-	-
Unigene42512_JX	294	0	23	0.001	9.53156	13.2185	Up	-	-	-	gi|225443724|ref|XP_002265304.1|/4.69371e-11/PREDICTED: hypothetical protein [Vitis vinifera]
Unigene42775_JX	320	0	25	0.001	9.51861	13.2165	Up	-	-	-	-
Unigene12777_JX	167	0	13	0.001	9.48441	13.2113	Up	-	-	-	-
Unigene26004_JX	167	0	13	0.001	9.48441	13.2113	Up	-	-	-	-
Unigene35479_JX	180	0	14	0.001	9.4763	13.2101	Up	-	-	-	-
Unigene34814_JX	232	0	18	0.001	9.45296	13.2066	Up	-	-	-	-
Unigene14842_JX	387	0	30	0.001	9.44482	13.2053	Up	GO:0043231//intracellular membrane-bounded organelle;GO:0030312//external encapsulating structure	-	-	gi|124360660|gb|ABN08649.1|/4.29712e-52/C2 [Medicago truncatula]
Unigene38764_JX	310	0	24	0.001	9.43263	13.2034	Up	-	-	-	-
CL11244.Contig1_JX	956	0	74	0.001	9.43099	13.2032	Up	-	-	-	gi|38344352|emb|CAD40174.2|/2.34248e-19/OSJNBa0061A09.13 [Oryza sativa Japonica Group]
Unigene16047_JX	194	0	15	0.001	9.42048	13.2016	Up	-	-	-	-
CL6261.Contig1_JX	220	0	17	0.001	9.41477	13.2007	Up	-	-	-	-
Unigene68478_JX	466	0	36	0.001	9.41239	13.2003	Up	-	-	-	-
Unigene44690_JX	324	0	25	0.001	9.40109	13.1986	Up	-	-	-	-
Unigene13565_JX	454	0	35	0.001	9.39281	13.1973	Up	-	-	-	-
Unigene49049_JX	377	0	29	0.001	9.37217	13.1942	Up	-	-	-	-
CL4235.Contig1_JX	260	0	20	0.001	9.37217	13.1942	Up	-	-	-	-
Unigene35069_JX	182	0	14	0.001	9.37217	13.1942	Up	GO:0044424//intracellular part	GO:0046914//transition metal ion binding;GO:0019787//small conjugating protein ligase activity	GO:0032446//protein modification by small protein conjugation;GO:0006355//regulation of transcription, DNA-dependent;GO:0006950//response to stress	gi|268044007|gb|ACY92092.1|/3.69512e-11/HOS1 [Citrus trifoliata]
Unigene56704_JX	677	0	52	0.001	9.35832	13.192	Up	GO:0043231//intracellular membrane-bounded organelle	GO:0003677//DNA binding;GO:0001071	GO:0006351//transcription, DNA-dependent	gi|237701153|gb|ACR16037.1|/4.72586e-70/DEFICIENS-like MADS-box transcription factor [Gongora galeata]
Unigene21244_JX	378	0	29	0.001	9.34737	13.1903	Up	GO:0030874//nucleolar chromatin	GO:0003723//RNA binding	GO:0007126//meiosis;GO:0009553//embryo sac development;GO:0070076//histone lysine demethylation	gi|218193919|gb|EEC76346.1|/1.83132e-26/hypothetical protein OsI_13926 [Oryza sativa Indica Group]
Unigene41835_JX	365	0	28	0.001	9.34649	13.1902	Up	-	-	-	gi|222640613|gb|EEE68745.1|/1.9162e-47/hypothetical protein OsJ_27435 [Oryza sativa Japonica Group]
Unigene64457_JX	287	0	22	0.001	9.33951	13.1891	Up	-	-	-	-
CL7863.Contig1_JX	235	0	18	0.001	9.33228	13.188	Up	-	-	-	-
CL8631.Contig1_JX	366	0	28	0.001	9.32095	13.1863	Up	-	-	-	-
Unigene32942_JX	157	0	12	0.001	9.31247	13.1849	Up	-	-	-	-
CL6898.Contig1_JX	157	0	12	0.001	9.31247	13.1849	Up	-	-	-	-
Unigene13292_JX	707	0	54	0.001	9.30589	13.1839	Up	-	-	-	gi|148908697|gb|ABR17456.1|/4.38745e-13/unknown [Picea sitchensis]
CL11906.Contig1_JX	694	0	53	0.001	9.30464	13.1837	Up	GO:0031224//intrinsic to membrane	GO:0016491//oxidoreductase activity;GO:0005506//iron ion binding	GO:0048878//chemical homeostasis;GO:0032501//multicellular organismal process;GO:0009646//response to absence of light;GO:0000226//microtubule cytoskeleton organization;GO:0006091//generation of precursor metabolites and energy	gi|225451804|ref|XP_002281338.1|/7.30832e-90/PREDICTED: brassinosteroid-6-oxidase [Vitis vinifera]
Unigene12520_JX	223	0	17	0.001	9.28811	13.1812	Up	-	-	-	-
Unigene58039_JX	421	0	32	0.001	9.26086	13.1769	Up	-	-	-	gi|147775005|emb|CAN70471.1|/1.62798e-12/hypothetical protein VITISV_013478 [Vitis vinifera]
Unigene12759_JX	250	0	19	0.001	9.2597	13.1767	Up	-	-	-	-
Unigene67640_JX	343	0	26	0.001	9.23555	13.173	Up	-	-	-	-
Unigene26994_JX	198	0	15	0.001	9.23016	13.1721	Up	-	-	-	-
Unigene38975_JX	304	0	23	0.001	9.21802	13.1702	Up	-	-	-	-
Unigene67394_JX	410	0	31	0.001	9.21215	13.1693	Up	-	-	-	-
Unigene14161_JX	397	0	30	0.001	9.20691	13.1685	Up	-	-	-	-
Unigene50924_JX	345	0	26	0.001	9.18201	13.1646	Up	-	-	-	-
Unigene63316_JX	505	0	38	0.001	9.16802	13.1624	Up	GO:0043231//intracellular membrane-bounded organelle	GO:0016787//hydrolase activity;GO:0005488//binding	-	gi|297723167|ref|NP_001173947.1|/3.13634e-17/Os04g0432300 [Oryza sativa Japonica Group]
Unigene68742_JX	546	0	41	0.001	9.14902	13.1594	Up	-	-	-	-
Unigene21289_JX	360	0	27	0.001	9.13786	13.1576	Up	-	-	-	-
Unigene50370_JX	520	0	39	0.001	9.13786	13.1576	Up	GO:0016020//membrane;GO:0031410//cytoplasmic vesicle	-	GO:0006810//transport	gi|218185803|gb|EEC68230.1|/3.28336e-44/hypothetical protein OsI_36230 [Oryza sativa Indica Group]
Unigene16104_JX	962	0	72	0.001	9.11886	13.1546	Up	-	-	-	gi|224126795|ref|XP_002319928.1|/3.64216e-28/predicted protein [Populus trichocarpa]
Unigene69817_JX	361	0	27	0.001	9.11255	13.1536	Up	-	-	-	-
CL6255.Contig1_JX	214	0	16	0.001	9.1094	13.1531	Up	-	-	-	-
Unigene37374_JX	455	0	34	0.001	9.10439	13.1523	Up	-	-	-	-
CL10926.Contig1_JX	442	0	33	0.001	9.09651	13.1511	Up	-	-	-	-
Unigene22396_JX	201	0	15	0.001	9.0924	13.1504	Up	-	-	-	-
Unigene5521_JX	416	0	31	0.001	9.07929	13.1484	Up	-	-	-	-
Unigene32577_JX	591	0	44	0.001	9.07086	13.147	Up	GO:0055028//cortical microtubule	GO:0015631//tubulin binding	GO:0006810//transport;GO:0000902//cell morphogenesis;GO:0050879//multicellular organismal movement	gi|297736029|emb|CBI24067.3|/2.47414e-71/unnamed protein product [Vitis vinifera]
Unigene13311_JX	175	0	13	0.001	9.05083	13.1438	Up	-	-	-	-
Unigene16508_JX	189	0	14	0.001	9.02505	13.1397	Up	-	-	-	-
CL4473.Contig1_JX	405	0	30	0.001	9.02505	13.1397	Up	-	-	-	gi|147857834|emb|CAN82859.1|/4.10585e-18/hypothetical protein VITISV_025377 [Vitis vinifera]
Unigene14871_JX	270	0	20	0.001	9.02505	13.1397	Up	-	-	-	gi|302803448|ref|XP_002983477.1|/3.78694e-11/hypothetical protein SELMODRAFT_118314 [Selaginella moellendorffii]
Unigene47282_JX	419	0	31	0.001	9.01428	13.138	Up	-	-	-	-
Unigene33373_JX	311	0	23	0.001	9.01054	13.1374	Up	-	-	-	-
Unigene32446_JX	311	0	23	0.001	9.01054	13.1374	Up	-	-	-	-
Unigene34344_JX	257	0	19	0.001	9.00749	13.1369	Up	-	-	-	-
CL6866.Contig1_JX	433	0	32	0.001	9.00421	13.1364	Up	-	-	-	-
Unigene36787_JX	203	0	15	0.001	9.00282	13.1362	Up	-	-	-	-
Unigene34513_JX	352	0	26	0.001	8.99941	13.1356	Up	GO:0043231//intracellular membrane-bounded organelle	GO:0005515//protein binding	GO:0009646//response to absence of light;GO:0010051//xylem and phloem pattern formation;GO:0009755//hormone-mediated signaling pathway;GO:0048513//organ development;GO:0009606//tropism	gi|225432228|ref|XP_002275515.1|/3.5875e-14/PREDICTED: hypothetical protein [Vitis vinifera]
Unigene44413_JX	325	0	24	0.001	8.99728	13.1353	Up	GO:0016020//membrane;GO:0015630//microtubule cytoskeleton	GO:0003774//motor activity;GO:0032559//adenyl ribonucleotide binding	GO:0007017//microtubule-based process	gi|242084422|ref|XP_002442636.1|/1.48398e-52/hypothetical protein SORBIDRAFT_08g000250 [Sorghum bicolor]
Unigene3648_JX	312	0	23	0.001	8.98166	13.1328	Up	-	-	-	-
Unigene69546_JX	353	0	26	0.001	8.97392	13.1315	Up	-	-	-	gi|224128145|ref|XP_002320255.1|/3.55832e-30/predicted protein [Populus trichocarpa]
Unigene12349_JX	462	0	34	0.001	8.96644	13.1303	Up	GO:0031410//cytoplasmic vesicle	GO:0003845//11-beta-hydroxysteroid dehydrogenase activity	GO:0008152//metabolic process	gi|242032297|ref|XP_002463543.1|/2.39153e-49/hypothetical protein SORBIDRAFT_01g001700 [Sorghum bicolor]
Unigene17597_JX	150	0	11	0.001	8.9348	13.1252	Up	-	-	-	-
Unigene300_JX	191	0	14	0.001	8.93055	13.1245	Up	-	-	-	-
Unigene21608_JX	164	0	12	0.001	8.91499	13.122	Up	-	-	-	-
Unigene9173_JX	164	0	12	0.001	8.91499	13.122	Up	-	-	-	-
Unigene49738_JX	397	0	29	0.001	8.90002	13.1196	Up	-	-	-	-
Unigene30965_JX	178	0	13	0.001	8.89829	13.1193	Up	-	-	-	-
Unigene530_JX	192	0	14	0.001	8.88403	13.117	Up	-	GO:0003676//nucleic acid binding	GO:0009987//cellular process	gi|27764548|gb|AAO23078.1|/1.2225e-17/polyprotein [Glycine max]
Unigene42025_JX	192	0	14	0.001	8.88403	13.117	Up	-	-	-	gi|90399130|emb|CAJ86059.1|/7.4339e-07/H0821G03.10 [Oryza sativa Indica Group]
Unigene22611_JX	192	0	14	0.001	8.88403	13.117	Up	-	-	-	-
Unigene44176_JX	151	0	11	0.001	8.87563	13.1156	Up	-	-	-	-
Unigene32749_JX	151	0	11	0.001	8.87563	13.1156	Up	GO:0031234//extrinsic to internal side of plasma membrane	-	GO:0023052//signaling;GO:0009987//cellular process	gi|115460308|ref|NP_001053754.1|/4.64107e-17/Os04g0599800 [Oryza sativa Japonica Group]
Unigene20819_JX	728	0	53	0.001	8.87009	13.1147	Up	-	-	-	-
Unigene14718_JX	165	0	12	0.001	8.86096	13.1132	Up	-	-	-	-
Unigene44726_JX	165	0	12	0.001	8.86096	13.1132	Up	-	-	-	-
Unigene51179_JX	289	0	21	0.001	8.85329	13.112	Up	-	-	-	gi|224078844|ref|XP_002305650.1|/1.36358e-13/predicted protein [Populus trichocarpa]
Unigene13983_JX	413	0	30	0.001	8.85023	13.1115	Up	-	-	-	-
Unigene41740_JX	276	0	20	0.001	8.82885	13.108	Up	-	-	-	-
Unigene16428_JX	276	0	20	0.001	8.82885	13.108	Up	-	-	-	-
Unigene8607_JX	290	0	21	0.001	8.82276	13.107	Up	-	-	-	-
Unigene33964_JX	525	0	38	0.001	8.81876	13.1064	Up	GO:0043231//intracellular membrane-bounded organelle;GO:0044444//cytoplasmic part;GO:0015630//microtubule cytoskeleton	GO:0003774//motor activity;GO:0032559//adenyl ribonucleotide binding	GO:0007017//microtubule-based process	gi|125541563|gb|EAY87958.1|/3.79277e-64/hypothetical protein OsI_09383 [Oryza sativa Indica Group]
Unigene27198_JX	152	0	11	0.001	8.81724	13.1061	Up	-	-	-	-
Unigene32872_JX	235	0	17	0.001	8.81382	13.1056	Up	-	-	-	-
Unigene45961_JX	222	0	16	0.001	8.78113	13.1002	Up	-	-	-	-
Unigene54690_JX	236	0	17	0.001	8.77648	13.0994	Up	-	-	-	-
CL625.Contig1_JX	597	0	43	0.001	8.77561	13.0993	Up	-	-	-	-
Unigene67613_JX	486	0	35	0.001	8.77435	13.0991	Up	-	-	-	gi|293331501|ref|NP_001169798.1|/1.1031e-13/hypothetical protein LOC100383689 [Zea mays]
CL1.Contig122_JX	1599	0	115	0.001	8.76259	13.0971	Up	-	GO:0016787//hydrolase activity;GO:0000166//nucleotide binding	-	gi|147828765|emb|CAN70797.1|/1.74827e-122/hypothetical protein VITISV_011590 [Vitis vinifera]
Unigene65336_JX	181	0	13	0.001	8.75081	13.0952	Up	GO:0031224//intrinsic to membrane	GO:0046914//transition metal ion binding;GO:0046873//metal ion transmembrane transporter activity;GO:0019829//cation-transporting ATPase activity;GO:0005515//protein binding;GO:0032559//adenyl ribonucleotide binding	GO:0051707//response to other organism;GO:0009206;GO:0006816//calcium ion transport	gi|224090499|ref|XP_002309002.1|/6.09073e-14/autoinhibited calcium ATPase [Populus trichocarpa]
CL6021.Contig1_JX	376	0	27	0.001	8.74902	13.0949	Up	-	-	-	-
Unigene27071_JX	195	0	14	0.001	8.74736	13.0946	Up	-	-	-	-
Unigene37359_JX	195	0	14	0.001	8.74736	13.0946	Up	-	-	-	-
Unigene44855_JX	404	0	29	0.001	8.74581	13.0944	Up	-	-	-	-
Unigene67471_JX	627	0	45	0.001	8.74437	13.0941	Up	-	-	-	-
Unigene38776_JX	251	0	18	0.001	8.7374	13.093	Up	-	-	-	-
Unigene44803_JX	265	0	19	0.001	8.73557	13.0927	Up	-	-	-	-
Unigene34253_JX	321	0	23	0.001	8.72984	13.0917	Up	-	-	-	-
Unigene27317_JX	252	0	18	0.001	8.70273	13.0873	Up	-	-	-	-
Unigene36537_JX	224	0	16	0.001	8.70273	13.0873	Up	-	-	-	-
Unigene55136_JX	154	0	11	0.001	8.70273	13.0873	Up	-	-	-	-
Unigene39513_JX	154	0	11	0.001	8.70273	13.0873	Up	-	-	-	-
Unigene6041_JX	252	0	18	0.001	8.70273	13.0873	Up	-	-	-	-
Unigene51178_JX	295	0	21	0.001	8.67323	13.0824	Up	-	-	-	gi|15218474|ref|NP_175039.1|/5.49396e-07/unknown protein [Arabidopsis thaliana]
Unigene67351_JX	281	0	20	0.001	8.67176	13.0821	Up	-	GO:0005488//binding	-	gi|302398727|gb|ADL36658.1|/2.26245e-16/C3HL domain class transcription factor [Malus x domestica]
Unigene13654_JX	281	0	20	0.001	8.67176	13.0821	Up	-	-	-	-
Unigene33523_JX	267	0	19	0.001	8.67013	13.0818	Up	-	-	-	-
Unigene57623_JX	310	0	22	0.001	8.64658	13.0779	Up	-	-	-	-
Unigene48662_JX	155	0	11	0.001	8.64658	13.0779	Up	-	-	-	-
Unigene121_JX	296	0	21	0.001	8.64392	13.0775	Up	-	-	-	-
Unigene15059_JX	268	0	19	0.001	8.63778	13.0764	Up	-	-	-	-
Unigene11048_JX	805	0	57	0.001	8.62705	13.0747	Up	-	GO:0046872//metal ion binding	-	gi|218189619|gb|EEC72046.1|/5.02174e-22/hypothetical protein OsI_04952 [Oryza sativa Indica Group]
Unigene65762_JX	226	0	16	0.001	8.62571	13.0744	Up	-	-	-	-
Unigene33361_JX	212	0	15	0.001	8.62062	13.0736	Up	-	-	-	-
Unigene41506_JX	382	0	27	0.001	8.6116	13.0721	Up	-	-	-	-
CL10969.Contig1_JX	651	0	46	0.001	8.60915	13.0717	Up	GO:0043231//intracellular membrane-bounded organelle	GO:0019187//beta-1,4-mannosyltransferase activity	GO:0008152//metabolic process	gi|242036715|ref|XP_002465752.1|/1.27085e-24/hypothetical protein SORBIDRAFT_01g045200 [Sorghum bicolor]
Unigene2109_JX	170	0	12	0.001	8.60034	13.0702	Up	-	-	-	-
Unigene6601_JX	241	0	17	0.001	8.59439	13.0692	Up	-	-	-	-
Unigene6259_JX	241	0	17	0.001	8.59439	13.0692	Up	-	-	-	-
Unigene14851_JX	156	0	11	0.001	8.59115	13.0686	Up	-	-	-	-
CL1575.Contig1_JX	554	0	39	0.001	8.57705	13.0663	Up	-	-	-	gi|224132256|ref|XP_002321294.1|/5.561e-11/predicted protein [Populus trichocarpa]
Unigene23886_JX	441	0	31	0.001	8.56459	13.0642	Up	-	-	-	gi|102140019|gb|ABF70150.1|/2.55764e-09/hypothetical protein MA4_112I10.22 [Musa acuminata]
Unigene4652_JX	313	0	22	0.001	8.5637	13.064	Up	-	-	-	-
Unigene6888_JX	313	0	22	0.001	8.5637	13.064	Up	GO:0043231//intracellular membrane-bounded organelle	GO:0001071;GO:0043565//sequence-specific DNA binding;GO:0005515//protein binding	GO:0006412//translation;GO:0009888//tissue development;GO:0010051//xylem and phloem pattern formation;GO:0009755//hormone-mediated signaling pathway;GO:0048513//organ development;GO:0009791//post-embryonic development;GO:0006351//transcription, DNA-dependent;GO:0000578//embryonic axis specification	gi|125550116|gb|EAY95938.1|/1.73318e-24/hypothetical protein OsI_17805 [Oryza sativa Indica Group]
Unigene21196_JX	185	0	13	0.001	8.5616	13.0637	Up	-	-	-	-
Unigene58191_JX	185	0	13	0.001	8.5616	13.0637	Up	-	-	-	-
Unigene41448_JX	185	0	13	0.001	8.5616	13.0637	Up	-	-	-	-
CL6200.Contig1_JX	185	0	13	0.001	8.5616	13.0637	Up	-	-	-	-
Unigene25843_JX	271	0	19	0.001	8.54216	13.0604	Up	-	-	-	-
Unigene20530_JX	271	0	19	0.001	8.54216	13.0604	Up	-	-	-	-
Unigene51189_JX	271	0	19	0.001	8.54216	13.0604	Up	-	-	-	-
Unigene1637_JX	214	0	15	0.001	8.54006	13.06	Up	GO:0044464//cell part	GO:0017111//nucleoside-triphosphatase activity;GO:0015604//phosphonate transmembrane transporter activity;GO:0032559//adenyl ribonucleotide binding	GO:0009207	gi|255582456|ref|XP_002532015.1|/4.68448e-30/ATP-binding cassette transporter, putative [Ricinus communis]
Unigene58692_JX	214	0	15	0.001	8.54006	13.06	Up	-	-	-	-
Unigene9129_JX	157	0	11	0.001	8.53643	13.0594	Up	GO:0043231//intracellular membrane-bounded organelle;GO:0030529//ribonucleoprotein complex	GO:0005198//structural molecule activity	GO:0010467//gene expression	gi|225432670|ref|XP_002278526.1|/3.30673e-15/PREDICTED: hypothetical protein [Vitis vinifera]
CL7234.Contig1_JX	157	0	11	0.001	8.53643	13.0594	Up	-	-	-	-
CL6920.Contig1_JX	200	0	14	0.001	8.52867	13.0581	Up	-	-	-	-
Unigene12515_JX	186	0	13	0.001	8.51557	13.0559	Up	-	-	-	-
Unigene51641_JX	415	0	29	0.001	8.51399	13.0556	Up	-	-	-	-
Unigene2592_JX	172	0	12	0.001	8.50034	13.0533	Up	-	-	-	-
Unigene53145_JX	301	0	21	0.001	8.50034	13.0533	Up	-	-	-	-
Unigene44438_JX	158	0	11	0.001	8.4824	13.0503	Up	GO:0030139//endocytic vesicle;GO:0016020//membrane	GO:0005515//protein binding;GO:0000166//nucleotide binding	GO:0009725//response to hormone stimulus;GO:0006897//endocytosis	gi|6625788|gb|AAF19398.1|AF203882_1/6.89495e-13/dynamin homolog [Astragalus sinicus]
Unigene67676_JX	316	0	22	0.001	8.4824	13.0503	Up	-	-	-	-
Unigene58020_JX	187	0	13	0.001	8.47003	13.0482	Up	-	-	-	-
CL2663.Contig1_JX	504	0	35	0.001	8.46098	13.0466	Up	-	-	-	-
Unigene47601_JX	288	0	20	0.001	8.46098	13.0466	Up	-	-	-	-
Unigene12359_JX	504	0	35	0.001	8.46098	13.0466	Up	-	-	-	-
Unigene44831_JX	274	0	19	0.001	8.44863	13.0445	Up	-	-	-	-
Unigene14775_JX	375	0	26	0.001	8.44745	13.0443	Up	-	-	-	-
Unigene65946_JX	592	0	41	0.001	8.43812	13.0427	Up	GO:0044444//cytoplasmic part	GO:0016410//N-acyltransferase activity	GO:0006498//N-terminal protein lipidation;GO:0010016//shoot morphogenesis	gi|226497756|ref|NP_001148827.1|/6.25569e-22/glycylpeptide N-tetradecanoyltransferase 1 [Zea mays]
Unigene70050_JX	722	0	50	0.001	8.43755	13.0426	Up	-	-	-	-
Unigene38992_JX	491	0	34	0.001	8.43686	13.0425	Up	-	-	-	-
CL7294.Contig1_JX	159	0	11	0.001	8.42906	13.0412	Up	-	-	-	-
CL10193.Contig1_JX	506	0	35	0.001	8.42754	13.0409	Up	GO:0043234//protein complex;GO:0044424//intracellular part	GO:0046872//metal ion binding;GO:0016836//hydro-lyase activity	GO:0006007//glucose catabolic process	gi|225455555|ref|XP_002267091.1|/8.79773e-28/PREDICTED: hypothetical protein [Vitis vinifera]
Unigene12233_JX	188	0	13	0.001	8.42498	13.0405	Up	-	-	-	-
Unigene32578_JX	304	0	21	0.001	8.41645	13.039	Up	GO:0016020//membrane	-	-	gi|225451866|ref|XP_002282329.1|/3.89625e-16/PREDICTED: hypothetical protein [Vitis vinifera]
Unigene58366_JX	174	0	12	0.001	8.40263	13.0366	Up	-	-	-	-
Unigene54111_JX	174	0	12	0.001	8.40263	13.0366	Up	-	-	-	-
Unigene8451_JX	334	0	23	0.001	8.39005	13.0345	Up	-	-	-	-
Unigene21480_JX	276	0	19	0.001	8.38741	13.034	Up	-	GO:0004702//receptor signaling protein serine/threonine kinase activity;GO:0032559//adenyl ribonucleotide binding	GO:0006464//protein modification process	gi|242063352|ref|XP_002452965.1|/1.20473e-25/hypothetical protein SORBIDRAFT_04g035640 [Sorghum bicolor]
Unigene57857_JX	683	0	47	0.001	8.38418	13.0335	Up	GO:0043231//intracellular membrane-bounded organelle	GO:0070567	GO:0009103//lipopolysaccharide biosynthetic process	gi|225467258|ref|XP_002262772.1|/3.62809e-09/PREDICTED: hypothetical protein [Vitis vinifera]
CL2173.Contig1_JX	407	0	28	0.001	8.38199	13.0331	Up	-	-	-	-
Unigene87_JX	189	0	13	0.001	8.3804	13.0328	Up	-	GO:0008146//sulfotransferase activity	-	gi|297736297|emb|CBI24935.3|/1.82292e-10/unnamed protein product [Vitis vinifera]
Unigene55398_JX	160	0	11	0.001	8.37637	13.0321	Up	GO:0044464//cell part	GO:0005083//small GTPase regulator activity	GO:0032011//ARF protein signal transduction	gi|297744456|emb|CBI37718.3|/1.29654e-11/unnamed protein product [Vitis vinifera]
Unigene15415_JX	160	0	11	0.001	8.37637	13.0321	Up	-	-	-	-
Unigene36394_JX	233	0	16	0.001	8.36657	13.0304	Up	-	-	-	-
Unigene304_JX	204	0	14	0.001	8.36144	13.0295	Up	-	-	-	-
Unigene6452_JX	277	0	19	0.001	8.35713	13.0288	Up	-	-	-	-
Unigene36760_JX	277	0	19	0.001	8.35713	13.0288	Up	-	-	-	-
Unigene36206_JX	745	0	51	0.001	8.3406	13.0259	Up	-	-	GO:0009987//cellular process	gi|297741339|emb|CBI32470.3|/1.45763e-33/unnamed protein product [Vitis vinifera]
Unigene5004_JX	234	0	16	0.001	8.33081	13.0242	Up	-	-	-	-
Unigene8507_JX	629	0	43	0.001	8.32916	13.024	Up	GO:0031410//cytoplasmic vesicle	-	-	gi|125539299|gb|EAY85694.1|/5.14451e-81/hypothetical protein OsI_07062 [Oryza sativa Indica Group]
Unigene22658_JX	278	0	19	0.001	8.32707	13.0236	Up	-	-	-	-
Unigene7079_JX	278	0	19	0.001	8.32707	13.0236	Up	-	-	-	-
Unigene5767_JX	820	0	56	0.001	8.32066	13.0225	Up	GO:0031981//nuclear lumen	-	-	gi|242078759|ref|XP_002444148.1|/1.31211e-09/hypothetical protein SORBIDRAFT_07g009570 [Sorghum bicolor]
Unigene46005_JX	249	0	17	0.001	8.31827	13.0221	Up	-	-	-	-
Unigene8844_JX	293	0	20	0.001	8.3166	13.0218	Up	-	-	-	-
Unigene58088_JX	323	0	22	0.001	8.29857	13.0186	Up	-	-	GO:0009987//cellular process	gi|222637613|gb|EEE67745.1|/1.07341e-18/hypothetical protein OsJ_25441 [Oryza sativa Japonica Group]
Unigene26333_JX	279	0	19	0.001	8.29722	13.0184	Up	-	-	-	-
Unigene26087_JX	235	0	16	0.001	8.29536	13.0181	Up	-	-	-	-
Unigene16757_JX	191	0	13	0.001	8.29265	13.0176	Up	-	-	-	-
Unigene13221_JX	191	0	13	0.001	8.29265	13.0176	Up	-	-	-	-
Unigene32103_JX	485	0	33	0.001	8.29002	13.0172	Up	-	GO:0016874//ligase activity	-	gi|225461945|ref|XP_002268896.1|/1.74082e-51/PREDICTED: similar to E3 ubiquitin-protein ligase UPL1 [Vitis vinifera]
Unigene36330_JX	162	0	11	0.001	8.27296	13.0142	Up	-	-	-	-
Unigene13348_JX	162	0	11	0.001	8.27296	13.0142	Up	-	-	-	-
Unigene42923_JX	162	0	11	0.001	8.27296	13.0142	Up	-	-	-	-
CL4917.Contig1_JX	162	0	11	0.001	8.27296	13.0142	Up	-	-	-	-
Unigene16776_JX	162	0	11	0.001	8.27296	13.0142	Up	-	-	-	-
Unigene23389_JX	339	0	23	0.001	8.26631	13.013	Up	-	-	-	-
Unigene27158_JX	251	0	17	0.001	8.25199	13.0105	Up	-	-	-	-
Unigene3584_JX	192	0	13	0.001	8.24946	13.0101	Up	-	-	-	-
Unigene5957_JX	222	0	15	0.001	8.23231	13.0071	Up	-	-	-	-
Unigene22617_JX	237	0	16	0.001	8.22536	13.0059	Up	GO:0031224//intrinsic to membrane	GO:0015174//basic amino acid transmembrane transporter activity;GO:0015172//acidic amino acid transmembrane transporter activity;GO:0015179//L-amino acid transmembrane transporter activity	GO:0006865//amino acid transport	gi|255570677|ref|XP_002526293.1|/3.18449e-26/GABA-specific permease, putative [Ricinus communis]
Unigene6079_JX	326	0	22	0.001	8.22221	13.0053	Up	GO:0043231//intracellular membrane-bounded organelle;GO:0044444//cytoplasmic part	GO:0005083//small GTPase regulator activity	GO:0009553//embryo sac development;GO:0032011//ARF protein signal transduction	gi|296089160|emb|CBI38863.3|/1.48578e-36/unnamed protein product [Vitis vinifera]
Unigene38747_JX	252	0	17	0.001	8.21924	13.0048	Up	-	-	-	gi|147767055|emb|CAN69871.1|/1.51029e-12/hypothetical protein VITISV_032284 [Vitis vinifera]
Unigene15102_JX	267	0	18	0.001	8.21381	13.0038	Up	-	-	-	-
Unigene5351_JX	178	0	12	0.001	8.21381	13.0038	Up	-	-	-	-
Unigene41748_JX	401	0	27	0.001	8.20357	13.002	Up	-	-	GO:0009987//cellular process;GO:0007275//multicellular organismal development	gi|86990840|gb|ABD15881.1|/2.32932e-29/MSP1 protein [Oryza longistaminata]
Unigene5054_JX	238	0	16	0.001	8.1908	12.9998	Up	-	-	-	-
Unigene55435_JX	238	0	16	0.001	8.1908	12.9998	Up	GO:0005618//cell wall;GO:0031410//cytoplasmic vesicle	GO:0016491//oxidoreductase activity	GO:0008152//metabolic process	gi|255558758|ref|XP_002520403.1|/1.99927e-20/serine-threonine protein kinase, plant-type, putative [Ricinus communis]
Unigene36863_JX	283	0	19	0.001	8.17995	12.9979	Up	-	-	-	-
Unigene6176_JX	477	0	32	0.001	8.17363	12.9968	Up	-	-	-	-
Unigene16753_JX	164	0	11	0.001	8.17207	12.9965	Up	-	-	-	-
CL3379.Contig1_JX	522	0	35	0.001	8.16923	12.996	Up	-	-	-	gi|125540149|gb|EAY86544.1|/2.44064e-31/hypothetical protein OsI_07926 [Oryza sativa Indica Group]
CL6142.Contig1_JX	358	0	24	0.001	8.16792	12.9958	Up	-	-	-	-
Unigene64368_JX	194	0	13	0.001	8.16441	12.9951	Up	GO:0043234//protein complex	GO:0032559//adenyl ribonucleotide binding;GO:0016728	GO:0006259//DNA metabolic process;GO:0009142//nucleoside triphosphate biosynthetic process;GO:0010038//response to metal ion	gi|4151068|emb|CAA71816.1|/4.17936e-26/ribonucleotide reductase [Nicotiana tabacum]
Unigene36132_JX	209	0	14	0.001	8.16141	12.9946	Up	-	-	-	-
Unigene26601_JX	254	0	17	0.001	8.15452	12.9934	Up	-	-	-	-
Unigene9321_JX	150	0	10	0.001	8.12254	12.9877	Up	-	-	-	-
CL4809.Contig1_JX	150	0	10	0.001	8.12254	12.9877	Up	-	-	-	-
Unigene939_JX	150	0	10	0.001	8.12254	12.9877	Up	-	-	-	-
Unigene45241_JX	315	0	21	0.001	8.12254	12.9877	Up	-	-	-	-
Unigene48361_JX	150	0	10	0.001	8.12254	12.9877	Up	-	-	-	-
Unigene65040_JX	210	0	14	0.001	8.12254	12.9877	Up	-	-	-	-
Unigene27737_JX	180	0	12	0.001	8.12254	12.9877	Up	-	-	-	-
Unigene65569_JX	316	0	21	0.001	8.09684	12.9831	Up	-	-	-	gi|225430896|ref|XP_002269989.1|/7.279e-30/PREDICTED: hypothetical protein [Vitis vinifera]
Unigene9510_JX	271	0	18	0.001	8.09257	12.9824	Up	-	-	-	-
Unigene14649_JX	256	0	17	0.001	8.09082	12.9821	Up	-	-	-	-
Unigene64862_JX	241	0	16	0.001	8.08884	12.9817	Up	-	-	-	-
Unigene66980_JX	226	0	15	0.001	8.0866	12.9813	Up	-	-	-	-
Unigene48515_JX	196	0	13	0.001	8.0811	12.9803	Up	-	-	-	-
Unigene10144_JX	392	0	26	0.001	8.0811	12.9803	Up	-	-	-	-
Unigene37157_JX	166	0	11	0.001	8.07361	12.979	Up	-	-	-	-
Unigene6772_JX	151	0	10	0.001	8.06875	12.9781	Up	-	-	-	-
Unigene44788_JX	287	0	19	0.001	8.06594	12.9776	Up	-	-	-	gi|147862608|emb|CAN79339.1|/4.40327e-07/hypothetical protein VITISV_044312 [Vitis vinifera]
Unigene42416_JX	287	0	19	0.001	8.06594	12.9776	Up	-	-	-	-
Unigene39305_JX	212	0	14	0.001	8.04592	12.974	Up	-	-	-	-
Unigene48253_JX	288	0	19	0.001	8.03793	12.9726	Up	-	-	-	-
Unigene21102_JX	243	0	16	0.001	8.02227	12.9698	Up	GO:0043231//intracellular membrane-bounded organelle	GO:0031559//oxidosqualene cyclase activity	GO:0016104//triterpenoid biosynthetic process;GO:0009668;GO:0048229//gametophyte development;GO:0006355//regulation of transcription, DNA-dependent	gi|5922599|dbj|BAA84603.1|/2.59257e-12/oxidosqualene cyclase [Allium macrostemon]
Unigene43791_JX	244	0	16	0.001	7.98939	12.9639	Up	-	-	-	-
Unigene1180_JX	290	0	19	0.001	7.9825	12.9626	Up	-	-	-	gi|15218474|ref|NP_175039.1|/7.17278e-08/unknown protein [Arabidopsis thaliana]
Unigene12822_JX	519	0	34	0.001	7.98169	12.9625	Up	-	-	-	-
Unigene37446_JX	336	0	22	0.001	7.9775	12.9617	Up	GO:0043234//protein complex;GO:0044464//cell part	GO:0035251//UDP-glucosyltransferase activity	GO:0009860//pollen tube growth;GO:0006074;GO:0009555//pollen development	gi|222635079|gb|EEE65211.1|/1.28199e-43/hypothetical protein OsJ_20355 [Oryza sativa Japonica Group]
Unigene32462_JX	168	0	11	0.001	7.9775	12.9617	Up	-	-	-	-
CL1798.Contig1_JX	275	0	18	0.001	7.97486	12.9612	Up	-	-	-	-
Unigene17088_JX	535	0	35	0.001	7.97072	12.9605	Up	GO:0043231//intracellular membrane-bounded organelle	-	-	gi|242073704|ref|XP_002446788.1|/6.1578e-41/hypothetical protein SORBIDRAFT_06g022650 [Sorghum bicolor]
Unigene58521_JX	214	0	14	0.001	7.97072	12.9605	Up	-	-	-	-
Unigene13183_JX	367	0	24	0.001	7.96762	12.9599	Up	-	-	-	-
Unigene55581_JX	627	0	41	0.001	7.96709	12.9598	Up	-	GO:0016757//transferase activity, transferring glycosyl groups	-	gi|209954691|dbj|BAG80536.1|/3.20993e-59/UDP-glucose:glucosyltransferase [Lycium barbarum]
Unigene50686_JX	261	0	17	0.001	7.93582	12.9542	Up	-	-	-	-
Unigene23605_JX	169	0	11	0.001	7.93029	12.9532	Up	-	-	-	-
Unigene46019_JX	169	0	11	0.001	7.93029	12.9532	Up	-	-	-	-
Unigene18090_JX	246	0	16	0.001	7.92443	12.9521	Up	-	-	-	-
Unigene14768_JX	508	0	33	0.001	7.91468	12.9503	Up	-	-	-	-
Unigene44567_JX	154	0	10	0.001	7.91157	12.9497	Up	-	-	-	-
Unigene55775_JX	154	0	10	0.001	7.91157	12.9497	Up	-	-	-	-
Unigene15094_JX	601	0	39	0.001	7.9063	12.9488	Up	GO:0043231//intracellular membrane-bounded organelle	GO:0003676//nucleic acid binding	-	gi|71534140|emb|CAI46244.1|/3.54173e-36/Myb-like protein [Humulus lupulus]
Unigene12082_JX	447	0	29	0.001	7.90449	12.9485	Up	GO:0009526//plastid envelope;GO:0016020//membrane	GO:0004620//phospholipase activity	GO:0044255//cellular lipid metabolic process	gi|218187597|gb|EEC70024.1|/1.37007e-27/hypothetical protein OsI_00588 [Oryza sativa Indica Group]
Unigene47452_JX	185	0	12	0.001	7.90302	12.9482	Up	-	-	-	-
Unigene8901_JX	185	0	12	0.001	7.90302	12.9482	Up	-	GO:0004672//protein kinase activity;GO:0032559//adenyl ribonucleotide binding	GO:0006464//protein modification process	gi|223452396|gb|ACM89525.1|/2.80775e-27/protein kinase family protein [Glycine max]
Unigene34071_JX	216	0	14	0.001	7.89692	12.9471	Up	-	-	-	-
Unigene12193_JX	340	0	22	0.001	7.88365	12.9446	Up	-	-	-	-
CL6976.Contig1_JX	170	0	11	0.001	7.88365	12.9446	Up	-	-	-	-
Unigene6692_JX	232	0	15	0.001	7.87747	12.9435	Up	-	-	-	-
Unigene13923_JX	325	0	21	0.001	7.87262	12.9426	Up	-	-	-	gi|147857541|emb|CAN78655.1|/1.75175e-10/hypothetical protein VITISV_010042 [Vitis vinifera]
CL5009.Contig1_JX	325	0	21	0.001	7.87262	12.9426	Up	-	-	-	-
Unigene36692_JX	186	0	12	0.001	7.86053	12.9404	Up	-	-	-	-
Unigene9462_JX	155	0	10	0.001	7.86053	12.9404	Up	-	-	-	-
Unigene9919_JX	248	0	16	0.001	7.86053	12.9404	Up	-	-	-	-
Unigene4492_JX	326	0	21	0.001	7.84847	12.9382	Up	-	GO:0005488//binding	-	gi|225464499|ref|XP_002272003.1|/2.16044e-11/PREDICTED: hypothetical protein [Vitis vinifera]
Unigene14946_JX	373	0	24	0.001	7.83945	12.9365	Up	-	-	-	-
Unigene6356_JX	218	0	14	0.001	7.82447	12.9338	Up	GO:0005789//endoplasmic reticulum membrane	GO:0016709//oxidoreductase activity, acting on paired donors, with incorporation or reduction of molecular oxygen, NADH or NADPH as one donor, and incorporation of one atom of oxygen;GO:0050662//coenzyme binding;GO:0000166//nucleotide binding	GO:0008152//metabolic process	gi|225428145|ref|XP_002281225.1|/1.83932e-10/PREDICTED: hypothetical protein [Vitis vinifera]
Unigene13653_JX	545	0	35	0.001	7.82447	12.9338	Up	-	-	-	-
Unigene780_JX	218	0	14	0.001	7.82447	12.9338	Up	GO:0031410//cytoplasmic vesicle	-	-	gi|225457003|ref|XP_002282364.1|/8.80072e-21/PREDICTED: hypothetical protein [Vitis vinifera]
Unigene16370_JX	577	0	37	0.001	7.81285	12.9316	Up	-	GO:0004672//protein kinase activity;GO:0000166//nucleotide binding	-	gi|147856780|emb|CAN79180.1|/1.75236e-50/hypothetical protein VITISV_019748 [Vitis vinifera]
Unigene54826_JX	156	0	10	0.001	7.81014	12.9311	Up	-	-	-	-
Unigene9028_JX	328	0	21	0.001	7.80061	12.9294	Up	-	-	-	-
Unigene22641_JX	266	0	17	0.001	7.78665	12.9268	Up	-	-	-	-
Unigene45442_JX	188	0	12	0.001	7.7769	12.925	Up	-	-	-	gi|147775497|emb|CAN71702.1|/2.3808e-10/hypothetical protein VITISV_038718 [Vitis vinifera]
Unigene44752_JX	282	0	18	0.001	7.7769	12.925	Up	-	-	-	-
Unigene32783_JX	329	0	21	0.001	7.7769	12.925	Up	-	-	-	gi|115475619|ref|NP_001061406.1|/2.72356e-06/Os08g0266700 [Oryza sativa Japonica Group]
Unigene27614_JX	188	0	12	0.001	7.7769	12.925	Up	GO:0043231//intracellular membrane-bounded organelle;GO:0031224//intrinsic to membrane	GO:0015171//amino acid transmembrane transporter activity	GO:0006865//amino acid transport	gi|297851622|ref|XP_002893692.1|/1.94311e-20/amino acid permease family protein [Arabidopsis lyrata subsp. lyrata]
Unigene29376_JX	251	0	16	0.001	7.76658	12.9231	Up	-	-	-	-
Unigene34917_JX	204	0	13	0.001	7.7642	12.9226	Up	GO:0043231//intracellular membrane-bounded organelle;GO:0016020//membrane	GO:0060089//molecular transducer activity;GO:0046872//metal ion binding;GO:0004629//phospholipase C activity	GO:0007165//signal transduction;GO:0044238//primary metabolic process	gi|58759049|gb|AAW81961.1|/1.13048e-15/phosphatidylinositol-specific phospholipase C 1 [Lilium davidii]
Unigene12547_JX	189	0	12	0.001	7.73576	12.9173	Up	-	-	-	-
Unigene39316_JX	583	0	37	0.001	7.73244	12.9167	Up	-	-	-	-
CL10080.Contig1_JX	284	0	18	0.001	7.72214	12.9148	Up	-	-	-	-
Unigene50097_JX	221	0	14	0.001	7.71825	12.9141	Up	-	-	-	-
Unigene68741_JX	158	0	10	0.001	7.71128	12.9128	Up	-	-	-	-
CL1676.Contig1_JX	237	0	15	0.001	7.71128	12.9128	Up	-	-	-	-
Unigene18076_JX	158	0	10	0.001	7.71128	12.9128	Up	-	-	-	-
Unigene38457_JX	395	0	25	0.001	7.71128	12.9128	Up	-	-	-	-
CL4044.Contig1_JX	380	0	24	0.001	7.69504	12.9097	Up	GO:0044444//cytoplasmic part;GO:0043231//intracellular membrane-bounded organelle	GO:0003824//catalytic activity	-	gi|225450098|ref|XP_002274747.1|/1.43218e-54/PREDICTED: hypothetical protein [Vitis vinifera]
Unigene44484_JX	285	0	18	0.001	7.69504	12.9097	Up	-	-	-	-
Unigene8524_JX	254	0	16	0.001	7.67484	12.9059	Up	-	-	-	-
Unigene32336_JX	413	0	26	0.001	7.6702	12.905	Up	-	-	-	-
Unigene34792_JX	159	0	10	0.001	7.66278	12.9037	Up	-	-	-	-
Unigene41836_JX	159	0	10	0.001	7.66278	12.9037	Up	GO:0043231//intracellular membrane-bounded organelle	GO:0004175//endopeptidase activity;GO:0042623//ATPase activity, coupled;GO:0032559//adenyl ribonucleotide binding	GO:0009057//macromolecule catabolic process;GO:0019538//protein metabolic process	gi|242053361|ref|XP_002455826.1|/1.81026e-21/hypothetical protein SORBIDRAFT_03g025820 [Sorghum bicolor]
Unigene13036_JX	159	0	10	0.001	7.66278	12.9037	Up	-	-	-	-
Unigene97_JX	191	0	12	0.001	7.65475	12.9021	Up	-	-	-	-
Unigene67451_JX	398	0	25	0.001	7.65315	12.9018	Up	GO:0043231//intracellular membrane-bounded organelle	GO:0003676//nucleic acid binding;GO:0046914//transition metal ion binding;GO:0001071	GO:0010065;GO:0006355//regulation of transcription, DNA-dependent	gi|255536775|ref|XP_002509454.1|/9.51411e-23/zinc finger protein, putative [Ricinus communis]
Unigene65671_JX	685	0	43	0.001	7.64824	12.9009	Up	-	-	-	gi|157781823|gb|ABV72237.1|/3.72761e-62/caleosin [Ficus pumila var. awkeotsang]
Unigene52932_JX	255	0	16	0.001	7.64475	12.9003	Up	-	-	-	-
Unigene3186_JX	255	0	16	0.001	7.64475	12.9003	Up	-	-	-	-
Unigene32965_JX	319	0	20	0.001	7.63876	12.8991	Up	-	-	-	-
Unigene4923_JX	368	0	23	0.001	7.61489	12.8946	Up	-	-	-	-
Unigene6720_JX	192	0	12	0.001	7.61489	12.8946	Up	-	-	-	-
Unigene5513_JX	272	0	17	0.001	7.61489	12.8946	Up	-	-	-	-
Unigene67022_JX	688	0	43	0.001	7.61489	12.8946	Up	GO:0043231//intracellular membrane-bounded organelle	-	GO:0043170	gi|255583564|ref|XP_002532538.1|/4.58709e-68/conserved hypothetical protein [Ricinus communis]
CL5154.Contig1_JX	160	0	10	0.001	7.61489	12.8946	Up	-	-	-	-
Unigene9393_JX	832	0	52	0.001	7.61489	12.8946	Up	GO:0044464//cell part	GO:0017111//nucleoside-triphosphatase activity;GO:0000166//nucleotide binding	-	gi|296090421|emb|CBI40240.3|/2.92394e-97/unnamed protein product [Vitis vinifera]
Unigene14841_JX	272	0	17	0.001	7.61489	12.8946	Up	-	-	-	-
Unigene1433_JX	256	0	16	0.001	7.61489	12.8946	Up	-	-	-	-
Unigene12883_JX	577	0	36	0.001	7.60169	12.8921	Up	-	-	-	-
Unigene14141_JX	369	0	23	0.001	7.59425	12.8907	Up	-	-	-	-
Unigene65954_JX	626	0	39	0.001	7.59056	12.89	Up	-	GO:0032559//adenyl ribonucleotide binding;GO:0003690//double-stranded DNA binding	GO:0006281//DNA repair	gi|297738843|emb|CBI28088.3|/1.86879e-83/unnamed protein product [Vitis vinifera]
Unigene21149_JX	514	0	32	0.001	7.58526	12.889	Up	-	GO:0003676//nucleic acid binding;GO:0034061	GO:0006260//DNA replication	gi|147822139|emb|CAN77045.1|/2.28515e-26/hypothetical protein VITISV_035256 [Vitis vinifera]
Unigene1227_JX	450	0	28	0.001	7.58104	12.8882	Up	-	-	-	-
Unigene14979_JX	177	0	11	0.001	7.57186	12.8864	Up	-	-	-	-
Unigene41629_JX	274	0	17	0.001	7.5593	12.884	Up	-	-	-	-
Unigene5211_JX	242	0	15	0.001	7.55195	12.8826	Up	-	-	-	-
Unigene6465_JX	468	0	29	0.001	7.5498	12.8822	Up	-	-	-	-
Unigene34449_JX	226	0	14	0.001	7.5475	12.8818	Up	-	-	-	-
Unigene22269_JX	194	0	12	0.001	7.53638	12.8797	Up	-	-	-	-
Unigene17016_JX	194	0	12	0.001	7.53638	12.8797	Up	-	-	-	-
Unigene12003_JX	664	0	41	0.001	7.52314	12.8771	Up	-	-	-	-
Unigene8813_JX	162	0	10	0.001	7.52087	12.8767	Up	-	-	-	-
Unigene15624_JX	162	0	10	0.001	7.52087	12.8767	Up	-	-	-	-
Unigene53723_JX	162	0	10	0.001	7.52087	12.8767	Up	-	-	-	-
Unigene18814_JX	162	0	10	0.001	7.52087	12.8767	Up	-	-	-	-
Unigene51499_JX	227	0	14	0.001	7.51425	12.8754	Up	GO:0043229//intracellular organelle	GO:0005488//binding	GO:0006260//DNA replication;GO:0007275//multicellular organismal development	gi|255584002|ref|XP_002532747.1|/6.45131e-24/conserved hypothetical protein [Ricinus communis]
Unigene53110_JX	211	0	13	0.001	7.50662	12.8739	Up	-	-	-	-
Unigene53794_JX	195	0	12	0.001	7.49773	12.8722	Up	-	-	-	-
Unigene44357_JX	244	0	15	0.001	7.49005	12.8708	Up	-	-	-	gi|222635554|gb|EEE65686.1|/4.2833e-07/hypothetical protein OsJ_21305 [Oryza sativa Japonica Group]
CL5978.Contig1_JX	179	0	11	0.001	7.48726	12.8702	Up	-	-	-	-
Unigene34625_JX	814	0	50	0.001	7.48392	12.8696	Up	-	-	-	-
Unigene36706_JX	163	0	10	0.001	7.47473	12.8678	Up	-	-	-	-
Unigene50265_JX	652	0	40	0.001	7.47473	12.8678	Up	GO:0031410//cytoplasmic vesicle	GO:0016757//transferase activity, transferring glycosyl groups	-	gi|115446315|ref|NP_001046937.1|/9.11703e-36/Os02g0511600 [Oryza sativa Japonica Group]
Unigene12881_JX	1224	0	75	0.001	7.46557	12.866	Up	-	-	-	gi|297600678|ref|NP_001049600.2|/1.2122e-45/Os03g0256800 [Oryza sativa Japonica Group]
Unigene8849_JX	849	0	52	0.001	7.46241	12.8654	Up	-	-	-	gi|225425623|ref|XP_002266484.1|/1.04093e-105/PREDICTED: hypothetical protein, partial [Vitis vinifera]
Unigene9273_JX	686	0	42	0.001	7.45948	12.8649	Up	-	-	-	gi|147858489|emb|CAN83506.1|/7.28492e-21/hypothetical protein VITISV_027576 [Vitis vinifera]
CL10081.Contig1_JX	229	0	14	0.001	7.44862	12.8628	Up	-	-	-	-
Unigene5108_JX	229	0	14	0.001	7.44862	12.8628	Up	-	-	-	-
Unigene36658_JX	311	0	19	0.001	7.44349	12.8618	Up	-	GO:0003676//nucleic acid binding	-	gi|225016150|gb|ACN78974.1|/2.12852e-06/retrotransposon protein [Glycine max]
CL10789.Contig1_JX	442	0	27	0.001	7.4426	12.8616	Up	-	-	-	gi|255566608|ref|XP_002524288.1|/2.52754e-10/conserved hypothetical protein [Ricinus communis]
Unigene33605_JX	262	0	16	0.001	7.4405	12.8612	Up	-	-	-	-
Unigene33609_JX	262	0	16	0.001	7.4405	12.8612	Up	-	-	-	-
Unigene53509_JX	262	0	16	0.001	7.4405	12.8612	Up	-	-	-	-
CL7099.Contig1_JX	213	0	13	0.001	7.43613	12.8603	Up	-	-	-	-
Unigene11502_JX	459	0	28	0.001	7.43239	12.8596	Up	GO:0031090//organelle membrane	GO:0046872//metal ion binding;GO:0016209//antioxidant activity;GO:0003824//catalytic activity	GO:0006950//response to stress;GO:0008152//metabolic process	gi|21594792|gb|AAM66044.1|/1.79012e-12/peroxidase [Arabidopsis thaliana]
Unigene20823_JX	328	0	20	0.001	7.42916	12.859	Up	-	-	-	-
Unigene34421_JX	197	0	12	0.001	7.42161	12.8575	Up	-	-	-	-
Unigene20108_JX	903	0	55	0.001	7.42093	12.8574	Up	GO:0031224//intrinsic to membrane	GO:0016597//amino acid binding	-	gi|297601677|ref|NP_001051246.2|/7.14766e-100/Os03g0745600 [Oryza sativa Japonica Group]
Unigene9304_JX	230	0	14	0.001	7.41624	12.8565	Up	-	-	-	-
Unigene64800_JX	411	0	25	0.001	7.41108	12.8555	Up	-	-	-	gi|270315130|gb|ACZ74601.1|/1.45279e-07/poor homologous synapsis 1 protein [Triticum aestivum]
Unigene1182_JX	181	0	11	0.001	7.40453	12.8542	Up	-	-	-	-
Unigene37698_JX	214	0	13	0.001	7.40138	12.8536	Up	-	-	-	-
CL10009.Contig1_JX	544	0	33	0.001	7.39092	12.8515	Up	-	-	-	-
Unigene43630_JX	264	0	16	0.001	7.38413	12.8502	Up	-	-	-	-
Unigene45242_JX	330	0	20	0.001	7.38413	12.8502	Up	-	-	-	-
Unigene1607_JX	165	0	10	0.001	7.38413	12.8502	Up	-	-	-	-
CL3491.Contig1_JX	347	0	21	0.001	7.37349	12.8481	Up	-	-	-	gi|110737963|dbj|BAF00918.1|/1.51256e-12/putative reverse transcriptase [Arabidopsis thaliana]
CL1072.Contig1_JX	562	0	34	0.001	7.37099	12.8476	Up	-	-	-	-
Unigene47685_JX	182	0	11	0.001	7.36384	12.8462	Up	GO:0016020//membrane;GO:0031410//cytoplasmic vesicle	-	-	gi|297736806|emb|CBI26007.3|/1.95932e-12/unnamed protein product [Vitis vinifera]
Unigene53218_JX	182	0	11	0.001	7.36384	12.8462	Up	-	-	-	-
Unigene13730_JX	331	0	20	0.001	7.36182	12.8458	Up	-	-	-	gi|242079383|ref|XP_002444460.1|/2.71677e-09/hypothetical protein SORBIDRAFT_07g022210 [Sorghum bicolor]
CL7200.Contig1_JX	298	0	18	0.001	7.35935	12.8454	Up	-	-	-	-
Unigene57182_JX	448	0	27	0.001	7.34292	12.8421	Up	-	-	-	gi|147790333|emb|CAN61197.1|/5.98443e-07/hypothetical protein VITISV_028348 [Vitis vinifera]
CL7156.Contig1_JX	216	0	13	0.001	7.33285	12.8402	Up	-	-	-	-
Unigene67996_JX	266	0	16	0.001	7.32861	12.8393	Up	-	GO:0003676//nucleic acid binding	-	gi|125536693|gb|EAY83181.1|/3.53949e-25/hypothetical protein OsI_38391 [Oryza sativa Indica Group]
Unigene44441_JX	316	0	19	0.001	7.32571	12.8388	Up	-	-	-	-
Unigene29925_JX	233	0	14	0.001	7.32075	12.8378	Up	-	-	-	-
Unigene34943_JX	283	0	17	0.001	7.3189	12.8374	Up	-	-	-	-
Unigene13594_JX	483	0	29	0.001	7.31533	12.8367	Up	-	-	-	gi|225438513|ref|XP_002275656.1|/1.23284e-07/PREDICTED: hypothetical protein [Vitis vinifera]
Unigene36807_JX	400	0	24	0.001	7.31029	12.8357	Up	-	-	-	gi|224133574|ref|XP_002321608.1|/3.8573e-16/predicted protein [Populus trichocarpa]
Unigene4059_JX	350	0	21	0.001	7.31029	12.8357	Up	-	-	-	-
Unigene14934_JX	250	0	15	0.001	7.31029	12.8357	Up	-	GO:0003824//catalytic activity	-	gi|108864075|gb|ABA91813.2|/1.27262e-27/Armadillo/beta-catenin-like repeat family protein, expressed [Oryza sativa Japonica Group]
Unigene36445_JX	167	0	10	0.001	7.2957	12.8328	Up	-	-	-	-
Unigene4413_JX	167	0	10	0.001	7.2957	12.8328	Up	GO:0043231//intracellular membrane-bounded organelle	GO:0016787//hydrolase activity	-	gi|296081650|emb|CBI20655.3|/2.68764e-09/unnamed protein product [Vitis vinifera]
Unigene18648_JX	518	0	31	0.001	7.29147	12.832	Up	-	-	-	gi|222618735|gb|EEE54867.1|/3.14173e-23/hypothetical protein OsJ_02356 [Oryza sativa Japonica Group]
Unigene53933_JX	418	0	25	0.001	7.28697	12.8311	Up	GO:0031410//cytoplasmic vesicle	GO:0016787//hydrolase activity	-	gi|225460231|ref|XP_002278194.1|/6.403e-43/PREDICTED: hypothetical protein [Vitis vinifera]
Unigene63741_JX	184	0	11	0.001	7.2838	12.8305	Up	-	-	-	-
CL2653.Contig1_JX	251	0	15	0.001	7.28117	12.83	Up	-	-	-	-
Unigene37305_JX	385	0	23	0.001	7.27864	12.8295	Up	-	-	-	-
CL7256.Contig1_JX	452	0	27	0.001	7.27794	12.8293	Up	-	-	-	gi|226504192|ref|NP_001140296.1|/4.6924e-09/hypothetical protein LOC100272341 [Zea mays]
Unigene33780_JX	653	0	39	0.001	7.2767	12.8291	Up	-	-	-	gi|242093958|ref|XP_002437469.1|/1.38252e-15/hypothetical protein SORBIDRAFT_10g027670 [Sorghum bicolor]
Unigene34036_JX	201	0	12	0.001	7.27392	12.8285	Up	-	-	-	-
Unigene29987_JX	336	0	20	0.001	7.25227	12.8242	Up	-	-	-	gi|225441084|ref|XP_002264613.1|/2.13283e-14/PREDICTED: hypothetical protein [Vitis vinifera]
Unigene1509_JX	252	0	15	0.001	7.25227	12.8242	Up	-	-	-	gi|224057242|ref|XP_002299190.1|/8.5288e-16/predicted protein [Populus trichocarpa]
Unigene1619_JX	185	0	11	0.001	7.24443	12.8227	Up	-	-	-	-
Unigene44042_JX	320	0	19	0.001	7.23414	12.8206	Up	-	-	-	-
Unigene22216_JX	219	0	13	0.001	7.2324	12.8203	Up	-	-	-	-
CL12262.Contig1_JX	775	0	46	0.001	7.23168	12.8201	Up	-	GO:0046872//metal ion binding	-	gi|302790343|ref|XP_002976939.1|/2.04153e-09/hypothetical protein SELMODRAFT_416803 [Selaginella moellendorffii]
CL5042.Contig1_JX	270	0	16	0.001	7.22004	12.8178	Up	-	-	-	-
CL1805.Contig1_JX	169	0	10	0.001	7.20936	12.8157	Up	-	-	-	-
Unigene8377_JX	169	0	10	0.001	7.20936	12.8157	Up	-	-	-	gi|224120016|ref|XP_002318221.1|/6.39702e-11/predicted protein [Populus trichocarpa]
Unigene53760_JX	186	0	11	0.001	7.20548	12.8149	Up	-	-	-	-
Unigene52730_JX	203	0	12	0.001	7.20226	12.8142	Up	-	-	-	-
Unigene792_JX	203	0	12	0.001	7.20226	12.8142	Up	-	-	-	-
Unigene62846_JX	203	0	12	0.001	7.20226	12.8142	Up	-	-	-	-
Unigene15144_JX	508	0	30	0.001	7.19517	12.8128	Up	-	-	-	-
Unigene44808_JX	356	0	21	0.001	7.18708	12.8112	Up	-	-	-	-
Unigene42424_JX	187	0	11	0.001	7.16695	12.8071	Up	-	-	-	-
Unigene1217_JX	272	0	16	0.001	7.16695	12.8071	Up	-	-	-	-
Unigene13541_JX	306	0	18	0.001	7.16695	12.8071	Up	-	-	-	-
Unigene14702_JX	187	0	11	0.001	7.16695	12.8071	Up	-	-	-	-
Unigene34147_JX	170	0	10	0.001	7.16695	12.8071	Up	-	GO:0003676//nucleic acid binding	GO:0006259//DNA metabolic process	gi|225432842|ref|XP_002279912.1|/9.2101e-10/PREDICTED: similar to polyprotein [Vitis vinifera]
Unigene16690_JX	648	0	38	0.001	7.14483	12.8027	Up	GO:0044424//intracellular part	-	-	gi|242054035|ref|XP_002456163.1|/8.78201e-15/hypothetical protein SORBIDRAFT_03g031480 [Sorghum bicolor]
Unigene33069_JX	256	0	15	0.001	7.13895	12.8015	Up	-	-	-	-
Unigene52476_JX	239	0	14	0.001	7.13696	12.8011	Up	-	-	-	-
Unigene46020_JX	222	0	13	0.001	7.13467	12.8006	Up	-	GO:0016874//ligase activity;GO:0005488//binding	GO:0009987//cellular process;GO:0008152//metabolic process	gi|302143800|emb|CBI22661.3|/4.07547e-18/unnamed protein product [Vitis vinifera]
Unigene63319_JX	205	0	12	0.001	7.13199	12.8001	Up	-	-	-	-
CL2237.Contig1_JX	393	0	23	0.001	7.13048	12.7998	Up	-	-	-	-
Unigene53249_JX	325	0	19	0.001	7.12285	12.7982	Up	-	-	-	-
Unigene37203_JX	462	0	27	0.001	7.12041	12.7977	Up	GO:0043234//protein complex;GO:0030312//external encapsulating structure	GO:0005488//binding	GO:0006952//defense response;GO:0010038//response to metal ion;GO:0048449	gi|261157174|gb|ACX54781.1|/5.36497e-25/DEAD/DEAH box helicase domain-containing protein PIE1 [Oryza sativa Japonica Group]
Unigene12449_JX	308	0	18	0.001	7.12041	12.7977	Up	GO:0043231//intracellular membrane-bounded organelle	GO:0003677//DNA binding	GO:0009686//gibberellin biosynthetic process;GO:0003006//reproductive developmental process;GO:0008283//cell proliferation;GO:0009639//response to red or far red light	gi|255637081|gb|ACU18872.1|/1.52701e-12/unknown [Glycine max]
Unigene13236_JX	291	0	17	0.001	7.11769	12.7972	Up	-	-	-	-
Unigene844_JX	257	0	15	0.001	7.11118	12.7959	Up	-	-	-	-
CL9967.Contig1_JX	514	0	30	0.001	7.11118	12.7959	Up	-	-	-	-
Unigene44627_JX	257	0	15	0.001	7.11118	12.7959	Up	-	-	-	-
CL6129.Contig1_JX	326	0	19	0.001	7.101	12.7938	Up	-	-	-	-
Unigene52177_JX	292	0	17	0.001	7.09332	12.7922	Up	-	-	-	-
Unigene36734_JX	378	0	22	0.001	7.09111	12.7918	Up	-	-	-	-
CL6190.Contig1_JX	258	0	15	0.001	7.08361	12.7903	Up	-	-	-	-
CL6885.Contig1_JX	172	0	10	0.001	7.08361	12.7903	Up	-	-	-	-
Unigene65819_JX	241	0	14	0.001	7.07774	12.7891	Up	-	-	-	gi|147844076|emb|CAN79017.1|/1.02272e-08/hypothetical protein VITISV_031491 [Vitis vinifera]
CL2446.Contig1_JX	1568	0	91	0.001	7.07096	12.7877	Up	-	GO:0016740//transferase activity	-	gi|225433720|ref|XP_002268786.1|/1.5921e-120/PREDICTED: hypothetical protein [Vitis vinifera]
Unigene1545_JX	483	0	28	0.001	7.06308	12.7861	Up	-	-	-	gi|62701868|gb|AAX92941.1|/1.62705e-12/retrotransposon protein, putative, Ty1-copia sub-class [Oryza sativa Japonica Group]
Unigene53546_JX	259	0	15	0.001	7.05626	12.7847	Up	-	-	-	-
Unigene21725_JX	259	0	15	0.001	7.05626	12.7847	Up	-	-	-	-
CL11206.Contig1_JX	449	0	26	0.001	7.05522	12.7845	Up	-	-	-	-
Unigene21668_JX	190	0	11	0.001	7.05379	12.7842	Up	-	-	-	gi|147822139|emb|CAN77045.1|/3.65206e-12/hypothetical protein VITISV_035256 [Vitis vinifera]
Unigene47395_JX	190	0	11	0.001	7.05379	12.7842	Up	-	-	-	-
Unigene36550_JX	190	0	11	0.001	7.05379	12.7842	Up	-	-	-	gi|261597692|gb|ACX85638.1|/3.33693e-07/putative transposase [Cucumis melo]
Unigene11961_JX	501	0	29	0.001	7.05251	12.7839	Up	-	-	-	gi|296085854|emb|CBI31178.3|/5.55789e-14/unnamed protein product [Vitis vinifera]
Unigene69342_JX	605	0	35	0.001	7.04849	12.7831	Up	-	-	-	gi|297741501|emb|CBI32633.3|/7.66516e-07/unnamed protein product [Vitis vinifera]
Unigene64767_JX	450	0	26	0.001	7.03954	12.7813	Up	GO:0043231//intracellular membrane-bounded organelle	-	-	gi|218193410|gb|EEC75837.1|/2.93195e-25/hypothetical protein OsI_12821 [Oryza sativa Indica Group]
Unigene33422_JX	554	0	32	0.001	7.03758	12.7809	Up	-	-	-	gi|255632135|gb|ACU16420.1|/6.36261e-07/unknown [Glycine max]
Unigene34657_JX	329	0	19	0.001	7.03625	12.7806	Up	-	-	-	gi|242037265|ref|XP_002466027.1|/2.63187e-09/hypothetical protein SORBIDRAFT_01g050295 [Sorghum bicolor]
Unigene43857_JX	329	0	19	0.001	7.03625	12.7806	Up	-	-	-	-
Unigene27104_JX	364	0	21	0.001	7.02912	12.7791	Up	-	-	-	-
Unigene53879_JX	208	0	12	0.001	7.02912	12.7791	Up	-	-	-	-
Unigene417_JX	208	0	12	0.001	7.02912	12.7791	Up	-	-	-	-
Unigene23973_JX	503	0	29	0.001	7.02447	12.7782	Up	-	-	-	-
Unigene34150_JX	243	0	14	0.001	7.01948	12.7771	Up	-	-	-	-
Unigene13488_JX	243	0	14	0.001	7.01948	12.7771	Up	-	-	-	-
Unigene8206_JX	191	0	11	0.001	7.01686	12.7766	Up	GO:0043231//intracellular membrane-bounded organelle	GO:0046914//transition metal ion binding;GO:0016769//transferase activity, transferring nitrogenous groups;GO:0048037//cofactor binding;GO:0016846//carbon-sulfur lyase activity;GO:0032559//adenyl ribonucleotide binding	GO:0008652//cellular amino acid biosynthetic process	gi|222637461|gb|EEE67593.1|/1.00007e-19/hypothetical protein OsJ_25140 [Oryza sativa Japonica Group]
Unigene22323_JX	191	0	11	0.001	7.01686	12.7766	Up	-	-	-	-
Unigene5534_JX	365	0	21	0.001	7.00987	12.7752	Up	-	-	-	-
Unigene33900_JX	1304	0	75	0.001	7.00756	12.7747	Up	-	-	-	gi|225428945|ref|XP_002263699.1|/2.77518e-35/PREDICTED: hypothetical protein [Vitis vinifera]
CL2478.Contig1_JX	313	0	18	0.001	7.00667	12.7745	Up	-	-	-	-
Unigene64820_JX	348	0	20	0.001	7.00219	12.7736	Up	-	-	-	-
Unigene3375_JX	174	0	10	0.001	7.00219	12.7736	Up	-	-	-	gi|222619600|gb|EEE55732.1|/7.03112e-10/hypothetical protein OsJ_04220 [Oryza sativa Japonica Group]
Unigene20508_JX	261	0	15	0.001	7.00219	12.7736	Up	-	-	-	-
Unigene9445_JX	209	0	12	0.001	6.99549	12.7722	Up	-	-	-	-
Unigene69062_JX	366	0	21	0.001	6.99071	12.7712	Up	-	-	-	-
Unigene15112_JX	244	0	14	0.001	6.99071	12.7712	Up	-	-	-	-
Unigene19377_JX	244	0	14	0.001	6.99071	12.7712	Up	-	-	-	-
Unigene42452_JX	262	0	15	0.001	6.97547	12.7681	Up	GO:0031224//intrinsic to membrane	GO:0004702//receptor signaling protein serine/threonine kinase activity;GO:0016628//oxidoreductase activity, acting on the CH-CH group of donors, NAD or NADP as acceptor;GO:0032559//adenyl ribonucleotide binding	GO:0006464//protein modification process	gi|255557913|ref|XP_002519985.1|/1.17975e-25/receptor protein kinase, putative [Ricinus communis]
CL3914.Contig1_JX	367	0	21	0.001	6.97167	12.7673	Up	GO:0044464//cell part	GO:0022891//substrate-specific transmembrane transporter activity	GO:0009566//fertilization	gi|15218229|ref|NP_177937.1|/9.86876e-22/UNE2 (unfertilized embryo sac 2); carbohydrate transmembrane transporter/ sugar:hydrogen symporter [Arabidopsis thaliana]
Unigene27993_JX	175	0	10	0.001	6.96218	12.7653	Up	-	-	-	-
Unigene25908_JX	175	0	10	0.001	6.96218	12.7653	Up	-	-	-	-
Unigene13908_JX	420	0	24	0.001	6.96218	12.7653	Up	-	-	-	-
Unigene64536_JX	245	0	14	0.001	6.96218	12.7653	Up	-	GO:0003676//nucleic acid binding	GO:0009987//cellular process	gi|27764548|gb|AAO23078.1|/4.71383e-22/polyprotein [Glycine max]
Unigene36989_JX	315	0	18	0.001	6.96218	12.7653	Up	-	GO:0043169//cation binding	GO:0006812//cation transport	gi|255576174|ref|XP_002528981.1|/3.47238e-33/metal ion binding protein, putative [Ricinus communis]
Unigene21900_JX	175	0	10	0.001	6.96218	12.7653	Up	-	-	-	gi|225443027|ref|XP_002267560.1|/8.54967e-16/PREDICTED: hypothetical protein [Vitis vinifera]
CL5067.Contig1_JX	175	0	10	0.001	6.96218	12.7653	Up	-	-	-	-
Unigene65601_JX	438	0	25	0.001	6.95423	12.7637	Up	-	-	-	-
Unigene65698_JX	333	0	19	0.001	6.95173	12.7632	Up	-	GO:0003676//nucleic acid binding;GO:0001071	GO:0032501//multicellular organismal process	gi|225464271|ref|XP_002270576.1|/3.15396e-58/PREDICTED: hypothetical protein [Vitis vinifera]
Unigene52194_JX	228	0	13	0.001	6.94691	12.7622	Up	-	-	-	-
CL6354.Contig1_JX	228	0	13	0.001	6.94691	12.7622	Up	-	-	-	gi|255540933|ref|XP_002511531.1|/1.5927e-14/conserved hypothetical protein [Ricinus communis]
Unigene21574_JX	193	0	11	0.001	6.94414	12.7616	Up	-	-	-	-
Unigene43619_JX	439	0	25	0.001	6.93839	12.7604	Up	-	-	-	-
Unigene46863_JX	281	0	16	0.001	6.9374	12.7602	Up	-	-	-	-
Unigene33787_JX	457	0	26	0.001	6.93171	12.759	Up	-	-	-	-
Unigene65687_JX	211	0	12	0.001	6.92918	12.7585	Up	-	-	-	-
CL7090.Contig1_JX	211	0	12	0.001	6.92918	12.7585	Up	-	GO:0003824//catalytic activity	-	gi|118486104|gb|ABK94895.1|/1.19403e-25/unknown [Populus trichocarpa]
Unigene19841_JX	176	0	10	0.001	6.92262	12.7571	Up	-	-	-	-
Unigene37376_JX	176	0	10	0.001	6.92262	12.7571	Up	-	-	-	-
Unigene12164_JX	247	0	14	0.001	6.90581	12.7536	Up	-	-	-	-
Unigene36508_JX	494	0	28	0.001	6.90581	12.7536	Up	-	-	-	gi|125558462|gb|EAZ03998.1|/2.76057e-47/hypothetical protein OsI_26136 [Oryza sativa Indica Group]
Unigene47141_JX	353	0	20	0.001	6.90301	12.753	Up	-	-	-	-
Unigene32262_JX	212	0	12	0.001	6.8965	12.7516	Up	-	-	-	-
Unigene62422_JX	265	0	15	0.001	6.8965	12.7516	Up	-	-	-	-
CL10001.Contig1_JX	584	0	33	0.001	6.88469	12.7492	Up	GO:0044464//cell part	GO:0046914//transition metal ion binding;GO:0004518//nuclease activity	-	gi|242057047|ref|XP_002457669.1|/2.9361e-85/hypothetical protein SORBIDRAFT_03g011390 [Sorghum bicolor]
Unigene20932_JX	496	0	28	0.001	6.87796	12.7478	Up	-	-	-	-
Unigene13487_JX	443	0	25	0.001	6.87574	12.7473	Up	-	-	-	-
Unigene18720_JX	266	0	15	0.001	6.87057	12.7462	Up	-	-	-	-
Unigene13285_JX	213	0	12	0.001	6.86412	12.7449	Up	-	-	-	-
Unigene773_JX	533	0	30	0.001	6.85768	12.7435	Up	GO:0043231//intracellular membrane-bounded organelle	GO:0004553//hydrolase activity, hydrolyzing O-glycosyl compounds	GO:0044238//primary metabolic process;GO:0045229//external encapsulating structure organization	gi|307135968|gb|ADN33827.1|/1.23988e-57/polygalacturonase [Cucumis melo subsp. melo]
Unigene66572_JX	391	0	22	0.001	6.85534	12.743	Up	GO:0044427//chromosomal part;GO:0043231//intracellular membrane-bounded organelle	GO:0003676//nucleic acid binding	GO:0006260//DNA replication;GO:0007275//multicellular organismal development	gi|296086321|emb|CBI31762.3|/6.37825e-59/unnamed protein product [Vitis vinifera]
Unigene45928_JX	178	0	10	0.001	6.84484	12.7408	Up	GO:0043234//protein complex;GO:0044464//cell part	GO:0035251//UDP-glucosyltransferase activity	GO:0006074	gi|302143541|emb|CBI22102.3|/1.50566e-20/unnamed protein product [Vitis vinifera]
Unigene36331_JX	267	0	15	0.001	6.84484	12.7408	Up	-	-	-	-
Unigene43899_JX	178	0	10	0.001	6.84484	12.7408	Up	GO:0031224//intrinsic to membrane	GO:0004871//signal transducer activity;GO:0004713//protein tyrosine kinase activity;GO:0004674//protein serine/threonine kinase activity;GO:0032559//adenyl ribonucleotide binding	GO:0006464//protein modification process	gi|157101206|dbj|BAF79934.1|/1.36092e-13/receptor-like kinase [Marchantia polymorpha]
Unigene51761_JX	178	0	10	0.001	6.84484	12.7408	Up	-	-	-	-
Unigene6859_JX	196	0	11	0.001	6.83786	12.7393	Up	-	-	-	-
CL10494.Contig1_JX	196	0	11	0.001	6.83786	12.7393	Up	-	-	-	-
Unigene47057_JX	214	0	12	0.001	6.83205	12.7381	Up	-	-	-	-
Unigene44249_JX	214	0	12	0.001	6.83205	12.7381	Up	-	-	-	-
Unigene21173_JX	232	0	13	0.001	6.82714	12.7371	Up	-	-	-	-
Unigene62209_JX	232	0	13	0.001	6.82714	12.7371	Up	-	-	-	-
Unigene16229_JX	1161	0	65	0.001	6.82126	12.7358	Up	GO:0031224//intrinsic to membrane	-	-	gi|255553795|ref|XP_002517938.1|/2.38059e-11/conserved hypothetical protein [Ricinus communis]
Unigene14824_JX	393	0	22	0.001	6.82046	12.7357	Up	-	-	-	gi|242082247|ref|XP_002445892.1|/9.30501e-10/hypothetical protein SORBIDRAFT_07g027540 [Sorghum bicolor]
Unigene33445_JX	268	0	15	0.001	6.8193	12.7354	Up	GO:0044464//cell part	GO:0015197//peptide transporter activity	GO:0015833//peptide transport	gi|296089953|emb|CBI39772.3|/6.2132e-30/unnamed protein product [Vitis vinifera]
Unigene6312_JX	286	0	16	0.001	6.81612	12.7347	Up	-	-	-	-
Unigene6404_JX	304	0	17	0.001	6.81332	12.7341	Up	-	-	-	-
Unigene21534_JX	179	0	10	0.001	6.8066	12.7327	Up	-	-	-	-
Unigene65248_JX	179	0	10	0.001	6.8066	12.7327	Up	-	-	-	gi|296085804|emb|CBI31128.3|/5.53811e-07/unnamed protein product [Vitis vinifera]
Unigene38424_JX	394	0	22	0.001	6.80315	12.732	Up	GO:0016020//membrane	-	-	gi|306009395|gb|ADM73751.1|/2.3553e-29/auxin induced-like protein [Picea sitchensis]
Unigene18312_JX	430	0	24	0.001	6.80027	12.7314	Up	-	-	-	-
Unigene65678_JX	233	0	13	0.001	6.79784	12.7309	Up	-	-	-	-
CL4724.Contig1_JX	323	0	18	0.001	6.78974	12.7291	Up	GO:0016020//membrane	GO:0042626//ATPase activity, coupled to transmembrane movement of substances	GO:0009734//auxin mediated signaling pathway;GO:0009606//tropism;GO:0009926//auxin polar transport;GO:0048588//developmental cell growth	gi|242086815|ref|XP_002439240.1|/3.42909e-41/hypothetical protein SORBIDRAFT_09g002940 [Sorghum bicolor]
Unigene875_JX	341	0	19	0.001	6.78864	12.7289	Up	GO:0043231//intracellular membrane-bounded organelle;GO:0031224//intrinsic to membrane	GO:0005275//amine transmembrane transporter activity	GO:0006865//amino acid transport	gi|297745667|emb|CBI40921.3|/8.35795e-11/unnamed protein product [Vitis vinifera]
Unigene44071_JX	431	0	24	0.001	6.78449	12.728	Up	-	-	-	-
Unigene13108_JX	324	0	18	0.001	6.76879	12.7247	Up	-	-	-	-
CL5415.Contig1_JX	216	0	12	0.001	6.76879	12.7247	Up	-	-	-	-
Unigene35980_JX	306	0	17	0.001	6.76879	12.7247	Up	-	-	-	gi|108710002|gb|ABF97797.1|/3.07682e-13/expressed protein [Oryza sativa Japonica Group]
Unigene51124_JX	234	0	13	0.001	6.76879	12.7247	Up	-	-	-	-
Unigene33822_JX	198	0	11	0.001	6.76879	12.7247	Up	-	-	-	-
Unigene46724_JX	198	0	11	0.001	6.76879	12.7247	Up	-	-	-	-
Unigene12613_JX	576	0	32	0.001	6.76879	12.7247	Up	GO:0031224//intrinsic to membrane	GO:0004871//signal transducer activity	GO:0009267//cellular response to starvation;GO:0015698//inorganic anion transport	gi|225423818|ref|XP_002280608.1|/1.42688e-68/PREDICTED: hypothetical protein [Vitis vinifera]
Unigene61062_JX	198	0	11	0.001	6.76879	12.7247	Up	-	-	-	gi|237701153|gb|ACR16037.1|/5.46727e-10/DEFICIENS-like MADS-box transcription factor [Gongora galeata]
CL3082.Contig1_JX	270	0	15	0.001	6.76879	12.7247	Up	-	-	-	-
Unigene5660_JX	198	0	11	0.001	6.76879	12.7247	Up	-	-	-	-
CL10905.Contig1_JX	216	0	12	0.001	6.76879	12.7247	Up	-	-	-	-
Unigene13020_JX	378	0	21	0.001	6.76879	12.7247	Up	-	-	-	-
Unigene2433_JX	379	0	21	0.001	6.75093	12.7209	Up	GO:0044464//cell part	-	GO:0048229//gametophyte development	gi|242070219|ref|XP_002450386.1|/3.58233e-14/hypothetical protein SORBIDRAFT_05g004620 [Sorghum bicolor]
Unigene30715_JX	289	0	16	0.001	6.74537	12.7197	Up	-	-	-	-
Unigene61038_JX	1265	0	70	0.001	6.74203	12.719	Up	-	GO:0004713//protein tyrosine kinase activity;GO:0032559//adenyl ribonucleotide binding	GO:0006464//protein modification process	gi|224139430|ref|XP_002323108.1|/4.87929e-143/predicted protein [Populus trichocarpa]
Unigene28744_JX	199	0	11	0.001	6.73477	12.7174	Up	-	-	-	gi|218195627|gb|EEC78054.1|/1.69442e-11/hypothetical protein OsI_17497 [Oryza sativa Indica Group]
Unigene64857_JX	326	0	18	0.001	6.72726	12.7158	Up	-	-	-	-
Unigene8433_JX	290	0	16	0.001	6.72211	12.7147	Up	-	-	-	-
Unigene9436_JX	689	0	38	0.001	6.71967	12.7142	Up	-	-	-	-
Unigene38405_JX	272	0	15	0.001	6.71902	12.714	Up	-	-	-	-
Unigene64566_JX	272	0	15	0.001	6.71902	12.714	Up	GO:0043231//intracellular membrane-bounded organelle;GO:0030529//ribonucleoprotein complex	GO:0043169//cation binding;GO:0003723//RNA binding;GO:0005198//structural molecule activity	GO:0010467//gene expression	gi|195656953|gb|ACG47944.1|/3.77468e-11/60S ribosomal protein L37 [Zea mays]
Unigene20929_JX	254	0	14	0.001	6.71549	12.7133	Up	-	-	-	-
Unigene23927_JX	236	0	13	0.001	6.71142	12.7124	Up	-	-	-	-
Unigene43559_JX	454	0	25	0.001	6.70915	12.7119	Up	-	-	-	-
Unigene21949_JX	327	0	18	0.001	6.70669	12.7114	Up	-	-	-	-
CL5896.Contig1_JX	218	0	12	0.001	6.70669	12.7114	Up	-	-	-	-
Unigene47101_JX	509	0	28	0.001	6.7023	12.7104	Up	-	-	-	gi|116309786|emb|CAH66826.1|/1.62116e-53/OSIGBa0148A10.3 [Oryza sativa Indica Group]
Unigene21313_JX	273	0	15	0.001	6.6944	12.7087	Up	-	-	-	-
Unigene34916_JX	346	0	19	0.001	6.69053	12.7079	Up	-	-	-	-
Unigene44385_JX	237	0	13	0.001	6.68311	12.7063	Up	-	-	-	-
Unigene34878_JX	292	0	16	0.001	6.67606	12.7048	Up	-	-	-	-
Unigene37354_JX	858	0	47	0.001	6.67412	12.7044	Up	GO:0031410//cytoplasmic vesicle	-	-	gi|224085123|ref|XP_002307501.1|/4.79615e-58/predicted protein [Populus trichocarpa]
Unigene64799_JX	274	0	15	0.001	6.66997	12.7035	Up	-	-	-	-
Unigene18455_JX	201	0	11	0.001	6.66776	12.703	Up	-	-	-	-
Unigene46986_JX	201	0	11	0.001	6.66776	12.703	Up	-	-	-	-
Unigene69416_JX	311	0	17	0.001	6.65996	12.7013	Up	-	-	-	-
Unigene18030_JX	183	0	10	0.001	6.65782	12.7008	Up	GO:0016020//membrane	GO:0016787//hydrolase activity	GO:0060918//auxin transport	gi|225429582|ref|XP_002280239.1|/6.30292e-11/PREDICTED: hypothetical protein [Vitis vinifera]
Unigene48540_JX	183	0	10	0.001	6.65782	12.7008	Up	-	-	-	-
Unigene42313_JX	183	0	10	0.001	6.65782	12.7008	Up	-	-	-	-
Unigene30884_JX	806	0	44	0.001	6.65121	12.6994	Up	-	-	GO:0010073//meristem maintenance;GO:0048827//phyllome development;GO:0048437//floral organ development;GO:0048869//cellular developmental process	gi|298112172|gb|ADI58463.1|/7.08513e-101/drooping leaf [Cymbidium goeringii]
Unigene47615_JX	220	0	12	0.001	6.64572	12.6982	Up	-	-	-	gi|255540955|ref|XP_002511542.1|/7.19945e-23/pentatricopeptide repeat-containing protein, putative [Ricinus communis]
Unigene49435_JX	220	0	12	0.001	6.64572	12.6982	Up	-	-	-	-
Unigene12320_JX	257	0	14	0.001	6.6371	12.6963	Up	-	-	-	-
Unigene9045_JX	257	0	14	0.001	6.6371	12.6963	Up	-	-	-	-
Unigene31927_JX	514	0	28	0.001	6.6371	12.6963	Up	-	-	-	-
Unigene33326_JX	239	0	13	0.001	6.62718	12.6942	Up	-	-	-	-
Unigene22590_JX	239	0	13	0.001	6.62718	12.6942	Up	-	-	-	gi|147816463|emb|CAN64049.1|/8.96696e-13/hypothetical protein VITISV_019943 [Vitis vinifera]
Unigene27116_JX	184	0	10	0.001	6.62164	12.693	Up	-	-	-	-
Unigene22537_JX	460	0	25	0.001	6.62164	12.693	Up	-	-	-	-
Unigene6747_JX	313	0	17	0.001	6.61741	12.6921	Up	-	-	-	-
Unigene14663_JX	221	0	12	0.001	6.61565	12.6917	Up	-	-	-	-
Unigene34622_JX	295	0	16	0.001	6.60817	12.69	Up	-	-	-	-
CL2533.Contig1_JX	388	0	21	0.001	6.59433	12.687	Up	-	-	-	-
Unigene32267_JX	296	0	16	0.001	6.58585	12.6852	Up	GO:0031410//cytoplasmic vesicle	GO:0016798//hydrolase activity, acting on glycosyl bonds;GO:0043167//ion binding	GO:0044238//primary metabolic process	gi|224102379|ref|XP_002312657.1|/3.19853e-31/predicted protein [Populus trichocarpa]
Unigene36156_JX	444	0	24	0.001	6.58585	12.6852	Up	-	-	-	-
Unigene21974_JX	222	0	12	0.001	6.58585	12.6852	Up	-	-	-	-
Unigene69320_JX	370	0	20	0.001	6.58585	12.6852	Up	-	-	-	-
Unigene37209_JX	222	0	12	0.001	6.58585	12.6852	Up	-	-	-	-
Unigene24392_JX	222	0	12	0.001	6.58585	12.6852	Up	-	-	-	-
Unigene43834_JX	223	0	12	0.001	6.55631	12.6787	Up	-	-	-	-
Unigene32922_JX	632	0	34	0.001	6.55458	12.6783	Up	-	-	-	gi|147826995|emb|CAN77775.1|/1.30778e-07/hypothetical protein VITISV_021887 [Vitis vinifera]
Unigene32779_JX	465	0	25	0.001	6.55044	12.6774	Up	-	-	-	-
Unigene59366_JX	577	0	31	0.001	6.5459	12.6764	Up	GO:0043231//intracellular membrane-bounded organelle	GO:0004518//nuclease activity	-	gi|222618840|gb|EEE54972.1|/7.65423e-30/hypothetical protein OsJ_02572 [Oryza sativa Japonica Group]
Unigene18055_JX	391	0	21	0.001	6.54374	12.6759	Up	-	-	-	-
CL11208.Contig1_JX	466	0	25	0.001	6.53638	12.6743	Up	GO:0043234//protein complex	GO:0016772//transferase activity, transferring phosphorus-containing groups;GO:0019207//kinase regulator activity	GO:0006796//phosphate metabolic process	gi|162461786|ref|NP_001105624.1|/1.75122e-18/LOC542628 [Zea mays]
Unigene42605_JX	373	0	20	0.001	6.53288	12.6735	Up	-	-	-	-
Unigene29041_JX	224	0	12	0.001	6.52704	12.6722	Up	-	-	-	-
Unigene65038_JX	504	0	27	0.001	6.52704	12.6722	Up	-	-	-	gi|242038687|ref|XP_002466738.1|/8.57459e-15/hypothetical protein SORBIDRAFT_01g013215 [Sorghum bicolor]
Unigene34415_JX	336	0	18	0.001	6.52704	12.6722	Up	-	-	-	-
Unigene33969_JX	411	0	22	0.001	6.52175	12.671	Up	-	GO:0005488//binding	GO:0009908//flower development;GO:0048513//organ development;GO:0050794//regulation of cellular process	gi|255540071|ref|XP_002511100.1|/1.54633e-09/Auxin response factor, putative [Ricinus communis]
Unigene6797_JX	243	0	13	0.001	6.51809	12.6702	Up	-	-	-	-
Unigene38674_JX	318	0	17	0.001	6.51336	12.6692	Up	-	-	-	-
Unigene10898_JX	526	0	28	0.001	6.48568	12.663	Up	GO:0043231//intracellular membrane-bounded organelle	GO:0008168//methyltransferase activity	GO:0006379//mRNA cleavage;GO:0009451//RNA modification;GO:0009908//flower development;GO:0045087//innate immune response;GO:0035195//gene silencing by miRNA;GO:0016246//RNA interference	gi|224061609|ref|XP_002300565.1|/7.55838e-44/hypothetical protein POPTRDRAFT_177484 [Populus trichocarpa]
Unigene42152_JX	188	0	10	0.001	6.48075	12.6619	Up	-	-	-	-
Unigene64434_JX	188	0	10	0.001	6.48075	12.6619	Up	-	-	-	-
Unigene44167_JX	395	0	21	0.001	6.47747	12.6612	Up	-	-	-	gi|224117698|ref|XP_002331609.1|/1.74839e-08/predicted protein [Populus trichocarpa]
CL3373.Contig1_JX	301	0	16	0.001	6.47645	12.661	Up	-	-	-	-
Unigene12810_JX	226	0	12	0.001	6.46928	12.6594	Up	-	-	-	-
Unigene12013_JX	641	0	34	0.001	6.46255	12.6579	Up	-	-	-	-
Unigene35899_JX	396	0	21	0.001	6.46111	12.6576	Up	-	-	-	-
Unigene5451_JX	472	0	25	0.001	6.45329	12.6558	Up	-	-	-	gi|296083808|emb|CBI24025.3|/1.27464e-40/unnamed protein product [Vitis vinifera]
Unigene53107_JX	189	0	10	0.001	6.44646	12.6543	Up	-	-	-	-
Unigene69305_JX	397	0	21	0.001	6.44484	12.6539	Up	-	-	-	-
Unigene33649_JX	416	0	22	0.001	6.44336	12.6536	Up	-	GO:0004871//signal transducer activity;GO:0004713//protein tyrosine kinase activity;GO:0032559//adenyl ribonucleotide binding	GO:0006464//protein modification process	gi|242088329|ref|XP_002439997.1|/8.40145e-27/hypothetical protein SORBIDRAFT_09g024140 [Sorghum bicolor]
Unigene61360_JX	227	0	12	0.001	6.44078	12.653	Up	-	-	-	-
Unigene18610_JX	246	0	13	0.001	6.4386	12.6525	Up	-	-	-	-
CL6806.Contig1_JX	265	0	14	0.001	6.43673	12.6521	Up	-	-	-	-
Unigene47385_JX	303	0	16	0.001	6.4337	12.6514	Up	GO:0043231//intracellular membrane-bounded organelle	-	-	gi|255584873|ref|XP_002533152.1|/1.34362e-16/transcription factor, putative [Ricinus communis]
CL4490.Contig1_JX	322	0	17	0.001	6.43245	12.6512	Up	-	-	-	-
Unigene250_JX	322	0	17	0.001	6.43245	12.6512	Up	-	-	-	-
Unigene64675_JX	228	0	12	0.001	6.41253	12.6467	Up	-	-	-	-
CL5916.Contig1_JX	285	0	15	0.001	6.41253	12.6467	Up	-	-	-	-
Unigene20858_JX	209	0	11	0.001	6.41253	12.6467	Up	-	-	-	-
Unigene65173_JX	228	0	12	0.001	6.41253	12.6467	Up	-	-	-	-
Unigene34663_JX	343	0	18	0.001	6.39384	12.6425	Up	-	-	-	-
Unigene47405_JX	305	0	16	0.001	6.39151	12.6419	Up	-	-	-	-
Unigene55164_JX	286	0	15	0.001	6.39011	12.6416	Up	-	-	-	-
Unigene31_JX	286	0	15	0.001	6.39011	12.6416	Up	-	-	-	-
Unigene26468_JX	248	0	13	0.001	6.38668	12.6408	Up	-	-	-	-
Unigene34222_JX	229	0	12	0.001	6.38453	12.6404	Up	-	-	-	gi|15238505|ref|NP_201359.1|/1.5927e-14/pentatricopeptide (PPR) repeat-containing protein [Arabidopsis thaliana]
Unigene28098_JX	229	0	12	0.001	6.38453	12.6404	Up	-	-	-	-
Unigene44946_JX	210	0	11	0.001	6.382	12.6398	Up	-	-	-	-
Unigene6165_JX	344	0	18	0.001	6.37525	12.6383	Up	-	-	-	-
Unigene29944_JX	516	0	27	0.001	6.37525	12.6383	Up	GO:0031410//cytoplasmic vesicle	-	-	gi|224126891|ref|XP_002319952.1|/5.11446e-10/predicted protein [Populus trichocarpa]
Unigene34106_JX	325	0	17	0.001	6.37307	12.6378	Up	-	-	-	-
Unigene56519_JX	287	0	15	0.001	6.36785	12.6366	Up	-	-	-	-
Unigene69558_JX	287	0	15	0.001	6.36785	12.6366	Up	-	-	-	gi|297740267|emb|CBI30449.3|/6.98692e-18/unnamed protein product [Vitis vinifera]
Unigene36365_JX	766	0	40	0.001	6.36231	12.6353	Up	GO:0044444//cytoplasmic part	GO:0016763//transferase activity, transferring pentosyl groups	GO:0043096//purine base salvage	gi|224125016|ref|XP_002329870.1|/7.71039e-70/predicted protein [Populus trichocarpa]
Unigene39080_JX	383	0	20	0.001	6.36231	12.6353	Up	-	-	-	-
Unigene32861_JX	249	0	13	0.001	6.36103	12.635	Up	-	-	-	-
Unigene68832_JX	230	0	12	0.001	6.35677	12.6341	Up	-	-	-	-
Unigene51665_JX	192	0	10	0.001	6.34574	12.6316	Up	-	-	-	gi|147800438|emb|CAN66301.1|/9.99382e-12/hypothetical protein VITISV_029373 [Vitis vinifera]
Unigene5836_JX	365	0	19	0.001	6.34226	12.6308	Up	-	GO:0016301//kinase activity;GO:0016773//phosphotransferase activity, alcohol group as acceptor;GO:0000166//nucleotide binding	-	gi|225428121|ref|XP_002278409.1|/1.0539e-37/PREDICTED: hypothetical protein [Vitis vinifera]
Unigene32638_JX	365	0	19	0.001	6.34226	12.6308	Up	GO:0043231//intracellular membrane-bounded organelle	GO:0017111//nucleoside-triphosphatase activity;GO:0003676//nucleic acid binding;GO:0032559//adenyl ribonucleotide binding	-	gi|222635334|gb|EEE65466.1|/1.6904e-19/hypothetical protein OsJ_20855 [Oryza sativa Japonica Group]
Unigene54427_JX	442	0	23	0.001	6.33999	12.6303	Up	-	-	-	-
Unigene34340_JX	346	0	18	0.001	6.3384	12.6299	Up	GO:0043231//intracellular membrane-bounded organelle	GO:0003676//nucleic acid binding;GO:0003678//DNA helicase activity;GO:0042623//ATPase activity, coupled;GO:0032559//adenyl ribonucleotide binding	GO:0034641//cellular nitrogen compound metabolic process	gi|297850492|ref|XP_002893127.1|/7.71441e-33/hypothetical protein ARALYDRAFT_889526 [Arabidopsis lyrata subsp. lyrata]
Unigene38947_JX	346	0	18	0.001	6.3384	12.6299	Up	-	-	-	-
Unigene63257_JX	212	0	11	0.001	6.32179	12.6261	Up	-	-	-	-
CL6797.Contig1_JX	212	0	11	0.001	6.32179	12.6261	Up	GO:0005789//endoplasmic reticulum membrane	GO:0008375//acetylglucosaminyltransferase activity	-	gi|297806429|ref|XP_002871098.1|/5.73969e-20/glycosyltransferase family protein 47 [Arabidopsis lyrata subsp. lyrata]
Unigene48252_JX	270	0	14	0.001	6.31753	12.6251	Up	-	-	-	-
Unigene33425_JX	463	0	24	0.001	6.31559	12.6247	Up	-	-	-	-
Unigene34016_JX	251	0	13	0.001	6.31034	12.6235	Up	-	-	-	-
Unigene5258_JX	309	0	16	0.001	6.30877	12.6231	Up	-	-	-	-
CL1273.Contig1_JX	367	0	19	0.001	6.3077	12.6229	Up	-	-	-	-
Unigene51422_JX	213	0	11	0.001	6.29211	12.6193	Up	-	-	-	-
Unigene65765_JX	310	0	16	0.001	6.28842	12.6185	Up	-	-	-	gi|297745376|emb|CBI40456.3|/2.05903e-17/unnamed protein product [Vitis vinifera]
Unigene10818_JX	252	0	13	0.001	6.2853	12.6178	Up	-	-	-	-
Unigene45143_JX	252	0	13	0.001	6.2853	12.6178	Up	-	-	-	-
Unigene33681_JX	194	0	10	0.001	6.28032	12.6166	Up	-	-	-	-
Unigene936_JX	291	0	15	0.001	6.28032	12.6166	Up	-	GO:0003676//nucleic acid binding	GO:0009987//cellular process	gi|261865347|gb|ACY01928.1|/1.88141e-31/hypothetical protein [Beta vulgaris]
Unigene34406_JX	330	0	17	0.001	6.27651	12.6157	Up	-	GO:0003676//nucleic acid binding;GO:0003678//DNA helicase activity;GO:0032559//adenyl ribonucleotide binding	GO:0006259//DNA metabolic process	gi|224114652|ref|XP_002332333.1|/5.6517e-15/predicted protein [Populus trichocarpa]
Unigene37002_JX	563	0	29	0.001	6.27586	12.6156	Up	-	-	-	-
CL3175.Contig1_JX	233	0	12	0.001	6.27493	12.6154	Up	-	-	-	-
Unigene19837_JX	233	0	12	0.001	6.27493	12.6154	Up	-	GO:0004553//hydrolase activity, hydrolyzing O-glycosyl compounds	GO:0008152//metabolic process	gi|242061204|ref|XP_002451891.1|/5.665e-07/hypothetical protein SORBIDRAFT_04g009310 [Sorghum bicolor]
Unigene7947_JX	272	0	14	0.001	6.27108	12.6145	Up	-	-	-	-
CL3801.Contig1_JX	447	0	23	0.001	6.26908	12.614	Up	-	-	-	gi|116310100|emb|CAH67120.1|/5.01276e-17/H0502G05.11 [Oryza sativa Indica Group]
Unigene5353_JX	311	0	16	0.001	6.2682	12.6138	Up	-	-	-	gi|297744046|emb|CBI37016.3|/1.08812e-18/unnamed protein product [Vitis vinifera]
Unigene6434_JX	350	0	18	0.001	6.26596	12.6133	Up	-	-	-	-
CL12416.Contig1_JX	214	0	11	0.001	6.26271	12.6126	Up	-	-	-	-
Unigene42696_JX	214	0	11	0.001	6.26271	12.6126	Up	-	-	-	-
Unigene5725_JX	467	0	24	0.001	6.26149	12.6123	Up	GO:0043231//intracellular membrane-bounded organelle	GO:0008252//nucleotidase activity;GO:0043169//cation binding	-	gi|297821645|ref|XP_002878705.1|/1.12986e-33/hypothetical protein ARALYDRAFT_900875 [Arabidopsis lyrata subsp. lyrata]
Unigene14014_JX	195	0	10	0.001	6.24811	12.6092	Up	GO:0009536//plastid	-	-	gi|225438811|ref|XP_002278393.1|/2.07275e-17/PREDICTED: hypothetical protein [Vitis vinifera]
Unigene28928_JX	273	0	14	0.001	6.24811	12.6092	Up	-	-	-	-
Unigene44379_JX	722	0	37	0.001	6.24378	12.6082	Up	GO:0031224//intrinsic to membrane	GO:0017111//nucleoside-triphosphatase activity;GO:0015604//phosphonate transmembrane transporter activity;GO:0032559//adenyl ribonucleotide binding	GO:0009207;GO:0051234//establishment of localization	gi|297740081|emb|CBI30263.3|/2.14378e-95/unnamed protein product [Vitis vinifera]
Unigene6936_JX	527	0	27	0.001	6.24218	12.6078	Up	-	GO:0005488//binding	GO:0009987//cellular process	gi|297601300|ref|NP_001050640.2|/6.22631e-22/Os03g0607600 [Oryza sativa Japonica Group]
Unigene18500_JX	293	0	15	0.001	6.23745	12.6067	Up	-	-	-	-
Unigene45633_JX	293	0	15	0.001	6.23745	12.6067	Up	-	-	-	-
Unigene31454_JX	254	0	13	0.001	6.23581	12.6064	Up	-	-	-	-
Unigene32272_JX	254	0	13	0.001	6.23581	12.6064	Up	-	-	-	-
Unigene26796_JX	215	0	11	0.001	6.23358	12.6058	Up	-	-	-	-
Unigene16975_JX	215	0	11	0.001	6.23358	12.6058	Up	-	-	-	-
Unigene26675_JX	215	0	11	0.001	6.23358	12.6058	Up	-	-	-	-
Unigene38564_JX	509	0	26	0.001	6.22356	12.6035	Up	-	GO:0004672//protein kinase activity;GO:0032559//adenyl ribonucleotide binding	GO:0006796//phosphate metabolic process	gi|218198904|gb|EEC81331.1|/1.41363e-65/hypothetical protein OsI_24505 [Oryza sativa Indica Group]
Unigene16474_JX	235	0	12	0.001	6.22152	12.6031	Up	-	-	-	gi|225432842|ref|XP_002279912.1|/2.98752e-16/PREDICTED: similar to polyprotein [Vitis vinifera]
Unigene47676_JX	235	0	12	0.001	6.22152	12.6031	Up	-	-	-	-
Unigene4620_JX	235	0	12	0.001	6.22152	12.6031	Up	-	-	-	-
Unigene13403_JX	431	0	22	0.001	6.21912	12.6025	Up	-	GO:0016740//transferase activity	-	gi|159461698|gb|ABW96888.1|/1.1089e-39/MET1-type DNA-methyltransferase [Elaeis guineensis]
Unigene18344_JX	294	0	15	0.001	6.21623	12.6018	Up	-	-	-	-
Unigene18823_JX	255	0	13	0.001	6.21136	12.6007	Up	-	-	-	-
Unigene19871_JX	628	0	32	0.001	6.20831	12.6	Up	-	-	-	-
Unigene47758_JX	314	0	16	0.001	6.20831	12.6	Up	-	-	-	-
Unigene63889_JX	236	0	12	0.001	6.19516	12.5969	Up	-	-	-	-
Unigene41268_JX	236	0	12	0.001	6.19516	12.5969	Up	-	-	-	-
Unigene36137_JX	374	0	19	0.001	6.18964	12.5956	Up	-	-	-	-
Unigene12664_JX	256	0	13	0.001	6.18709	12.595	Up	GO:0043234//protein complex;GO:0043231//intracellular membrane-bounded organelle	GO:0005488//binding	GO:0051276//chromosome organization;GO:0015031//protein transport;GO:0000087//M phase of mitotic cell cycle	gi|225441270|ref|XP_002267738.1|/6.50005e-32/PREDICTED: hypothetical protein [Vitis vinifera]
CL3309.Contig1_JX	256	0	13	0.001	6.18709	12.595	Up	-	-	-	-
Unigene34435_JX	611	0	31	0.001	6.18164	12.5938	Up	-	-	-	-
Unigene9307_JX	493	0	25	0.001	6.17841	12.593	Up	-	-	-	gi|218193138|gb|EEC75565.1|/4.05519e-35/hypothetical protein OsI_12238 [Oryza sativa Indica Group]
Unigene64930_JX	217	0	11	0.001	6.17613	12.5925	Up	-	-	-	-
Unigene69279_JX	217	0	11	0.001	6.17613	12.5925	Up	-	-	-	-
Unigene14381_JX	415	0	21	0.001	6.1653	12.59	Up	-	-	-	-
Unigene54233_JX	257	0	13	0.001	6.16302	12.5894	Up	-	-	-	gi|224119772|ref|XP_002331157.1|/3.34313e-12/predicted protein [Populus trichocarpa]
Unigene12497_JX	613	0	31	0.001	6.16147	12.5891	Up	GO:0043231//intracellular membrane-bounded organelle	-	GO:0009987//cellular process	gi|225424488|ref|XP_002281717.1|/5.09627e-38/PREDICTED: hypothetical protein [Vitis vinifera]
Unigene45621_JX	317	0	16	0.001	6.14956	12.5863	Up	-	-	-	gi|147785835|emb|CAN73071.1|/1.72147e-24/hypothetical protein VITISV_032383 [Vitis vinifera]
Unigene38599_JX	218	0	11	0.001	6.1478	12.5859	Up	-	-	-	-
Unigene58271_JX	238	0	12	0.001	6.1431	12.5848	Up	-	GO:0005488//binding	GO:0006305;GO:0016458//gene silencing	gi|222618059|gb|EEE54191.1|/7.31844e-23/hypothetical protein OsJ_01023 [Oryza sativa Japonica Group]
CL4754.Contig1_JX	615	0	31	0.001	6.14144	12.5844	Up	-	-	-	gi|225464406|ref|XP_002269089.1|/1.03047e-36/PREDICTED: hypothetical protein [Vitis vinifera]
Unigene33951_JX	496	0	25	0.001	6.14104	12.5843	Up	-	-	-	-
Unigene44633_JX	258	0	13	0.001	6.13913	12.5838	Up	GO:0031410//cytoplasmic vesicle;GO:0043231//intracellular membrane-bounded organelle	GO:0046872//metal ion binding;GO:0004871//signal transducer activity	-	gi|297727911|ref|NP_001176319.1|/9.0121e-34/Os11g0116550 [Oryza sativa Japonica Group]
Unigene64653_JX	397	0	20	0.001	6.13794	12.5835	Up	-	-	-	gi|225463627|ref|XP_002271742.1|/2.20149e-19/PREDICTED: hypothetical protein [Vitis vinifera]
Unigene49919_JX	199	0	10	0.001	6.12252	12.5799	Up	-	-	-	-
Unigene51827_JX	219	0	11	0.001	6.11973	12.5793	Up	-	-	-	-
Unigene30411_JX	279	0	14	0.001	6.11374	12.5778	Up	-	-	-	-
CL4698.Contig1_JX	279	0	14	0.001	6.11374	12.5778	Up	-	-	-	-
Unigene64666_JX	299	0	15	0.001	6.11228	12.5775	Up	-	-	-	-
Unigene52432_JX	299	0	15	0.001	6.11228	12.5775	Up	-	-	-	gi|255582331|ref|XP_002531956.1|/1.8136e-29/conserved hypothetical protein [Ricinus communis]
Unigene12959_JX	299	0	15	0.001	6.11228	12.5775	Up	-	-	-	-
Unigene9133_JX	320	0	16	0.001	6.09191	12.5727	Up	-	-	-	-
Unigene1084_JX	340	0	17	0.001	6.09191	12.5727	Up	-	-	-	-
Unigene52024_JX	200	0	10	0.001	6.09191	12.5727	Up	-	-	-	-
CL5092.Contig1_JX	240	0	12	0.001	6.09191	12.5727	Up	-	-	-	-
Unigene44926_JX	401	0	20	0.001	6.07672	12.5691	Up	-	GO:0005488//binding;GO:0016874//ligase activity	-	gi|147797429|emb|CAN75802.1|/7.71831e-41/hypothetical protein VITISV_016976 [Vitis vinifera]
Unigene69464_JX	341	0	17	0.001	6.07404	12.5684	Up	GO:0042579//microbody	GO:0016703;GO:0016408	GO:0009694//jasmonic acid metabolic process;GO:0009850//auxin metabolic process	gi|224077516|ref|XP_002305282.1|/1.84049e-50/4-coumarate-coa ligase [Populus trichocarpa]
CL4348.Contig1_JX	301	0	15	0.001	6.07167	12.5679	Up	-	GO:0003676//nucleic acid binding;GO:0034061	GO:0006260//DNA replication	gi|34015213|gb|AAQ56407.1|/2.54833e-07/putative gag-pol polyprotein [Oryza sativa Japonica Group]
CL6747.Contig1_JX	281	0	14	0.001	6.07023	12.5675	Up	-	-	-	-
Unigene48312_JX	201	0	10	0.001	6.0616	12.5655	Up	-	-	-	-
Unigene66700_JX	684	0	34	0.001	6.05628	12.5642	Up	-	-	-	gi|225432959|ref|XP_002280488.1|/2.88742e-22/PREDICTED: hypothetical protein [Vitis vinifera]
Unigene5398_JX	282	0	14	0.001	6.0487	12.5624	Up	-	-	-	-
Unigene48230_JX	262	0	13	0.001	6.04541	12.5616	Up	-	-	-	-
Unigene1098_JX	242	0	12	0.001	6.04156	12.5607	Up	-	-	-	-
Unigene38769_JX	242	0	12	0.001	6.04156	12.5607	Up	GO:0031224//intrinsic to membrane	GO:0042626//ATPase activity, coupled to transmembrane movement of substances;GO:0032559//adenyl ribonucleotide binding	GO:0006810//transport;GO:0009207	gi|296086289|emb|CBI31730.3|/2.11773e-30/unnamed protein product [Vitis vinifera]
CL8475.Contig1_JX	1191	0	59	0.001	6.03564	12.5593	Up	GO:0016020//membrane	-	-	gi|255565453|ref|XP_002523717.1|/2.49077e-72/conserved hypothetical protein [Ricinus communis]
Unigene1944_JX	202	0	10	0.001	6.03159	12.5583	Up	-	-	-	-
Unigene18460_JX	404	0	20	0.001	6.03159	12.5583	Up	-	-	-	-
Unigene6160_JX	404	0	20	0.001	6.03159	12.5583	Up	-	-	-	-
Unigene7556_JX	263	0	13	0.001	6.02242	12.5561	Up	-	-	-	-
Unigene44488_JX	243	0	12	0.001	6.0167	12.5548	Up	-	-	-	-
Unigene45698_JX	203	0	10	0.001	6.00188	12.5512	Up	-	-	-	-
Unigene38717_JX	203	0	10	0.001	6.00188	12.5512	Up	-	-	-	-
Unigene14874_JX	203	0	10	0.001	6.00188	12.5512	Up	-	-	-	-
Unigene18181_JX	244	0	12	0.001	5.99204	12.5488	Up	-	-	-	-
Unigene58621_JX	224	0	11	0.001	5.98312	12.5467	Up	-	-	-	-
Unigene66080_JX	224	0	11	0.001	5.98312	12.5467	Up	-	-	-	-
Unigene27627_JX	204	0	10	0.001	5.97246	12.5441	Up	GO:0031224//intrinsic to membrane	GO:0005267//potassium channel activity;GO:0005515//protein binding;GO:0000166//nucleotide binding	GO:0030001//metal ion transport	gi|297736054|emb|CBI24092.3|/8.03955e-30/unnamed protein product [Vitis vinifera]
Unigene51590_JX	306	0	15	0.001	5.97246	12.5441	Up	-	-	-	gi|225426828|ref|XP_002283259.1|/3.08003e-21/PREDICTED: hypothetical protein isoform 1 [Vitis vinifera]
Unigene33168_JX	204	0	10	0.001	5.97246	12.5441	Up	-	-	-	-
Unigene65413_JX	449	0	22	0.001	5.9698	12.5435	Up	-	-	-	-
Unigene3438_JX	245	0	12	0.001	5.96758	12.5429	Up	-	-	-	-
Unigene64977_JX	225	0	11	0.001	5.95653	12.5403	Up	-	-	-	-
Unigene14018_JX	225	0	11	0.001	5.95653	12.5403	Up	-	-	-	-
Unigene34153_JX	266	0	13	0.001	5.9545	12.5398	Up	-	-	-	-
CL12118.Contig1_JX	655	0	32	0.001	5.9524	12.5393	Up	-	-	-	gi|147787510|emb|CAN71138.1|/9.20295e-22/hypothetical protein VITISV_008660 [Vitis vinifera]
Unigene66872_JX	430	0	21	0.001	5.95024	12.5387	Up	-	-	-	-
Unigene13680_JX	430	0	21	0.001	5.95024	12.5387	Up	-	-	-	-
Unigene20472_JX	205	0	10	0.001	5.94333	12.5371	Up	-	-	-	-
Unigene8438_JX	369	0	18	0.001	5.94333	12.5371	Up	-	-	-	-
Unigene38734_JX	328	0	16	0.001	5.94333	12.5371	Up	-	-	-	-
Unigene12441_JX	287	0	14	0.001	5.94333	12.5371	Up	-	-	-	-
Unigene58377_JX	533	0	26	0.001	5.94333	12.5371	Up	-	-	-	-
Unigene63850_JX	246	0	12	0.001	5.94333	12.5371	Up	-	-	-	-
Unigene65217_JX	472	0	23	0.001	5.93703	12.5355	Up	-	-	-	-
Unigene17789_JX	267	0	13	0.001	5.9322	12.5344	Up	-	-	-	-
Unigene39260_JX	329	0	16	0.001	5.92526	12.5327	Up	-	-	-	-
Unigene15051_JX	288	0	14	0.001	5.92269	12.532	Up	-	GO:0016620//oxidoreductase activity, acting on the aldehyde or oxo group of donors, NAD or NADP as acceptor;GO:0048037//cofactor binding;GO:0016616//oxidoreductase activity, acting on the CH-OH group of donors, NAD or NADP as acceptor	GO:0009699//phenylpropanoid biosynthetic process	gi|225449879|ref|XP_002267718.1|/2.22983e-32/PREDICTED: hypothetical protein [Vitis vinifera]
Unigene27733_JX	432	0	21	0.001	5.92269	12.532	Up	GO:0043231//intracellular membrane-bounded organelle	-	-	gi|242038687|ref|XP_002466738.1|/8.53004e-24/hypothetical protein SORBIDRAFT_01g013215 [Sorghum bicolor]
Unigene65432_JX	247	0	12	0.001	5.91926	12.5312	Up	-	-	-	-
Unigene15152_JX	247	0	12	0.001	5.91926	12.5312	Up	-	-	-	-
Unigene1126_JX	247	0	12	0.001	5.91926	12.5312	Up	-	-	-	-
Unigene18658_JX	309	0	15	0.001	5.91447	12.53	Up	-	-	-	-
Unigene47224_JX	206	0	10	0.001	5.91447	12.53	Up	-	-	-	-
CL6052.Contig1_JX	206	0	10	0.001	5.91447	12.53	Up	GO:0044424//intracellular part	GO:0016301//kinase activity;GO:0032559//adenyl ribonucleotide binding	GO:0006796//phosphate metabolic process	gi|297848402|ref|XP_002892082.1|/5.5805e-23/hypothetical protein ARALYDRAFT_470155 [Arabidopsis lyrata subsp. lyrata]
Unigene13282_JX	206	0	10	0.001	5.91447	12.53	Up	-	-	-	-
CL8336.Contig1_JX	206	0	10	0.001	5.91447	12.53	Up	-	-	-	-
Unigene68470_JX	371	0	18	0.001	5.91129	12.5293	Up	-	-	-	-
Unigene52017_JX	268	0	13	0.001	5.91006	12.529	Up	-	-	-	-
Unigene42248_JX	268	0	13	0.001	5.91006	12.529	Up	-	-	-	-
CL1847.Contig1_JX	227	0	11	0.001	5.90405	12.5275	Up	-	-	-	-
Unigene25555_JX	227	0	11	0.001	5.90405	12.5275	Up	-	-	-	gi|297793633|ref|XP_002864701.1|/7.88619e-22/hypothetical protein ARALYDRAFT_496224 [Arabidopsis lyrata subsp. lyrata]
Unigene13188_JX	227	0	11	0.001	5.90405	12.5275	Up	-	-	-	-
Unigene38833_JX	289	0	14	0.001	5.90219	12.527	Up	-	-	-	-
Unigene6207_JX	289	0	14	0.001	5.90219	12.527	Up	-	-	-	-
Unigene68516_JX	372	0	18	0.001	5.89539	12.5254	Up	-	-	-	gi|226532850|ref|NP_001149395.1|/8.34565e-32/LOC100283021 [Zea mays]
Unigene47439_JX	310	0	15	0.001	5.89539	12.5254	Up	-	GO:0004672//protein kinase activity;GO:0032559//adenyl ribonucleotide binding	GO:0006796//phosphate metabolic process	gi|222636248|gb|EEE66380.1|/3.48415e-33/hypothetical protein OsJ_22700 [Oryza sativa Japonica Group]
Unigene64518_JX	269	0	13	0.001	5.88809	12.5236	Up	-	-	-	-
Unigene34252_JX	290	0	14	0.001	5.88184	12.5221	Up	-	-	-	-
Unigene54347_JX	290	0	14	0.001	5.88184	12.5221	Up	-	-	-	-
Unigene50151_JX	228	0	11	0.001	5.87816	12.5211	Up	-	-	-	-
CL3424.Contig1_JX	311	0	15	0.001	5.87644	12.5207	Up	-	-	-	-
Unigene27036_JX	249	0	12	0.001	5.87172	12.5196	Up	-	-	-	-
Unigene4414_JX	249	0	12	0.001	5.87172	12.5196	Up	GO:0043231//intracellular membrane-bounded organelle	-	-	gi|242095042|ref|XP_002438011.1|/1.32115e-24/hypothetical protein SORBIDRAFT_10g006490 [Sorghum bicolor]
Unigene34246_JX	353	0	17	0.001	5.86756	12.5185	Up	-	-	-	-
Unigene44164_JX	374	0	18	0.001	5.86387	12.5176	Up	GO:0031410//cytoplasmic vesicle	GO:0016798//hydrolase activity, acting on glycosyl bonds;GO:0043167//ion binding	GO:0044238//primary metabolic process	gi|224102379|ref|XP_002312657.1|/1.22589e-54/predicted protein [Populus trichocarpa]
Unigene14905_JX	291	0	14	0.001	5.86163	12.5171	Up	-	-	-	-
Unigene54038_JX	291	0	14	0.001	5.86163	12.5171	Up	GO:0043229//intracellular organelle	GO:0046872//metal ion binding;GO:0003824//catalytic activity	GO:0009987//cellular process	gi|199601701|dbj|BAG70995.1|/1.10665e-31/uncharacterized protein [Musa balbisiana]
Unigene44445_JX	208	0	10	0.001	5.8576	12.5161	Up	-	-	-	-
CL4063.Contig1_JX	479	0	23	0.001	5.85027	12.5143	Up	GO:0044464//cell part	-	-	gi|105830110|gb|ABF74714.1|/6.79479e-16/At1g49470 [Arabidopsis thaliana]
Unigene15158_JX	729	0	35	0.001	5.84957	12.5141	Up	-	-	-	-
Unigene27453_JX	250	0	12	0.001	5.84823	12.5138	Up	-	-	-	-
Unigene18016_JX	271	0	13	0.001	5.84464	12.5129	Up	-	-	-	-
Unigene5995_JX	688	0	33	0.001	5.84398	12.5127	Up	-	-	-	-
Unigene28809_JX	313	0	15	0.001	5.83889	12.5115	Up	-	-	-	gi|225459793|ref|XP_002284799.1|/2.0426e-33/PREDICTED: hypothetical protein [Vitis vinifera]
Unigene58031_JX	209	0	10	0.001	5.82958	12.5092	Up	-	-	-	gi|116778882|gb|ABK21038.1|/3.62291e-06/unknown [Picea sitchensis]
Unigene41070_JX	209	0	10	0.001	5.82958	12.5092	Up	-	-	-	-
Unigene33007_JX	481	0	23	0.001	5.82594	12.5083	Up	-	-	-	-
Unigene33988_JX	251	0	12	0.001	5.82493	12.508	Up	-	GO:0004497//monooxygenase activity;GO:0050662//coenzyme binding	-	gi|297745542|emb|CBI40707.3|/1.96793e-20/unnamed protein product [Vitis vinifera]
Unigene14040_JX	419	0	20	0.001	5.81566	12.5057	Up	-	-	-	-
Unigene4629_JX	566	0	27	0.001	5.81207	12.5048	Up	GO:0031224//intrinsic to membrane	GO:0017111//nucleoside-triphosphatase activity;GO:0015604//phosphonate transmembrane transporter activity;GO:0032559//adenyl ribonucleotide binding	GO:0009207;GO:0051234//establishment of localization	gi|218190879|gb|EEC73306.1|/1.43462e-41/hypothetical protein OsI_07483 [Oryza sativa Indica Group]
Unigene5549_JX	273	0	13	0.001	5.80182	12.5023	Up	-	-	-	-
Unigene65639_JX	231	0	11	0.001	5.80182	12.5023	Up	-	-	-	-
Unigene65722_JX	252	0	12	0.001	5.80182	12.5023	Up	-	-	-	-
Unigene61990_JX	231	0	11	0.001	5.80182	12.5023	Up	-	-	-	-
Unigene20756_JX	483	0	23	0.001	5.80182	12.5023	Up	-	-	-	gi|218187627|gb|EEC70054.1|/1.1545e-15/hypothetical protein OsI_00653 [Oryza sativa Indica Group]
Unigene4464_JX	315	0	15	0.001	5.80182	12.5023	Up	-	-	-	-
Unigene36663_JX	231	0	11	0.001	5.80182	12.5023	Up	-	-	-	-
CL6954.Contig1_JX	252	0	12	0.001	5.80182	12.5023	Up	-	-	-	-
Unigene32417_JX	421	0	20	0.001	5.78804	12.4989	Up	-	-	-	-
Unigene459_JX	337	0	16	0.001	5.7846	12.498	Up	-	GO:0003676//nucleic acid binding;GO:0034061	GO:0006260//DNA replication	gi|147769978|emb|CAN61139.1|/4.19583e-08/hypothetical protein VITISV_009489 [Vitis vinifera]
Unigene32641_JX	316	0	15	0.001	5.78346	12.4977	Up	GO:0031224//intrinsic to membrane	GO:0004871//signal transducer activity;GO:0004672//protein kinase activity;GO:0016628//oxidoreductase activity, acting on the CH-CH group of donors, NAD or NADP as acceptor;GO:0032559//adenyl ribonucleotide binding	GO:0006464//protein modification process;GO:0007167//enzyme linked receptor protein signaling pathway	gi|115468730|ref|NP_001057964.1|/4.49877e-49/Os06g0589800 [Oryza sativa Japonica Group]
Unigene44531_JX	253	0	12	0.001	5.77889	12.4966	Up	-	-	-	gi|77563563|gb|ABB00038.1|/4.51763e-06/reverse transcriptase family member [Glycine max]
Unigene5159_JX	253	0	12	0.001	5.77889	12.4966	Up	-	-	-	gi|222636726|gb|EEE66858.1|/2.93811e-08/hypothetical protein OsJ_23653 [Oryza sativa Japonica Group]
Unigene37258_JX	211	0	10	0.001	5.77432	12.4954	Up	-	-	-	gi|297745909|emb|CBI15965.3|/6.80089e-21/unnamed protein product [Vitis vinifera]
Unigene32422_JX	338	0	16	0.001	5.76749	12.4937	Up	-	-	-	-
CL8143.Contig1_JX	1014	0	48	0.001	5.76749	12.4937	Up	GO:0043231//intracellular membrane-bounded organelle	GO:0046914//transition metal ion binding	-	gi|51090501|dbj|BAD35703.1|/2.70148e-45/zinc finger-like [Oryza sativa Japonica Group]
CL11738.Contig1_JX	951	0	45	0.001	5.76521	12.4932	Up	-	-	-	gi|125542603|gb|EAY88742.1|/1.10687e-37/hypothetical protein OsI_10217 [Oryza sativa Indica Group]
Unigene4846_JX	465	0	22	0.001	5.76439	12.493	Up	-	-	-	-
Unigene15789_JX	423	0	20	0.001	5.76067	12.492	Up	-	-	-	-
Unigene47583_JX	339	0	16	0.001	5.75047	12.4895	Up	-	-	-	-
Unigene49828_JX	212	0	10	0.001	5.74708	12.4886	Up	-	-	-	-
Unigene2470_JX	912	0	43	0.001	5.74456	12.488	Up	-	-	-	gi|225445074|ref|XP_002280341.1|/3.09612e-50/PREDICTED: hypothetical protein [Vitis vinifera]
Unigene1045_JX	276	0	13	0.001	5.73875	12.4865	Up	-	-	-	-
Unigene6698_JX	255	0	12	0.001	5.73356	12.4852	Up	-	-	-	-
Unigene8652_JX	404	0	19	0.001	5.73001	12.4843	Up	-	-	-	gi|92893902|gb|ABE91952.1|/3.04496e-13/Zinc finger, CCHC-type [Medicago truncatula]
Unigene8244_JX	213	0	10	0.001	5.7201	12.4818	Up	-	-	-	gi|225432842|ref|XP_002279912.1|/7.77543e-09/PREDICTED: similar to polyprotein [Vitis vinifera]
Unigene68383_JX	213	0	10	0.001	5.7201	12.4818	Up	-	-	-	-
Unigene48686_JX	213	0	10	0.001	5.7201	12.4818	Up	-	-	-	-
Unigene8260_JX	213	0	10	0.001	5.7201	12.4818	Up	-	-	-	-
Unigene45893_JX	256	0	12	0.001	5.71116	12.4796	Up	-	-	-	-
Unigene28130_JX	235	0	11	0.001	5.70306	12.4775	Up	-	-	-	-
CL6020.Contig1_JX	214	0	10	0.001	5.69337	12.4751	Up	-	-	-	-
Unigene26215_JX	214	0	10	0.001	5.69337	12.4751	Up	-	-	-	-
Unigene53503_JX	214	0	10	0.001	5.69337	12.4751	Up	-	-	-	-
Unigene16652_JX	578	0	27	0.001	5.6914	12.4746	Up	GO:0044464//cell part	GO:0016787//hydrolase activity	-	gi|255573722|ref|XP_002527782.1|/2.46228e-28/Pectinesterase-1 precursor, putative [Ricinus communis]
Unigene37265_JX	257	0	12	0.001	5.68894	12.4739	Up	-	-	-	-
CL7079.Contig1_JX	257	0	12	0.001	5.68894	12.4739	Up	-	-	-	-
Unigene57976_JX	343	0	16	0.001	5.68341	12.4725	Up	-	-	-	-
Unigene41922_JX	386	0	18	0.001	5.68157	12.4721	Up	-	-	-	-
Unigene66131_JX	386	0	18	0.001	5.68157	12.4721	Up	-	-	-	-
Unigene808_JX	236	0	11	0.001	5.6789	12.4714	Up	-	-	-	-
Unigene41392_JX	279	0	13	0.001	5.67705	12.4709	Up	-	-	-	-
CL3666.Contig1_JX	322	0	15	0.001	5.67569	12.4706	Up	-	-	-	gi|1402881|emb|CAA66812.1|/5.52565e-07/non-ltr retrotransposon reverse transcriptase-like protein [Arabidopsis thaliana]
CL6631.Contig1_JX	322	0	15	0.001	5.67569	12.4706	Up	-	-	-	gi|108862606|gb|ABA98327.2|/3.025e-13/transposon protein, putative, CACTA, En/Spm sub-class [Oryza sativa Japonica Group]
CL11717.Contig1_JX	730	0	34	0.001	5.67465	12.4703	Up	-	-	-	-
Unigene47113_JX	215	0	10	0.001	5.66689	12.4683	Up	-	-	-	gi|297741630|emb|CBI32762.3|/1.90928e-07/unnamed protein product [Vitis vinifera]
Unigene18763_JX	258	0	12	0.001	5.66689	12.4683	Up	-	-	-	-
Unigene54239_JX	258	0	12	0.001	5.66689	12.4683	Up	-	-	-	-
Unigene40640_JX	215	0	10	0.001	5.66689	12.4683	Up	-	-	-	-
Unigene4964_JX	301	0	14	0.001	5.66689	12.4683	Up	-	-	-	gi|225435175|ref|XP_002281895.1|/9.96446e-12/PREDICTED: hypothetical protein [Vitis vinifera]
Unigene34483_JX	366	0	17	0.001	5.65915	12.4664	Up	-	-	-	-
CL3786.Contig1_JX	366	0	17	0.001	5.65915	12.4664	Up	-	-	-	-
Unigene52120_JX	323	0	15	0.001	5.65812	12.4661	Up	GO:0044424//intracellular part;GO:0016020//membrane	GO:0016628//oxidoreductase activity, acting on the CH-CH group of donors, NAD or NADP as acceptor;GO:0046872//metal ion binding	GO:0006259//DNA metabolic process;GO:0009913//epidermal cell differentiation;GO:0009826//unidimensional cell growth	gi|224084336|ref|XP_002307263.1|/7.90535e-38/predicted protein [Populus trichocarpa]
Unigene14252_JX	582	0	27	0.001	5.65229	12.4646	Up	-	-	-	gi|296083522|emb|CBI23512.3|/1.24076e-19/unnamed protein product [Vitis vinifera]
Unigene64435_JX	259	0	12	0.001	5.64501	12.4628	Up	-	-	-	-
Unigene34187_JX	281	0	13	0.001	5.63664	12.4606	Up	-	-	-	-
Unigene41310_JX	238	0	11	0.001	5.63118	12.4592	Up	-	-	-	-
Unigene42965_JX	238	0	11	0.001	5.63118	12.4592	Up	-	GO:0016787//hydrolase activity	-	gi|242072522|ref|XP_002446197.1|/3.64899e-06/hypothetical protein SORBIDRAFT_06g003350 [Sorghum bicolor]
CL11871.Contig1_JX	693	0	32	0.001	5.626	12.4579	Up	-	-	-	-
Unigene33644_JX	282	0	13	0.001	5.61665	12.4555	Up	GO:0016020//membrane	-	-	gi|224109206|ref|XP_002315122.1|/2.10576e-22/predicted protein [Populus trichocarpa]
Unigene38284_JX	282	0	13	0.001	5.61665	12.4555	Up	-	-	-	-
Unigene53452_JX	304	0	14	0.001	5.61097	12.454	Up	-	-	-	-
Unigene44984_JX	348	0	16	0.001	5.60175	12.4517	Up	-	-	-	-
Unigene53431_JX	261	0	12	0.001	5.60175	12.4517	Up	-	-	-	-
Unigene38282_JX	218	0	10	0.001	5.58891	12.4484	Up	-	-	-	-
Unigene7962_JX	240	0	11	0.001	5.58425	12.4471	Up	-	-	-	gi|225460450|ref|XP_002266271.1|/1.29483e-11/PREDICTED: hypothetical protein [Vitis vinifera]
CL10751.Contig1_JX	393	0	18	0.001	5.58037	12.4461	Up	-	-	-	-
Unigene5832_JX	568	0	26	0.001	5.5771	12.4453	Up	-	-	-	-
Unigene54156_JX	306	0	14	0.001	5.5743	12.4446	Up	-	-	-	-
Unigene21843_JX	372	0	17	0.001	5.56787	12.4429	Up	-	-	-	gi|255537711|ref|XP_002509922.1|/3.85524e-16/conserved hypothetical protein [Ricinus communis]
Unigene13481_JX	241	0	11	0.001	5.56108	12.4411	Up	-	-	-	-
Unigene38542_JX	263	0	12	0.001	5.55916	12.4407	Up	-	-	-	-
Unigene33398_JX	263	0	12	0.001	5.55916	12.4407	Up	-	-	-	gi|4836889|gb|AAD30592.1|AC007369_2/2.29502e-21/Hypothetical protein [Arabidopsis thaliana]
Unigene18285_JX	285	0	13	0.001	5.55753	12.4402	Up	-	-	-	-
Unigene35802_JX	285	0	13	0.001	5.55753	12.4402	Up	-	-	-	-
Unigene48789_JX	264	0	12	0.001	5.5381	12.4352	Up	GO:0044464//cell part	GO:0017111//nucleoside-triphosphatase activity;GO:0015604//phosphonate transmembrane transporter activity;GO:0032559//adenyl ribonucleotide binding	GO:0009207	gi|125571877|gb|EAZ13392.1|/4.17138e-34/hypothetical protein OsJ_03311 [Oryza sativa Japonica Group]
Unigene62242_JX	242	0	11	0.001	5.5381	12.4352	Up	-	-	-	-
Unigene27474_JX	242	0	11	0.001	5.5381	12.4352	Up	-	-	-	-
Unigene13022_JX	264	0	12	0.001	5.5381	12.4352	Up	-	-	-	-
Unigene43674_JX	330	0	15	0.001	5.5381	12.4352	Up	GO:0044464//cell part	GO:0017111//nucleoside-triphosphatase activity;GO:0015604//phosphonate transmembrane transporter activity;GO:0032559//adenyl ribonucleotide binding	GO:0009207	gi|227133339|gb|ACP19711.1|/7.58687e-41/PDR-type ABC transporter [Triticum aestivum]
Unigene34188_JX	419	0	19	0.001	5.52488	12.4317	Up	-	-	-	gi|255561421|ref|XP_002521721.1|/2.05676e-33/conserved hypothetical protein [Ricinus communis]
CL2499.Contig1_JX	353	0	16	0.001	5.52241	12.4311	Up	-	-	-	-
Unigene21384_JX	1015	0	46	0.001	5.52173	12.4309	Up	GO:0031224//intrinsic to membrane	GO:0046872//metal ion binding;GO:0043682//copper-transporting ATPase activity;GO:0032559//adenyl ribonucleotide binding	GO:0035434//copper ion transmembrane transport;GO:0010038//response to metal ion;GO:0009206;GO:0009636//response to toxin	gi|225426391|ref|XP_002269758.1|/7.23837e-115/PREDICTED: hypothetical protein [Vitis vinifera]
Unigene9315_JX	309	0	14	0.001	5.52018	12.4305	Up	-	-	-	gi|224121784|ref|XP_002330652.1|/4.75787e-06/predicted protein [Populus trichocarpa]
Unigene44311_JX	309	0	14	0.001	5.52018	12.4305	Up	-	-	-	-
Unigene16566_JX	243	0	11	0.001	5.51531	12.4292	Up	-	-	-	-
Unigene58201_JX	288	0	13	0.001	5.49964	12.4251	Up	-	-	-	-
CL7053.Contig1_JX	288	0	13	0.001	5.49964	12.4251	Up	-	-	-	-
Unigene48271_JX	266	0	12	0.001	5.49646	12.4243	Up	GO:0043231//intracellular membrane-bounded organelle	GO:0003676//nucleic acid binding;GO:0003678//DNA helicase activity;GO:0032559//adenyl ribonucleotide binding	GO:0006259//DNA metabolic process	gi|222637066|gb|EEE67198.1|/3.42033e-28/hypothetical protein OsJ_24304 [Oryza sativa Japonica Group]
Unigene18046_JX	222	0	10	0.001	5.48821	12.4221	Up	-	-	-	-
Unigene4373_JX	822	0	37	0.001	5.4842	12.4211	Up	GO:0009532//plastid stroma	GO:0004812//aminoacyl-tRNA ligase activity;GO:0032559//adenyl ribonucleotide binding	GO:2000026//regulation of multicellular organismal development;GO:0006418//tRNA aminoacylation for protein translation;GO:0003006//reproductive developmental process	gi|218197396|gb|EEC79823.1|/2.12794e-68/hypothetical protein OsI_21278 [Oryza sativa Indica Group]
Unigene32816_JX	400	0	18	0.001	5.48272	12.4207	Up	-	-	-	-
Unigene33374_JX	578	0	26	0.001	5.48061	12.4201	Up	GO:0043231//intracellular membrane-bounded organelle	GO:0003677//DNA binding;GO:0001071	GO:0003002//regionalization;GO:0019222//regulation of metabolic process;GO:0055080//cation homeostasis;GO:0048827//phyllome development;GO:0010467//gene expression;GO:0051301//cell division	gi|225434016|ref|XP_002272196.1|/5.40959e-76/PREDICTED: hypothetical protein [Vitis vinifera]
Unigene7083_JX	578	0	26	0.001	5.48061	12.4201	Up	-	-	-	gi|62321784|dbj|BAD95408.1|/1.14909e-09/hypothetical protein [Arabidopsis thaliana]
Unigene66276_JX	356	0	16	0.001	5.47587	12.4189	Up	GO:0031224//intrinsic to membrane;GO:0031410//cytoplasmic vesicle	-	GO:0071702	gi|255645991|gb|ACU23483.1|/2.6418e-09/unknown [Glycine max]
Unigene38838_JX	334	0	15	0.001	5.47177	12.4178	Up	-	-	-	-
Unigene12014_JX	245	0	11	0.001	5.47028	12.4174	Up	-	-	-	-
Unigene1288_JX	312	0	14	0.001	5.4671	12.4166	Up	-	-	-	gi|297742465|emb|CBI34614.3|/8.03228e-30/unnamed protein product [Vitis vinifera]
Unigene8393_JX	223	0	10	0.001	5.46359	12.4156	Up	-	-	-	-
Unigene62211_JX	357	0	16	0.001	5.46053	12.4148	Up	-	GO:0016209//antioxidant activity;GO:0005506//iron ion binding;GO:0003824//catalytic activity	GO:0006950//response to stress;GO:0008152//metabolic process	gi|225435616|ref|XP_002285642.1|/2.95748e-35/PREDICTED: hypothetical protein [Vitis vinifera]
Unigene33315_JX	469	0	21	0.001	5.45544	12.4135	Up	GO:0043231//intracellular membrane-bounded organelle	-	-	gi|302142894|emb|CBI20189.3|/3.50413e-43/unnamed protein product [Vitis vinifera]
CL2084.Contig1_JX	268	0	12	0.001	5.45544	12.4135	Up	-	-	-	-
Unigene70061_JX	313	0	14	0.001	5.44963	12.4119	Up	-	-	-	-
Unigene21025_JX	492	0	22	0.001	5.44805	12.4115	Up	-	-	-	-
Unigene54144_JX	224	0	10	0.001	5.4392	12.4092	Up	-	-	-	-
CL5210.Contig1_JX	224	0	10	0.001	5.4392	12.4092	Up	-	-	-	-
Unigene42186_JX	269	0	12	0.001	5.43516	12.4081	Up	GO:0043231//intracellular membrane-bounded organelle;GO:0005694//chromosome	-	GO:0030261//chromosome condensation;GO:0051316	gi|147804656|emb|CAN73339.1|/3.30984e-15/hypothetical protein VITISV_042401 [Vitis vinifera]
Unigene47013_JX	359	0	16	0.001	5.43011	12.4068	Up	-	-	-	-
Unigene32242_JX	247	0	11	0.001	5.42599	12.4057	Up	-	-	-	-
Unigene69835_JX	337	0	15	0.001	5.42306	12.4049	Up	-	-	-	-
Unigene12830_JX	382	0	17	0.001	5.42212	12.4046	Up	-	-	-	-
Unigene66021_JX	405	0	18	0.001	5.41503	12.4028	Up	GO:0044464//cell part	GO:0005215//transporter activity	GO:0006810//transport	gi|255568717|ref|XP_002525330.1|/2.0718e-62/purine permease, putative [Ricinus communis]
Unigene13004_JX	225	0	10	0.001	5.41503	12.4028	Up	-	-	-	-
Unigene40725_JX	225	0	10	0.001	5.41503	12.4028	Up	-	-	-	-
Unigene27754_JX	293	0	13	0.001	5.40579	12.4003	Up	-	-	-	-
Unigene53986_JX	248	0	11	0.001	5.40411	12.3998	Up	-	-	-	-
Unigene13593_JX	248	0	11	0.001	5.40411	12.3998	Up	-	-	-	-
Unigene64509_JX	564	0	25	0.001	5.40063	12.3989	Up	-	-	-	-
Unigene45095_JX	429	0	19	0.001	5.3961	12.3977	Up	-	-	-	gi|302144175|emb|CBI23302.3|/2.7482e-30/unnamed protein product [Vitis vinifera]
Unigene54328_JX	271	0	12	0.001	5.39505	12.3974	Up	-	-	-	-
CL11490.Contig1_JX	1039	0	46	0.001	5.39418	12.3972	Up	GO:0043231//intracellular membrane-bounded organelle;GO:0016020//membrane	GO:0046872//metal ion binding;GO:0015662//ATPase activity, coupled to transmembrane movement of ions, phosphorylative mechanism;GO:0046873//metal ion transmembrane transporter activity;GO:0000166//nucleotide binding	GO:0009987//cellular process;GO:0010038//response to metal ion;GO:0006825//copper ion transport;GO:0009636//response to toxin;GO:0008152//metabolic process	gi|255537433|ref|XP_002509783.1|/6.80507e-108/copper-transporting atpase p-type, putative [Ricinus communis]
Unigene28005_JX	226	0	10	0.001	5.39107	12.3964	Up	-	-	-	-
Unigene41451_JX	226	0	10	0.001	5.39107	12.3964	Up	-	-	-	-
Unigene32408_JX	226	0	10	0.001	5.39107	12.3964	Up	-	-	-	-
Unigene549_JX	226	0	10	0.001	5.39107	12.3964	Up	-	-	-	-
Unigene48199_JX	249	0	11	0.001	5.38241	12.394	Up	-	-	-	-
CL4914.Contig1_JX	249	0	11	0.001	5.38241	12.394	Up	-	-	-	-
Unigene39391_JX	317	0	14	0.001	5.38087	12.3936	Up	-	-	-	-
Unigene51657_JX	272	0	12	0.001	5.37521	12.3921	Up	-	-	-	-
Unigene44642_JX	363	0	16	0.001	5.37028	12.3908	Up	-	-	-	-
Unigene46027_JX	227	0	10	0.001	5.36732	12.39	Up	-	-	-	-
Unigene38377_JX	227	0	10	0.001	5.36732	12.39	Up	-	-	-	-
CL4557.Contig1_JX	386	0	17	0.001	5.36593	12.3896	Up	-	-	-	-
Unigene13141_JX	318	0	14	0.001	5.36394	12.3891	Up	-	-	-	-
CL3396.Contig1_JX	250	0	11	0.001	5.36088	12.3883	Up	-	-	-	-
Unigene58249_JX	228	0	10	0.001	5.34378	12.3836	Up	-	-	-	-
CL3094.Contig1_JX	251	0	11	0.001	5.33952	12.3825	Up	-	-	-	-
Unigene953_JX	251	0	11	0.001	5.33952	12.3825	Up	-	-	-	-
CL7243.Contig1_JX	274	0	12	0.001	5.33598	12.3815	Up	-	-	-	-
Unigene22720_JX	274	0	12	0.001	5.33598	12.3815	Up	-	-	-	-
Unigene69964_JX	297	0	13	0.001	5.33298	12.3807	Up	-	GO:0046914//transition metal ion binding	-	gi|222641507|gb|EEE69639.1|/3.90088e-37/hypothetical protein OsJ_29246 [Oryza sativa Japonica Group]
Unigene18441_JX	297	0	13	0.001	5.33298	12.3807	Up	GO:0016023//cytoplasmic membrane-bounded vesicle;GO:0016020//membrane	GO:0004672//protein kinase activity;GO:0004871//signal transducer activity;GO:0042802//identical protein binding;GO:0032559//adenyl ribonucleotide binding	GO:0010102//lateral root morphogenesis;GO:0008356//asymmetric cell division;GO:0003006//reproductive developmental process;GO:0006464//protein modification process	gi|40850578|gb|AAR96009.1|/2.98246e-40/crinkly4-like protein [Musa acuminata]
CL10339.Contig1_JX	618	0	27	0.001	5.32303	12.378	Up	-	-	-	gi|255569428|ref|XP_002525681.1|/5.19017e-14/Sodium/potassium/calcium exchanger 6 precursor, putative [Ricinus communis]
Unigene12865_JX	229	0	10	0.001	5.32044	12.3773	Up	-	-	-	gi|225425561|ref|XP_002265114.1|/6.05227e-14/PREDICTED: hypothetical protein [Vitis vinifera]
Unigene44041_JX	481	0	21	0.001	5.31934	12.377	Up	-	-	-	-
Unigene4576_JX	252	0	11	0.001	5.31833	12.3768	Up	-	-	-	-
CL3281.Contig1_JX	252	0	11	0.001	5.31833	12.3768	Up	-	-	-	-
Unigene51457_JX	275	0	12	0.001	5.31657	12.3763	Up	-	-	-	gi|255572880|ref|XP_002527372.1|/2.05496e-25/conserved hypothetical protein [Ricinus communis]
Unigene52016_JX	321	0	14	0.001	5.31381	12.3755	Up	GO:0043231//intracellular membrane-bounded organelle	-	-	gi|125581962|gb|EAZ22893.1|/5.34551e-18/hypothetical protein OsJ_06579 [Oryza sativa Japonica Group]
Unigene1055_JX	413	0	18	0.001	5.31014	12.3745	Up	-	-	-	-
Unigene13241_JX	276	0	12	0.001	5.29731	12.371	Up	-	-	-	-
Unigene29573_JX	230	0	10	0.001	5.29731	12.371	Up	-	-	-	-
Unigene42346_JX	345	0	15	0.001	5.29731	12.371	Up	-	-	-	-
CL10773.Contig1_JX	391	0	17	0.001	5.29731	12.371	Up	-	-	-	-
Unigene51837_JX	621	0	27	0.001	5.29731	12.371	Up	-	-	-	-
CL6418.Contig1_JX	253	0	11	0.001	5.29731	12.371	Up	-	-	-	-
Unigene15066_JX	276	0	12	0.001	5.29731	12.371	Up	GO:0043231//intracellular membrane-bounded organelle;GO:0044444//cytoplasmic part;GO:0016020//membrane	GO:0005543//phospholipid binding;GO:0005515//protein binding	GO:0009987//cellular process	gi|225430302|ref|XP_002285168.1|/4.41967e-20/PREDICTED: hypothetical protein [Vitis vinifera]
Unigene58280_JX	415	0	18	0.001	5.28455	12.3676	Up	-	-	-	-
Unigene40311_JX	369	0	16	0.001	5.28296	12.3671	Up	-	GO:0046872//metal ion binding	-	gi|260446991|emb|CBG76273.1|/3.16186e-34/OO_Ba0005L10-OO_Ba0081K17.24 [Oryza officinalis]
Unigene44148_JX	346	0	15	0.001	5.282	12.3669	Up	-	-	-	-
Unigene12092_JX	277	0	12	0.001	5.27819	12.3658	Up	GO:0044464//cell part	-	-	gi|255580110|ref|XP_002530887.1|/1.98851e-12/Auxin-induced protein 5NG4, putative [Ricinus communis]
Unigene294_JX	231	0	10	0.001	5.27438	12.3648	Up	-	-	-	gi|224107098|ref|XP_002314375.1|/3.3238e-15/predicted protein [Populus trichocarpa]
Unigene7217_JX	231	0	10	0.001	5.27438	12.3648	Up	-	-	-	gi|147808077|emb|CAN64172.1|/1.22336e-09/hypothetical protein VITISV_041386 [Vitis vinifera]
Unigene16678_JX	324	0	14	0.001	5.26461	12.3621	Up	GO:0016021//integral to membrane;GO:0031410//cytoplasmic vesicle	GO:0015144//carbohydrate transmembrane transporter activity	GO:0010260//organ senescence;GO:0006970//response to osmotic stress;GO:0009751//response to salicylic acid stimulus;GO:0009737//response to abscisic acid stimulus;GO:0071702	gi|297811437|ref|XP_002873602.1|/1.60028e-22/nodulin MtN3 family protein [Arabidopsis lyrata subsp. lyrata]
Unigene11465_JX	278	0	12	0.001	5.2592	12.3606	Up	-	-	-	-
Unigene53149_JX	255	0	11	0.001	5.25576	12.3597	Up	-	-	-	-
Unigene35551_JX	255	0	11	0.001	5.25576	12.3597	Up	-	-	-	-
CL6448.Contig1_JX	255	0	11	0.001	5.25576	12.3597	Up	-	GO:0046872//metal ion binding	-	gi|242074758|ref|XP_002447315.1|/1.11132e-23/hypothetical protein SORBIDRAFT_06g032770 [Sorghum bicolor]
CL6830.Contig1_JX	232	0	10	0.001	5.25164	12.3586	Up	GO:0043231//intracellular membrane-bounded organelle	-	-	gi|261597692|gb|ACX85638.1|/4.79956e-14/putative transposase [Cucumis melo]
Unigene39362_JX	232	0	10	0.001	5.25164	12.3586	Up	-	-	-	-
Unigene43887_JX	325	0	14	0.001	5.24841	12.3577	Up	-	GO:0032559//adenyl ribonucleotide binding;GO:0003690//double-stranded DNA binding	GO:0006281//DNA repair	gi|297738843|emb|CBI28088.3|/1.02893e-37/unnamed protein product [Vitis vinifera]
Unigene19960_JX	325	0	14	0.001	5.24841	12.3577	Up	GO:0031410//cytoplasmic vesicle	-	-	gi|115485893|ref|NP_001068090.1|/5.50672e-07/Os11g0557000 [Oryza sativa Japonica Group]
Unigene62119_JX	325	0	14	0.001	5.24841	12.3577	Up	-	-	-	-
Unigene5116_JX	325	0	14	0.001	5.24841	12.3577	Up	-	-	-	-
Unigene70049_JX	697	0	30	0.001	5.24411	12.3565	Up	-	-	-	-
Unigene20154_JX	395	0	17	0.001	5.24367	12.3564	Up	-	-	-	-
Unigene38625_JX	279	0	12	0.001	5.24035	12.3554	Up	-	-	-	-
CL4799.Contig1_JX	396	0	17	0.001	5.23043	12.3527	Up	-	-	-	-
Unigene6421_JX	629	0	27	0.001	5.22994	12.3526	Up	-	-	-	-
Unigene33963_JX	233	0	10	0.001	5.22911	12.3523	Up	-	-	-	-
Unigene65768_JX	233	0	10	0.001	5.22911	12.3523	Up	-	-	-	-
Unigene9441_JX	676	0	29	0.001	5.22679	12.3517	Up	-	-	-	-
Unigene47654_JX	280	0	12	0.001	5.22164	12.3503	Up	-	-	-	-
Unigene17146_JX	864	0	37	0.001	5.21761	12.3492	Up	-	GO:0005488//binding	-	gi|218193105|gb|EEC75532.1|/6.82088e-36/hypothetical protein OsI_12150 [Oryza sativa Indica Group]
Unigene38432_JX	584	0	25	0.001	5.21567	12.3486	Up	-	-	-	gi|242068737|ref|XP_002449645.1|/6.43911e-24/hypothetical protein SORBIDRAFT_05g020790 [Sorghum bicolor]
Unigene5840_JX	257	0	11	0.001	5.21486	12.3484	Up	-	-	-	gi|255636635|gb|ACU18655.1|/1.89834e-07/unknown [Glycine max]
Unigene44986_JX	257	0	11	0.001	5.21486	12.3484	Up	-	-	-	-
Unigene47623_JX	257	0	11	0.001	5.21486	12.3484	Up	-	-	-	-
CL1967.Contig1_JX	374	0	16	0.001	5.21233	12.3477	Up	-	-	-	-
Unigene6009_JX	234	0	10	0.001	5.20676	12.3462	Up	-	-	-	gi|255564786|ref|XP_002523387.1|/7.39872e-07/conserved hypothetical protein [Ricinus communis]
Unigene1110_JX	281	0	12	0.001	5.20305	12.3451	Up	-	-	-	-
Unigene6819_JX	281	0	12	0.001	5.20305	12.3451	Up	-	-	-	-
Unigene33853_JX	469	0	20	0.001	5.19566	12.3431	Up	-	-	-	-
Unigene18314_JX	258	0	11	0.001	5.19465	12.3428	Up	-	GO:0003677//DNA binding;GO:0001071	GO:0006351//transcription, DNA-dependent	gi|296090046|emb|CBI39865.3|/5.46745e-31/unnamed protein product [Vitis vinifera]
Unigene7922_JX	305	0	13	0.001	5.1931	12.3424	Up	-	-	-	-
Unigene12492_JX	352	0	15	0.001	5.19197	12.3421	Up	-	-	-	-
Unigene6768_JX	986	0	42	0.001	5.18986	12.3415	Up	GO:0043231//intracellular membrane-bounded organelle	-	-	gi|296088763|emb|CBI38213.3|/1.37567e-38/unnamed protein product [Vitis vinifera]
Unigene38881_JX	282	0	12	0.001	5.1846	12.34	Up	-	-	-	-
Unigene65089_JX	235	0	10	0.001	5.1846	12.34	Up	-	-	-	-
CL3622.Contig1_JX	329	0	14	0.001	5.1846	12.34	Up	GO:0016020//membrane	-	GO:0051234//establishment of localization	gi|218201085|gb|EEC83512.1|/2.36393e-34/hypothetical protein OsI_29088 [Oryza sativa Indica Group]
Unigene44060_JX	235	0	10	0.001	5.1846	12.34	Up	-	-	-	-
Unigene34683_JX	235	0	10	0.001	5.1846	12.34	Up	-	-	-	-
Unigene52680_JX	235	0	10	0.001	5.1846	12.34	Up	-	-	-	-
Unigene42119_JX	329	0	14	0.001	5.1846	12.34	Up	-	-	-	-
Unigene70016_JX	376	0	16	0.001	5.1846	12.34	Up	-	-	-	-
Unigene43668_JX	588	0	25	0.001	5.18019	12.3388	Up	-	-	-	-
Unigene12819_JX	306	0	13	0.001	5.17613	12.3377	Up	-	-	-	-
Unigene453_JX	283	0	12	0.001	5.16628	12.3349	Up	-	-	-	-
Unigene18078_JX	236	0	10	0.001	5.16263	12.3339	Up	-	-	-	-
Unigene53327_JX	236	0	10	0.001	5.16263	12.3339	Up	-	-	-	-
Unigene40880_JX	307	0	13	0.001	5.15927	12.333	Up	GO:0043231//intracellular membrane-bounded organelle	-	-	gi|218196945|gb|EEC79372.1|/7.58638e-20/hypothetical protein OsI_20268 [Oryza sativa Indica Group]
Unigene44645_JX	307	0	13	0.001	5.15927	12.333	Up	-	-	-	-
Unigene40655_JX	307	0	13	0.001	5.15927	12.333	Up	-	-	-	-
Unigene14317_JX	307	0	13	0.001	5.15927	12.333	Up	GO:0031410//cytoplasmic vesicle	GO:0046872//metal ion binding	-	gi|255548241|ref|XP_002515177.1|/2.27125e-24/hypothetical protein RCOM_1343190 [Ricinus communis]
Unigene16578_JX	520	0	22	0.001	5.15469	12.3317	Up	-	-	-	gi|75172600|sp|Q9FVA1.1|LEC1_CROVR/4.77426e-19/RecName: Full=Mannose-specific lectin 1; AltName: Full=Agglutinin; Short=CVA; AltName: Full=Mannose-binding lectin; Contains: RecName: Full=Mannose-specific lectin 1 chain 1; AltName: Full=CVA-DOM1; Contains: RecName: Full=Mannose-specific lectin 1 chain 2; AltName: Full=CVA-DOM2; Flags: Precursor
CL1956.Contig1_JX	260	0	11	0.001	5.15469	12.3317	Up	-	-	-	-
Unigene44070_JX	260	0	11	0.001	5.15469	12.3317	Up	-	-	-	-
Unigene36111_JX	284	0	12	0.001	5.14809	12.3298	Up	-	-	-	-
Unigene63450_JX	308	0	13	0.001	5.14252	12.3283	Up	-	-	-	-
Unigene9327_JX	427	0	18	0.001	5.13603	12.3264	Up	-	-	-	-
Unigene47347_JX	285	0	12	0.001	5.13003	12.3248	Up	-	-	-	gi|296087293|emb|CBI33667.3|/1.07793e-18/unnamed protein product [Vitis vinifera]
Unigene38997_JX	285	0	12	0.001	5.13003	12.3248	Up	-	-	-	-
Unigene46428_JX	262	0	11	0.001	5.11534	12.3206	Up	-	-	-	-
Unigene37068_JX	405	0	17	0.001	5.11419	12.3203	Up	GO:0044464//cell part	-	-	gi|225430864|ref|XP_002274448.1|/3.04496e-13/PREDICTED: hypothetical protein [Vitis vinifera]
Unigene34997_JX	286	0	12	0.001	5.11209	12.3197	Up	-	-	-	-
Unigene4223_JX	286	0	12	0.001	5.11209	12.3197	Up	-	-	-	-
Unigene41387_JX	286	0	12	0.001	5.11209	12.3197	Up	-	-	-	-
CL5880.Contig1_JX	310	0	13	0.001	5.10934	12.3189	Up	GO:0043231//intracellular membrane-bounded organelle	GO:0031559//oxidosqualene cyclase activity	-	gi|257735429|emb|CBD47302.1|/5.09788e-45/cycloartenol synthase [Dioscorea zingiberensis]
Unigene69067_JX	549	0	23	0.001	5.10433	12.3175	Up	-	-	-	gi|77555690|gb|ABA98486.1|/3.15236e-27/hypothetical protein LOC_Os12g29650 [Oryza sativa Japonica Group]
Unigene64735_JX	382	0	16	0.001	5.10317	12.3172	Up	-	-	-	gi|224117686|ref|XP_002331606.1|/4.36317e-12/predicted protein [Populus trichocarpa]
Unigene55040_JX	239	0	10	0.001	5.09783	12.3157	Up	-	-	-	-
Unigene41598_JX	239	0	10	0.001	5.09783	12.3157	Up	-	-	-	-
Unigene39280_JX	263	0	11	0.001	5.09589	12.3151	Up	-	-	-	-
Unigene39029_JX	263	0	11	0.001	5.09589	12.3151	Up	-	-	-	-
Unigene27274_JX	503	0	21	0.001	5.08668	12.3125	Up	-	-	-	gi|3779021|gb|AAC67200.1|/1.84591e-17/putative retroelement pol polyprotein [Arabidopsis thaliana]
Unigene24439_JX	815	0	34	0.001	5.08282	12.3114	Up	GO:0043231//intracellular membrane-bounded organelle;GO:0030529//ribonucleoprotein complex	GO:0043169//cation binding;GO:0005198//structural molecule activity	GO:0010467//gene expression	gi|192910742|gb|ACF06479.1|/2.10013e-68/ubiquitin extension protein-like protein [Elaeis guineensis]
Unigene13392_JX	480	0	20	0.001	5.07659	12.3096	Up	-	-	-	-
Unigene27396_JX	312	0	13	0.001	5.07659	12.3096	Up	-	-	-	-
Unigene6033_JX	264	0	11	0.001	5.07659	12.3096	Up	-	-	-	gi|147842417|emb|CAN71834.1|/1.10578e-07/hypothetical protein VITISV_005587 [Vitis vinifera]
Unigene7737_JX	264	0	11	0.001	5.07659	12.3096	Up	-	-	-	-
Unigene44059_JX	288	0	12	0.001	5.07659	12.3096	Up	-	-	-	-
CL8442.Contig1_JX	1465	0	61	0.001	5.07312	12.3087	Up	-	-	-	gi|118340979|gb|ABK80758.1|/7.23665e-104/7S globulin precursor [Ficus pumila var. awkeotsang]
Unigene58050_JX	505	0	21	0.001	5.06654	12.3068	Up	-	-	-	-
Unigene5923_JX	409	0	17	0.001	5.06418	12.3061	Up	-	-	-	-
Unigene38713_JX	385	0	16	0.001	5.0634	12.3059	Up	-	-	-	-
Unigene42001_JX	313	0	13	0.001	5.06037	12.305	Up	-	-	-	-
Unigene38546_JX	313	0	13	0.001	5.06037	12.305	Up	-	-	-	gi|255537477|ref|XP_002509805.1|/7.77161e-17/conserved hypothetical protein [Ricinus communis]
Unigene64579_JX	289	0	12	0.001	5.05902	12.3046	Up	-	-	-	-
Unigene4963_JX	265	0	11	0.001	5.05743	12.3042	Up	-	-	-	-
Unigene13031_JX	265	0	11	0.001	5.05743	12.3042	Up	-	-	-	-
Unigene53308_JX	265	0	11	0.001	5.05743	12.3042	Up	-	-	-	-
Unigene64926_JX	265	0	11	0.001	5.05743	12.3042	Up	-	-	-	-
Unigene54754_JX	265	0	11	0.001	5.05743	12.3042	Up	-	-	-	gi|147787541|emb|CAN66599.1|/2.72362e-06/hypothetical protein VITISV_039272 [Vitis vinifera]
Unigene14621_JX	241	0	10	0.001	5.05553	12.3036	Up	-	-	-	-
Unigene13811_JX	241	0	10	0.001	5.05553	12.3036	Up	-	-	-	-
Unigene67423_JX	434	0	18	0.001	5.0532	12.303	Up	-	-	-	gi|147863968|emb|CAN83210.1|/3.58661e-06/hypothetical protein VITISV_010889 [Vitis vinifera]
Unigene32297_JX	434	0	18	0.001	5.0532	12.303	Up	-	GO:0003824//catalytic activity	-	gi|215704753|dbj|BAG94781.1|/1.4999e-20/unnamed protein product [Oryza sativa Japonica Group]
CL8193.Contig1_JX	1013	0	42	0.001	5.05153	12.3025	Up	-	GO:0043169//cation binding	GO:0006812//cation transport	gi|42408799|dbj|BAD10060.1|/9.32802e-30/hypothetical protein [Oryza sativa Japonica Group]
Unigene1402_JX	386	0	16	0.001	5.05029	12.3021	Up	-	-	-	-
Unigene7116_JX	362	0	15	0.001	5.04854	12.3017	Up	-	-	-	-
Unigene42488_JX	507	0	21	0.001	5.04655	12.3011	Up	GO:0015630//microtubule cytoskeleton;GO:0009536//plastid	GO:0003777//microtubule motor activity;GO:0032559//adenyl ribonucleotide binding	GO:0000911//cytokinesis by cell plate formation;GO:0007017//microtubule-based process;GO:0032502//developmental process	gi|224069597|ref|XP_002303008.1|/3.41179e-72/predicted protein [Populus trichocarpa]
Unigene53951_JX	338	0	14	0.001	5.04655	12.3011	Up	-	GO:0004672//protein kinase activity	-	gi|255572979|ref|XP_002527420.1|/4.72945e-30/ATP binding protein, putative [Ricinus communis]
Unigene14214_JX	749	0	31	0.001	5.0427	12.3	Up	-	-	-	gi|255561088|ref|XP_002521556.1|/1.1325e-09/auxilin, putative [Ricinus communis]
Unigene6049_JX	435	0	18	0.001	5.04158	12.2997	Up	-	-	-	-
Unigene21854_JX	290	0	12	0.001	5.04158	12.2997	Up	-	-	-	-
Unigene64458_JX	266	0	11	0.001	5.03842	12.2988	Up	-	-	-	-
Unigene14367_JX	266	0	11	0.001	5.03842	12.2988	Up	GO:0031224//intrinsic to membrane	GO:0004888//transmembrane receptor activity	GO:0015918//sterol transport	gi|224102795|ref|XP_002312804.1|/1.69749e-27/cholesterol transport protein [Populus trichocarpa]
Unigene36179_JX	629	0	26	0.001	5.03624	12.2981	Up	-	-	-	gi|90265044|emb|CAH67640.1|/4.15258e-14/H0102C09.1 [Oryza sativa Indica Group]
CL6226.Contig1_JX	242	0	10	0.001	5.03463	12.2977	Up	-	-	-	gi|81051977|gb|ABB55331.1|/1.57784e-09/Zinc transporter, putative [Asparagus officinalis]
Unigene8495_JX	242	0	10	0.001	5.03463	12.2977	Up	-	-	-	gi|224120342|ref|XP_002331024.1|/1.0559e-13/Cl-channel clc-7 [Populus trichocarpa]
CL2439.Contig1_JX	339	0	14	0.001	5.03166	12.2968	Up	-	-	-	-
Unigene4596_JX	315	0	13	0.001	5.02824	12.2958	Up	-	-	-	-
Unigene64784_JX	315	0	13	0.001	5.02824	12.2958	Up	-	-	-	-
Unigene14582_JX	243	0	10	0.001	5.01392	12.2917	Up	-	-	-	-
Unigene51349_JX	243	0	10	0.001	5.01392	12.2917	Up	-	-	-	-
Unigene4697_JX	243	0	10	0.001	5.01392	12.2917	Up	-	-	-	-
Unigene18023_JX	316	0	13	0.001	5.01233	12.2913	Up	-	-	-	-
Unigene7070_JX	316	0	13	0.001	5.01233	12.2913	Up	-	GO:0003676//nucleic acid binding;GO:0003678//DNA helicase activity;GO:0032559//adenyl ribonucleotide binding	GO:0006259//DNA metabolic process	gi|218195424|gb|EEC77851.1|/1.61124e-22/hypothetical protein OsI_17107 [Oryza sativa Indica Group]
CL12214.Contig1_JX	778	0	32	0.001	5.01134	12.291	Up	GO:0030529//ribonucleoprotein complex	GO:0003723//RNA binding	GO:0006613//cotranslational protein targeting to membrane	gi|224133252|ref|XP_002321521.1|/1.45997e-39/predicted protein [Populus trichocarpa]
Unigene57956_JX	389	0	16	0.001	5.01134	12.291	Up	-	-	-	-
Unigene41791_JX	244	0	10	0.001	4.99337	12.2858	Up	-	-	-	-
Unigene8910_JX	415	0	17	0.001	4.99096	12.2851	Up	-	-	-	-
CL10699.Contig1_JX	415	0	17	0.001	4.99096	12.2851	Up	-	-	-	-
CL546.Contig1_JX	391	0	16	0.001	4.9857	12.2836	Up	-	-	-	gi|224091749|ref|XP_002309340.1|/5.66592e-07/predicted protein [Populus trichocarpa]
Unigene33515_JX	269	0	11	0.001	4.98223	12.2826	Up	-	-	-	-
Unigene4810_JX	636	0	26	0.001	4.98081	12.2822	Up	-	-	-	gi|147766531|emb|CAN74156.1|/1.74435e-07/hypothetical protein VITISV_011981 [Vitis vinifera]
Unigene927_JX	270	0	11	0.001	4.96378	12.2772	Up	-	-	-	-
Unigene64942_JX	442	0	18	0.001	4.96174	12.2766	Up	-	-	-	-
Unigene15140_JX	393	0	16	0.001	4.96033	12.2762	Up	-	-	-	-
Unigene53326_JX	369	0	15	0.001	4.95277	12.274	Up	-	-	-	-
CL3989.Contig1_JX	370	0	15	0.001	4.93938	12.2701	Up	-	-	-	-
Unigene6180_JX	321	0	13	0.001	4.93426	12.2686	Up	-	-	-	-
CL5448.Contig1_JX	247	0	10	0.001	4.93272	12.2682	Up	-	-	-	-
Unigene47418_JX	247	0	10	0.001	4.93272	12.2682	Up	-	-	-	-
Unigene41881_JX	247	0	10	0.001	4.93272	12.2682	Up	-	-	-	-
Unigene293_JX	247	0	10	0.001	4.93272	12.2682	Up	-	-	-	-
Unigene47342_JX	247	0	10	0.001	4.93272	12.2682	Up	-	-	-	-
Unigene36754_JX	346	0	14	0.001	4.92987	12.2673	Up	-	-	-	-
CL8960.Contig1_JX	272	0	11	0.001	4.92728	12.2666	Up	-	-	-	-
Unigene56385_JX	520	0	21	0.001	4.92039	12.2646	Up	GO:0005746//mitochondrial respiratory chain	GO:0015078//hydrogen ion transmembrane transporter activity	GO:0022904//respiratory electron transport chain	gi|224132064|ref|XP_002328176.1|/2.74591e-27/predicted protein [Populus trichocarpa]
CL4697.Contig1_JX	322	0	13	0.001	4.91893	12.2641	Up	GO:0031410//cytoplasmic vesicle	-	-	gi|225468644|ref|XP_002267214.1|/1.39866e-26/PREDICTED: hypothetical protein, partial [Vitis vinifera]
Unigene10016_JX	1909	0	77	0.001	4.91437	12.2628	Up	GO:0043231//intracellular membrane-bounded organelle	GO:0046872//metal ion binding;GO:0016791//phosphatase activity	GO:0005985//sucrose metabolic process;GO:0006796//phosphate metabolic process;GO:0010038//response to metal ion	gi|225439336|ref|XP_002269810.1|/4.90866e-175/PREDICTED: hypothetical protein [Vitis vinifera]
Unigene8648_JX	372	0	15	0.001	4.91283	12.2623	Up	GO:0043231//intracellular membrane-bounded organelle	GO:0003677//DNA binding;GO:0001071	GO:0006351//transcription, DNA-dependent	gi|159459972|gb|ABW96394.1|/1.24467e-14/AGAMOUS-related protein [Dendrobium moniliforme]
Unigene13569_JX	372	0	15	0.001	4.91283	12.2623	Up	-	-	-	-
Unigene40867_JX	248	0	10	0.001	4.91283	12.2623	Up	-	-	-	-
Unigene28914_JX	273	0	11	0.001	4.90923	12.2613	Up	-	-	-	-
Unigene476_JX	422	0	17	0.001	4.90817	12.261	Up	-	-	-	-
CL4949.Contig1_JX	472	0	19	0.001	4.9045	12.2599	Up	-	-	-	gi|224114383|ref|XP_002316743.1|/2.39113e-18/predicted protein [Populus trichocarpa]
Unigene6443_JX	373	0	15	0.001	4.89966	12.2585	Up	-	-	-	-
CL1697.Contig1_JX	249	0	10	0.001	4.8931	12.2565	Up	-	-	-	-
Unigene12723_JX	249	0	10	0.001	4.8931	12.2565	Up	-	-	-	-
Unigene67361_JX	274	0	11	0.001	4.89131	12.256	Up	-	-	-	-
CL6362.Contig1_JX	274	0	11	0.001	4.89131	12.256	Up	-	-	-	-
Unigene40622_JX	274	0	11	0.001	4.89131	12.256	Up	-	-	-	-
Unigene652_JX	274	0	11	0.001	4.89131	12.256	Up	-	-	-	-
Unigene8194_JX	699	0	28	0.001	4.8805	12.2528	Up	-	-	-	-
Unigene13082_JX	250	0	10	0.001	4.87353	12.2508	Up	-	-	-	-
Unigene18571_JX	275	0	11	0.001	4.87353	12.2508	Up	GO:0031224//intrinsic to membrane	GO:0015114//phosphate transmembrane transporter activity;GO:0032559//adenyl ribonucleotide binding;GO:0042626//ATPase activity, coupled to transmembrane movement of substances	GO:0009734//auxin mediated signaling pathway;GO:0009207;GO:0009606//tropism;GO:0009926//auxin polar transport;GO:0048588//developmental cell growth	gi|15217785|ref|NP_171753.1|/1.05051e-37/PGP11 (P-GLYCOPROTEIN 11); ATPase, coupled to transmembrane movement of substances [Arabidopsis thaliana]
Unigene15563_JX	250	0	10	0.001	4.87353	12.2508	Up	-	-	-	-
Unigene32371_JX	325	0	13	0.001	4.87353	12.2508	Up	-	-	-	gi|296086263|emb|CBI31704.3|/8.21879e-19/unnamed protein product [Vitis vinifera]
Unigene13971_JX	476	0	19	0.001	4.86329	12.2477	Up	-	-	-	-
Unigene14616_JX	301	0	12	0.001	4.85734	12.2459	Up	-	-	-	-
Unigene27834_JX	301	0	12	0.001	4.85734	12.2459	Up	-	-	-	-
Unigene14465_JX	276	0	11	0.001	4.85587	12.2455	Up	-	-	-	-
Unigene27057_JX	251	0	10	0.001	4.85411	12.245	Up	-	-	-	-
Unigene14170_JX	502	0	20	0.001	4.85411	12.245	Up	-	-	-	-
Unigene37976_JX	251	0	10	0.001	4.85411	12.245	Up	-	GO:0016769//transferase activity, transferring nitrogenous groups	GO:0006768//biotin metabolic process	gi|225446128|ref|XP_002270551.1|/2.75239e-14/PREDICTED: hypothetical protein [Vitis vinifera]
Unigene45303_JX	402	0	16	0.001	4.84928	12.2436	Up	-	-	-	-
Unigene14057_JX	377	0	15	0.001	4.84767	12.2431	Up	GO:0016020//membrane	GO:0060089//molecular transducer activity	GO:0023052//signaling;GO:0009314//response to radiation	gi|255560161|ref|XP_002521098.1|/3.22932e-39/protein binding protein, putative [Ricinus communis]
Unigene51423_JX	729	0	29	0.001	4.84679	12.2428	Up	-	-	-	-
Unigene8834_JX	352	0	14	0.001	4.84584	12.2425	Up	-	-	-	-
Unigene20452_JX	478	0	19	0.001	4.84294	12.2417	Up	-	-	-	gi|296087881|emb|CBI35164.3|/4.88078e-06/unnamed protein product [Vitis vinifera]
Unigene33993_JX	277	0	11	0.001	4.83834	12.2403	Up	-	-	-	-
Unigene65175_JX	277	0	11	0.001	4.83834	12.2403	Up	-	-	-	-
Unigene39610_JX	277	0	11	0.001	4.83834	12.2403	Up	-	-	-	-
Unigene58008_JX	252	0	10	0.001	4.83485	12.2393	Up	-	-	-	-
Unigene42005_JX	252	0	10	0.001	4.83485	12.2393	Up	-	-	-	-
CL3955.Contig1_JX	353	0	14	0.001	4.83211	12.2384	Up	-	-	-	-
Unigene51054_JX	353	0	14	0.001	4.83211	12.2384	Up	-	-	-	-
Unigene12338_JX	454	0	18	0.001	4.83059	12.238	Up	-	-	-	-
Unigene29861_JX	328	0	13	0.001	4.82895	12.2375	Up	GO:0043232	GO:0032559//adenyl ribonucleotide binding	-	gi|258594257|dbj|BAI39620.1|/1.57829e-46/beta actin [Bruguiera gymnorhiza]
Unigene55327_JX	404	0	16	0.001	4.82527	12.2364	Up	-	-	-	-
CL864.Contig1_JX	303	0	12	0.001	4.82527	12.2364	Up	-	-	-	-
Unigene33476_JX	632	0	25	0.001	4.81955	12.2347	Up	-	GO:0005488//binding	-	gi|296081072|emb|CBI18266.3|/1.58022e-45/unnamed protein product [Vitis vinifera]
CL2931.Contig1_JX	253	0	10	0.001	4.81574	12.2335	Up	-	-	-	-
Unigene41555_JX	253	0	10	0.001	4.81574	12.2335	Up	-	-	-	-
Unigene54176_JX	329	0	13	0.001	4.81427	12.2331	Up	-	-	-	-
Unigene13968_JX	329	0	13	0.001	4.81427	12.2331	Up	GO:0031981//nuclear lumen;GO:0030684//preribosome	GO:0004683//calmodulin-dependent protein kinase activity	GO:0042254//ribosome biogenesis;GO:0003006//reproductive developmental process;GO:0009790//embryo development	gi|297737288|emb|CBI26489.3|/7.34848e-36/unnamed protein product [Vitis vinifera]
Unigene707_JX	735	0	29	0.001	4.80722	12.231	Up	-	-	-	-
Unigene60930_JX	583	0	23	0.001	4.80665	12.2308	Up	GO:0031410//cytoplasmic vesicle	-	-	gi|225461844|ref|XP_002285661.1|/1.41305e-31/PREDICTED: hypothetical protein [Vitis vinifera]
Unigene6188_JX	254	0	10	0.001	4.79678	12.2278	Up	-	-	-	-
Unigene42453_JX	254	0	10	0.001	4.79678	12.2278	Up	-	-	-	-
Unigene39121_JX	305	0	12	0.001	4.79363	12.2269	Up	-	-	-	-
CL10381.Contig1_JX	788	0	31	0.001	4.79313	12.2268	Up	GO:0043229//intracellular organelle	-	-	gi|297737796|emb|CBI26997.3|/5.67994e-31/unnamed protein product [Vitis vinifera]
Unigene34057_JX	356	0	14	0.001	4.79139	12.2262	Up	-	-	-	gi|297746500|emb|CBI16556.3|/1.7084e-16/unnamed protein product [Vitis vinifera]
Unigene44566_JX	382	0	15	0.001	4.78422	12.2241	Up	GO:0005618//cell wall	-	-	gi|297827983|ref|XP_002881874.1|/4.9756e-32/leucine-rich repeat family protein [Arabidopsis lyrata subsp. lyrata]
Unigene52428_JX	255	0	10	0.001	4.77797	12.2222	Up	-	-	-	-
Unigene21577_JX	434	0	17	0.001	4.77246	12.2205	Up	GO:0043231//intracellular membrane-bounded organelle;GO:0031224//intrinsic to membrane	GO:0015291//secondary active transmembrane transporter activity	GO:0015698//inorganic anion transport	gi|225448837|ref|XP_002282491.1|/7.86146e-62/PREDICTED: hypothetical protein [Vitis vinifera]
Unigene45101_JX	281	0	11	0.001	4.76947	12.2196	Up	-	-	-	-
CL1128.Contig1_JX	358	0	14	0.001	4.76462	12.2181	Up	-	-	-	-
Unigene18149_JX	435	0	17	0.001	4.76149	12.2172	Up	GO:0043231//intracellular membrane-bounded organelle	GO:0016843	GO:0010208//pollen wall assembly;GO:0008152//metabolic process	gi|125585688|gb|EAZ26352.1|/2.0038e-57/hypothetical protein OsJ_10233 [Oryza sativa Japonica Group]
Unigene45817_JX	256	0	10	0.001	4.7593	12.2165	Up	-	-	-	-
Unigene52347_JX	256	0	10	0.001	4.7593	12.2165	Up	-	-	-	-
Unigene61178_JX	282	0	11	0.001	4.75255	12.2145	Up	GO:0030529//ribonucleoprotein complex	GO:0005198//structural molecule activity	GO:0006412//translation	gi|297734823|emb|CBI17057.3|/8.0282e-22/unnamed protein product [Vitis vinifera]
Unigene8391_JX	616	0	24	0.001	4.74694	12.2128	Up	-	GO:0003676//nucleic acid binding	GO:0048444//floral organ morphogenesis	gi|297739024|emb|CBI28513.3|/2.52339e-45/unnamed protein product [Vitis vinifera]
Unigene44235_JX	308	0	12	0.001	4.74694	12.2128	Up	-	-	-	-
CL1.Contig169_JX	2234	0	87	0.001	4.74482	12.2121	Up	-	GO:0016462//pyrophosphatase activity;GO:0032559//adenyl ribonucleotide binding	-	gi|147828765|emb|CAN70797.1|/4.05316e-99/hypothetical protein VITISV_011590 [Vitis vinifera]
Unigene43977_JX	411	0	16	0.001	4.74309	12.2116	Up	-	-	-	gi|296088467|emb|CBI37458.3|/3.91978e-37/unnamed protein product [Vitis vinifera]
Unigene6215_JX	334	0	13	0.001	4.7422	12.2113	Up	-	-	-	-
CL7074.Contig1_JX	334	0	13	0.001	4.7422	12.2113	Up	-	-	-	gi|87240724|gb|ABD32582.1|/9.54047e-39/Integrase, catalytic region; Zinc finger, CCHC-type; Peptidase aspartic, catalytic [Medicago truncatula]
Unigene4790_JX	334	0	13	0.001	4.7422	12.2113	Up	-	-	-	-
Unigene19803_JX	437	0	17	0.001	4.7397	12.2106	Up	-	-	-	-
Unigene48948_JX	1363	0	53	0.001	4.73765	12.21	Up	GO:0016020//membrane;GO:0031410//cytoplasmic vesicle	GO:0004672//protein kinase activity;GO:0000166//nucleotide binding	-	gi|147801125|emb|CAN68826.1|/7.75061e-137/hypothetical protein VITISV_029977 [Vitis vinifera]
Unigene58512_JX	283	0	11	0.001	4.73576	12.2094	Up	-	-	-	-
Unigene38786_JX	515	0	20	0.001	4.73158	12.2081	Up	-	GO:0005488//binding	-	gi|110289074|gb|AAP53741.2|/1.86937e-28/transposon protein, putative, CACTA, En/Spm sub-class [Oryza sativa Japonica Group]
Unigene58154_JX	335	0	13	0.001	4.72805	12.207	Up	-	-	-	-
Unigene53349_JX	258	0	10	0.001	4.72241	12.2053	Up	-	-	-	-
Unigene13050_JX	284	0	11	0.001	4.71908	12.2043	Up	-	-	-	-
CL3344.Contig1_JX	284	0	11	0.001	4.71908	12.2043	Up	GO:0043231//intracellular membrane-bounded organelle	GO:0003676//nucleic acid binding	GO:0006259//DNA metabolic process	gi|242093834|ref|XP_002437407.1|/2.66998e-09/hypothetical protein SORBIDRAFT_10g026363 [Sorghum bicolor]
Unigene53558_JX	310	0	12	0.001	4.71632	12.2034	Up	-	-	-	-
Unigene12651_JX	310	0	12	0.001	4.71632	12.2034	Up	-	-	-	-
CL3539.Contig1_JX	336	0	13	0.001	4.71398	12.2027	Up	-	-	-	gi|113205142|gb|AAT40504.2|/7.87733e-09/Polyprotein, putative [Solanum demissum]
Unigene43728_JX	517	0	20	0.001	4.71328	12.2025	Up	GO:0043231//intracellular membrane-bounded organelle	GO:0003676//nucleic acid binding;GO:0005515//protein binding	GO:0006351//transcription, DNA-dependent;GO:0009755//hormone-mediated signaling pathway	gi|224122162|ref|XP_002318767.1|/3.13445e-31/predicted protein [Populus trichocarpa]
Unigene63410_JX	879	0	34	0.001	4.71274	12.2024	Up	-	-	-	gi|255584667|ref|XP_002533056.1|/2.34678e-39/DUF26 domain-containing protein 1 precursor, putative [Ricinus communis]
Unigene67364_JX	259	0	10	0.001	4.70418	12.1997	Up	-	-	-	-
Unigene12480_JX	518	0	20	0.001	4.70418	12.1997	Up	-	-	-	-
Unigene21910_JX	259	0	10	0.001	4.70418	12.1997	Up	-	-	-	-
Unigene60354_JX	285	0	11	0.001	4.70253	12.1992	Up	GO:0031410//cytoplasmic vesicle	-	-	gi|296090331|emb|CBI40150.3|/4.39077e-20/unnamed protein product [Vitis vinifera]
Unigene4619_JX	285	0	11	0.001	4.70253	12.1992	Up	GO:0043231//intracellular membrane-bounded organelle	GO:0001071	GO:0006351//transcription, DNA-dependent	gi|302142098|emb|CBI19301.3|/8.56912e-16/unnamed protein product [Vitis vinifera]
Unigene67392_JX	570	0	22	0.001	4.70253	12.1992	Up	-	-	-	gi|297738870|emb|CBI28115.3|/3.63386e-45/unnamed protein product [Vitis vinifera]
Unigene17811_JX	285	0	11	0.001	4.70253	12.1992	Up	-	-	-	gi|225436683|ref|XP_002262885.1|/2.74116e-22/PREDICTED: hypothetical protein [Vitis vinifera]
Unigene59927_JX	881	0	34	0.001	4.70204	12.1991	Up	GO:0043234//protein complex	GO:0005515//protein binding	GO:0044267//cellular protein metabolic process	gi|297737057|emb|CBI26258.3|/4.8594e-61/unnamed protein product [Vitis vinifera]
Unigene32479_JX	311	0	12	0.001	4.70115	12.1988	Up	-	-	-	-
Unigene67324_JX	337	0	13	0.001	4.69999	12.1984	Up	-	-	-	-
Unigene15127_JX	415	0	16	0.001	4.69737	12.1976	Up	-	-	-	gi|255558850|ref|XP_002520448.1|/1.94586e-07/conserved hypothetical protein [Ricinus communis]
Unigene6944_JX	442	0	17	0.001	4.68608	12.1942	Up	-	-	-	-
Unigene9384_JX	494	0	19	0.001	4.68608	12.1942	Up	-	-	-	-
Unigene58157_JX	260	0	10	0.001	4.68608	12.1942	Up	-	-	-	-
Unigene27063_JX	312	0	12	0.001	4.68608	12.1942	Up	-	-	-	-
Unigene47613_JX	286	0	11	0.001	4.68608	12.1942	Up	-	-	-	-
Unigene26598_JX	338	0	13	0.001	4.68608	12.1942	Up	-	-	-	-
Unigene33866_JX	286	0	11	0.001	4.68608	12.1942	Up	-	-	-	-
Unigene34715_JX	338	0	13	0.001	4.68608	12.1942	Up	-	-	-	-
Unigene28652_JX	260	0	10	0.001	4.68608	12.1942	Up	-	-	-	-
CL12000.Contig1_JX	625	0	24	0.001	4.67859	12.1919	Up	-	-	-	-
Unigene42124_JX	287	0	11	0.001	4.66976	12.1891	Up	-	-	-	-
Unigene65074_JX	574	0	22	0.001	4.66976	12.1891	Up	-	-	-	-
Unigene14092_JX	548	0	21	0.001	4.66898	12.1889	Up	-	-	-	-
CL3410.Contig1_JX	261	0	10	0.001	4.66813	12.1886	Up	-	-	-	-
CL10108.Contig1_JX	496	0	19	0.001	4.66719	12.1883	Up	-	-	-	-
Unigene21883_JX	314	0	12	0.001	4.65624	12.1849	Up	GO:0044464//cell part	GO:0017111//nucleoside-triphosphatase activity	-	gi|218201105|gb|EEC83532.1|/1.28101e-19/hypothetical protein OsI_29140 [Oryza sativa Indica Group]
Unigene48905_JX	288	0	11	0.001	4.65354	12.1841	Up	-	-	-	-
Unigene29961_JX	577	0	22	0.001	4.64548	12.1816	Up	-	-	-	gi|225460781|ref|XP_002276411.1|/1.94195e-41/PREDICTED: hypothetical protein [Vitis vinifera]
Unigene13405_JX	341	0	13	0.001	4.64486	12.1814	Up	-	-	-	-
Unigene21286_JX	315	0	12	0.001	4.64145	12.1804	Up	-	-	-	-
Unigene1076_JX	289	0	11	0.001	4.63744	12.1791	Up	-	-	GO:0003006//reproductive developmental process	gi|296083970|emb|CBI24358.3|/1.39667e-34/unnamed protein product [Vitis vinifera]
CL3306.Contig1_JX	263	0	10	0.001	4.63263	12.1776	Up	-	-	-	-
Unigene44376_JX	342	0	13	0.001	4.63128	12.1772	Up	GO:0016020//membrane	GO:0003779//actin binding;GO:0016307//phosphatidylinositol phosphate kinase activity	GO:0046488//phosphatidylinositol metabolic process	gi|225459461|ref|XP_002284379.1|/9.793e-28/PREDICTED: hypothetical protein [Vitis vinifera]
Unigene45187_JX	290	0	11	0.001	4.62145	12.1741	Up	-	-	-	-
Unigene29054_JX	290	0	11	0.001	4.62145	12.1741	Up	-	-	-	-
Unigene5987_JX	290	0	11	0.001	4.62145	12.1741	Up	-	-	-	-
Unigene26052_JX	264	0	10	0.001	4.61508	12.1721	Up	-	-	-	-
Unigene34941_JX	317	0	12	0.001	4.61217	12.1712	Up	-	-	-	-
Unigene65764_JX	344	0	13	0.001	4.60435	12.1688	Up	-	-	-	gi|125541561|gb|EAY87956.1|/1.83833e-42/hypothetical protein OsI_09381 [Oryza sativa Indica Group]
Unigene41622_JX	265	0	10	0.001	4.59767	12.1667	Up	-	-	-	gi|225457180|ref|XP_002280541.1|/1.88617e-07/PREDICTED: hypothetical protein [Vitis vinifera]
Unigene44340_JX	504	0	19	0.001	4.59311	12.1653	Up	-	GO:0016491//oxidoreductase activity;GO:0005506//iron ion binding	-	gi|46395001|gb|AAS91654.1|/2.64701e-40/flavonoid 3'-hydroxylase [Triticum aestivum]
Unigene15487_JX	292	0	11	0.001	4.58979	12.1642	Up	-	-	-	-
Unigene58709_JX	319	0	12	0.001	4.58325	12.1622	Up	-	-	-	-
Unigene58450_JX	452	0	17	0.001	4.58241	12.1619	Up	-	GO:0004672//protein kinase activity;GO:0032559//adenyl ribonucleotide binding	GO:0006796//phosphate metabolic process	gi|242097106|ref|XP_002439043.1|/3.28644e-64/hypothetical protein SORBIDRAFT_10g030475 [Sorghum bicolor]
Unigene65561_JX	266	0	10	0.001	4.58038	12.1613	Up	-	-	-	-
Unigene39312_JX	612	0	23	0.001	4.57889	12.1608	Up	-	-	-	-
Unigene42310_JX	426	0	16	0.001	4.57608	12.1599	Up	-	-	-	-
Unigene44233_JX	293	0	11	0.001	4.57413	12.1593	Up	-	GO:0016740//transferase activity	-	gi|147819078|emb|CAN65347.1|/3.01069e-21/hypothetical protein VITISV_000637 [Vitis vinifera]
Unigene44573_JX	453	0	17	0.001	4.57229	12.1587	Up	-	-	-	-
CL9922.Contig1_JX	560	0	21	0.001	4.56893	12.1576	Up	-	-	-	gi|147771613|emb|CAN64780.1|/1.05111e-18/hypothetical protein VITISV_043231 [Vitis vinifera]
Unigene53076_JX	427	0	16	0.001	4.56536	12.1565	Up	-	-	GO:0009987//cellular process	gi|297741339|emb|CBI32470.3|/1.15462e-28/unnamed protein product [Vitis vinifera]
Unigene46540_JX	267	0	10	0.001	4.56323	12.1558	Up	GO:0044464//cell part	GO:0016879//ligase activity, forming carbon-nitrogen bonds	GO:0043412	gi|222616995|gb|EEE53127.1|/1.43701e-26/hypothetical protein OsJ_35924 [Oryza sativa Japonica Group]
Unigene26597_JX	267	0	10	0.001	4.56323	12.1558	Up	-	-	-	-
Unigene44504_JX	267	0	10	0.001	4.56323	12.1558	Up	-	-	-	-
Unigene12438_JX	294	0	11	0.001	4.55857	12.1544	Up	-	-	-	-
Unigene69034_JX	321	0	12	0.001	4.5547	12.1531	Up	-	-	-	-
Unigene46878_JX	321	0	12	0.001	4.5547	12.1531	Up	-	-	-	-
Unigene41624_JX	348	0	13	0.001	4.55143	12.1521	Up	-	-	-	-
Unigene33966_JX	616	0	23	0.001	4.54915	12.1514	Up	-	-	-	gi|13876509|gb|AAK43485.1|AC084807_10/2.81415e-06/polyprotein, putative [Arabidopsis thaliana]
Unigene45470_JX	268	0	10	0.001	4.5462	12.1504	Up	-	GO:0016620//oxidoreductase activity, acting on the aldehyde or oxo group of donors, NAD or NADP as acceptor	GO:0009555//pollen development;GO:0006970//response to osmotic stress;GO:0006631//fatty acid metabolic process	gi|222637056|gb|EEE67188.1|/2.54014e-07/hypothetical protein OsJ_24284 [Oryza sativa Japonica Group]
CL6559.Contig1_JX	295	0	11	0.001	4.54312	12.1495	Up	-	-	-	-
CL4309.Contig1_JX	295	0	11	0.001	4.54312	12.1495	Up	-	-	-	-
Unigene53186_JX	295	0	11	0.001	4.54312	12.1495	Up	-	-	-	-
Unigene14858_JX	322	0	12	0.001	4.54055	12.1487	Up	-	-	-	-
Unigene4742_JX	376	0	14	0.001	4.53653	12.1474	Up	-	-	-	-
Unigene69441_JX	403	0	15	0.001	4.53492	12.1469	Up	-	-	-	-
CL3341.Contig1_JX	269	0	10	0.001	4.5293	12.1451	Up	-	-	-	-
Unigene54930_JX	269	0	10	0.001	4.5293	12.1451	Up	-	-	-	-
Unigene40825_JX	296	0	11	0.001	4.52777	12.1446	Up	-	-	-	gi|222639805|gb|EEE67937.1|/8.17165e-19/hypothetical protein OsJ_25824 [Oryza sativa Japonica Group]
Unigene4424_JX	323	0	12	0.001	4.5265	12.1442	Up	-	-	-	-
Unigene17889_JX	323	0	12	0.001	4.5265	12.1442	Up	-	-	-	gi|124359549|gb|ABD28670.2|/1.1495e-12/RNA-directed DNA polymerase (Reverse transcriptase) [Medicago truncatula]
Unigene468_JX	297	0	11	0.001	4.51252	12.1397	Up	-	-	-	-
Unigene36028_JX	351	0	13	0.001	4.51252	12.1397	Up	-	-	-	-
Unigene44121_JX	486	0	18	0.001	4.51252	12.1397	Up	-	-	-	-
Unigene58336_JX	297	0	11	0.001	4.51252	12.1397	Up	GO:0016020//membrane;GO:0031410//cytoplasmic vesicle	-	-	gi|225436954|ref|XP_002271834.1|/3.29749e-39/PREDICTED: hypothetical protein [Vitis vinifera]
Unigene41285_JX	270	0	10	0.001	4.51252	12.1397	Up	-	-	-	gi|295065729|ref|YP_003587669.1|/7.96602e-06/photosystem I assembly protein Ycf3 [Anomochloa marantoidea]
Unigene65427_JX	270	0	10	0.001	4.51252	12.1397	Up	GO:0044464//cell part	GO:0016759//cellulose synthase activity	-	gi|255580120|ref|XP_002530892.1|/7.81612e-33/transferase, transferring glycosyl groups, putative [Ricinus communis]
CL8487.Contig1_JX	460	0	17	0.001	4.50271	12.1366	Up	-	-	-	gi|297737502|emb|CBI26703.3|/3.15254e-17/unnamed protein product [Vitis vinifera]
Unigene38712_JX	298	0	11	0.001	4.49738	12.1349	Up	-	-	-	gi|116310100|emb|CAH67120.1|/1.88387e-15/H0502G05.11 [Oryza sativa Indica Group]
Unigene6189_JX	298	0	11	0.001	4.49738	12.1349	Up	-	-	-	-
Unigene52725_JX	298	0	11	0.001	4.49738	12.1349	Up	-	-	-	-
Unigene4962_JX	271	0	10	0.001	4.49587	12.1344	Up	-	-	-	-
Unigene65116_JX	271	0	10	0.001	4.49587	12.1344	Up	-	-	-	-
Unigene32609_JX	407	0	15	0.001	4.49035	12.1326	Up	-	-	-	gi|217073818|gb|ACJ85269.1|/1.31588e-16/unknown [Medicago truncatula]
Unigene38695_JX	326	0	12	0.001	4.48484	12.1308	Up	-	-	-	gi|222628397|gb|EEE60529.1|/8.20965e-11/hypothetical protein OsJ_13867 [Oryza sativa Japonica Group]
Unigene15064_JX	326	0	12	0.001	4.48484	12.1308	Up	-	-	-	-
Unigene58138_JX	326	0	12	0.001	4.48484	12.1308	Up	GO:0015630//microtubule cytoskeleton	GO:0003774//motor activity;GO:0032559//adenyl ribonucleotide binding	GO:0007017//microtubule-based process	gi|255564276|ref|XP_002523135.1|/3.5282e-46/kinesin heavy chain, putative [Ricinus communis]
Unigene45797_JX	299	0	11	0.001	4.48234	12.13	Up	-	-	-	-
Unigene9828_JX	1360	0	50	0.001	4.47934	12.1291	Up	GO:0043231//intracellular membrane-bounded organelle	-	GO:0009725//response to hormone stimulus	gi|297743239|emb|CBI36106.3|/8.98559e-77/unnamed protein product [Vitis vinifera]
CL3813.Contig1_JX	735	0	27	0.001	4.47569	12.1279	Up	-	-	-	-
Unigene18912_JX	790	0	29	0.001	4.47254	12.1269	Up	-	GO:0003676//nucleic acid binding	GO:0009987//cellular process	gi|147860462|emb|CAN82562.1|/1.14448e-55/hypothetical protein VITISV_014148 [Vitis vinifera]
Unigene50871_JX	355	0	13	0.001	4.46168	12.1234	Up	-	-	-	-
Unigene38648_JX	355	0	13	0.001	4.46168	12.1234	Up	GO:0043234//protein complex;GO:0044464//cell part	GO:0035251//UDP-glucosyltransferase activity	GO:0009860//pollen tube growth;GO:0006074;GO:0009555//pollen development	gi|218197708|gb|EEC80135.1|/6.21543e-51/hypothetical protein OsI_21922 [Oryza sativa Indica Group]
Unigene1800_JX	355	0	13	0.001	4.46168	12.1234	Up	-	-	-	-
Unigene27779_JX	328	0	12	0.001	4.45749	12.122	Up	-	-	-	-
CL752.Contig1_JX	301	0	11	0.001	4.45256	12.1204	Up	-	-	-	-
Unigene45065_JX	356	0	13	0.001	4.44915	12.1193	Up	-	-	-	-
Unigene28266_JX	274	0	10	0.001	4.44665	12.1185	Up	-	-	-	-
Unigene6344_JX	466	0	17	0.001	4.44474	12.1179	Up	-	-	-	gi|302142431|emb|CBI19634.3|/2.19994e-37/unnamed protein product [Vitis vinifera]
Unigene54864_JX	329	0	12	0.001	4.44395	12.1176	Up	-	-	-	-
CL6061.Contig1_JX	329	0	12	0.001	4.44395	12.1176	Up	GO:0043231//intracellular membrane-bounded organelle	GO:0003676//nucleic acid binding;GO:0046872//metal ion binding	GO:0051276//chromosome organization;GO:0006730//one-carbon metabolic process	gi|297746282|emb|CBI16338.3|/1.29713e-32/unnamed protein product [Vitis vinifera]
CL2874.Contig1_JX	521	0	19	0.001	4.44323	12.1174	Up	-	-	-	-
Unigene65235_JX	439	0	16	0.001	4.44057	12.1165	Up	-	-	-	gi|255580296|ref|XP_002530977.1|/2.1345e-38/Auxin-induced protein 5NG4, putative [Ricinus communis]
Unigene33070_JX	494	0	18	0.001	4.43945	12.1162	Up	-	-	-	-
Unigene34598_JX	302	0	11	0.001	4.43781	12.1156	Up	-	-	-	-
Unigene26528_JX	412	0	15	0.001	4.43586	12.115	Up	GO:0043231//intracellular membrane-bounded organelle	GO:0004175//endopeptidase activity;GO:0003676//nucleic acid binding;GO:0034061	GO:0006260//DNA replication;GO:0019538//protein metabolic process	gi|38344456|emb|CAE04927.2|/3.82524e-45/OSJNBa0017P10.4 [Oryza sativa Japonica Group]
Unigene36733_JX	275	0	10	0.001	4.43048	12.1132	Up	-	-	-	-
CL2811.Contig1_JX	330	0	12	0.001	4.43048	12.1132	Up	-	-	-	-
Unigene6169_JX	275	0	10	0.001	4.43048	12.1132	Up	-	-	-	-
Unigene64770_JX	275	0	10	0.001	4.43048	12.1132	Up	GO:0016020//membrane	GO:0000166//nucleotide binding;GO:0042626//ATPase activity, coupled to transmembrane movement of substances	GO:0009734//auxin mediated signaling pathway;GO:0009606//tropism;GO:0009926//auxin polar transport;GO:0048588//developmental cell growth	gi|242057111|ref|XP_002457701.1|/1.05539e-21/hypothetical protein SORBIDRAFT_03g011860 [Sorghum bicolor]
Unigene44760_JX	413	0	15	0.001	4.42511	12.1115	Up	-	-	-	-
Unigene58746_JX	413	0	15	0.001	4.42511	12.1115	Up	-	-	-	-
Unigene34082_JX	358	0	13	0.001	4.42429	12.1112	Up	-	-	-	-
Unigene26852_JX	358	0	13	0.001	4.42429	12.1112	Up	-	-	-	-
Unigene44202_JX	883	0	32	0.001	4.41543	12.1083	Up	-	-	-	-
Unigene26147_JX	276	0	10	0.001	4.41443	12.108	Up	-	-	-	-
Unigene27534_JX	276	0	10	0.001	4.41443	12.108	Up	-	-	-	-
Unigene38096_JX	276	0	10	0.001	4.41443	12.108	Up	-	-	-	-
Unigene37021_JX	276	0	10	0.001	4.41443	12.108	Up	-	-	-	-
Unigene33423_JX	276	0	10	0.001	4.41443	12.108	Up	-	-	-	-
CL3908.Contig1_JX	359	0	13	0.001	4.41197	12.1072	Up	GO:0005840//ribosome;GO:0009526//plastid envelope;GO:0044429//mitochondrial part;GO:0005576//extracellular region;GO:0016020//membrane	GO:0008187//poly-pyrimidine tract binding;GO:0016742//hydroxymethyl-, formyl- and related transferase activity;GO:0048037//cofactor binding	GO:0010038//response to metal ion;GO:0033554//cellular response to stress;GO:0006546//glycine catabolic process;GO:0043094//cellular metabolic compound salvage	gi|312281845|dbj|BAJ33788.1|/6.06875e-06/unnamed protein product [Thellungiella halophila]
Unigene54012_JX	304	0	11	0.001	4.40862	12.1061	Up	-	-	-	-
Unigene13936_JX	304	0	11	0.001	4.40862	12.1061	Up	GO:0043231//intracellular membrane-bounded organelle	GO:0016491//oxidoreductase activity	GO:0008152//metabolic process	gi|224135469|ref|XP_002322081.1|/4.43725e-28/predicted protein [Populus trichocarpa]
Unigene4838_JX	387	0	14	0.001	4.40758	12.1058	Up	-	-	-	-
Unigene18820_JX	387	0	14	0.001	4.40758	12.1058	Up	-	GO:0004702//receptor signaling protein serine/threonine kinase activity;GO:0032559//adenyl ribonucleotide binding	GO:0009056//catabolic process;GO:0006464//protein modification process	gi|218188417|gb|EEC70844.1|/1.37309e-61/hypothetical protein OsI_02343 [Oryza sativa Indica Group]
Unigene5963_JX	360	0	13	0.001	4.39971	12.1032	Up	-	-	-	-
Unigene41959_JX	277	0	10	0.001	4.39849	12.1028	Up	-	-	-	-
Unigene65205_JX	277	0	10	0.001	4.39849	12.1028	Up	-	-	-	-
Unigene34132_JX	277	0	10	0.001	4.39849	12.1028	Up	-	-	-	-
Unigene54648_JX	527	0	19	0.001	4.39265	12.1009	Up	-	-	-	gi|296083346|emb|CBI22982.3|/5.45452e-18/unnamed protein product [Vitis vinifera]
Unigene42252_JX	389	0	14	0.001	4.38492	12.0983	Up	-	-	-	-
Unigene956_JX	278	0	10	0.001	4.38267	12.0976	Up	-	-	-	-
Unigene39315_JX	278	0	10	0.001	4.38267	12.0976	Up	-	-	-	-
Unigene69370_JX	306	0	11	0.001	4.3798	12.0967	Up	-	-	-	-
Unigene898_JX	306	0	11	0.001	4.3798	12.0967	Up	-	-	-	-
Unigene46264_JX	306	0	11	0.001	4.3798	12.0967	Up	-	-	-	-
Unigene34012_JX	473	0	17	0.001	4.37896	12.0964	Up	GO:0031410//cytoplasmic vesicle	GO:0004553//hydrolase activity, hydrolyzing O-glycosyl compounds	GO:0008152//metabolic process	gi|224116114|ref|XP_002332000.1|/3.00382e-37/predicted protein [Populus trichocarpa]
Unigene4896_JX	473	0	17	0.001	4.37896	12.0964	Up	-	-	-	gi|18564975|emb|CAD22562.1|/1.39857e-26/reverse transcriptase [Brassica rapa subsp. oleifera]
Unigene56402_JX	640	0	23	0.001	4.37856	12.0962	Up	GO:0043231//intracellular membrane-bounded organelle	GO:0003677//DNA binding;GO:0001071	GO:0006351//transcription, DNA-dependent	gi|113205174|gb|AAT40518.2|/7.59769e-39/Homeobox-leucine zipper protein HAT7 , putative [Solanum demissum]
Unigene12017_JX	362	0	13	0.001	4.3754	12.0952	Up	-	-	-	gi|226497070|ref|NP_001147047.1|/8.73287e-08/60S ribosomal protein L4 [Zea mays]
Unigene15006_JX	390	0	14	0.001	4.37368	12.0946	Up	-	-	-	-
Unigene16126_JX	390	0	14	0.001	4.37368	12.0946	Up	-	-	-	-
Unigene64409_JX	558	0	20	0.001	4.36696	12.0924	Up	-	-	-	-
Unigene39818_JX	335	0	12	0.001	4.36435	12.0916	Up	-	-	-	gi|255546906|ref|XP_002514511.1|/9.24069e-34/conserved hypothetical protein [Ricinus communis]
Unigene5314_JX	335	0	12	0.001	4.36435	12.0916	Up	-	-	-	-
Unigene5504_JX	391	0	14	0.001	4.36249	12.0909	Up	-	-	-	-
Unigene38530_JX	308	0	11	0.001	4.35136	12.0873	Up	-	-	-	-
Unigene61915_JX	308	0	11	0.001	4.35136	12.0873	Up	-	-	-	-
Unigene39125_JX	336	0	12	0.001	4.35136	12.0873	Up	-	-	-	-
Unigene45237_JX	280	0	10	0.001	4.35136	12.0873	Up	GO:0031410//cytoplasmic vesicle	GO:0042626//ATPase activity, coupled to transmembrane movement of substances;GO:0032559//adenyl ribonucleotide binding	GO:0009207	gi|218185934|gb|EEC68361.1|/8.01726e-38/hypothetical protein OsI_36496 [Oryza sativa Indica Group]
Unigene89_JX	308	0	11	0.001	4.35136	12.0873	Up	-	-	-	-
Unigene5123_JX	280	0	10	0.001	4.35136	12.0873	Up	-	-	-	-
Unigene32331_JX	560	0	20	0.001	4.35136	12.0873	Up	-	-	-	-
CL3710.Contig1_JX	561	0	20	0.001	4.34361	12.0847	Up	-	-	-	-
Unigene14993_JX	393	0	14	0.001	4.34029	12.0836	Up	-	-	-	-
Unigene56389_JX	786	0	28	0.001	4.34029	12.0836	Up	GO:0043231//intracellular membrane-bounded organelle	GO:0016301//kinase activity	GO:0009886//post-embryonic morphogenesis;GO:0016043//cellular component organization;GO:0009887//organ morphogenesis;GO:0050794//regulation of cellular process;GO:0006952//defense response	gi|255550187|ref|XP_002516144.1|/1.04415e-93/erecta, putative [Ricinus communis]
Unigene40863_JX	365	0	13	0.001	4.33944	12.0833	Up	-	-	-	gi|147805035|emb|CAN66863.1|/1.58584e-09/hypothetical protein VITISV_013500 [Vitis vinifera]
Unigene66011_JX	309	0	11	0.001	4.33728	12.0826	Up	-	-	-	-
Unigene24432_JX	618	0	22	0.001	4.33728	12.0826	Up	GO:0005576//extracellular region;GO:0030312//external encapsulating structure	-	GO:0009725//response to hormone stimulus;GO:0006950//response to stress	gi|224079485|ref|XP_002305878.1|/3.87434e-25/predicted protein [Populus trichocarpa]
Unigene43604_JX	281	0	10	0.001	4.33588	12.0821	Up	-	-	-	gi|147796443|emb|CAN74819.1|/3.62045e-06/hypothetical protein VITISV_034590 [Vitis vinifera]
Unigene64569_JX	281	0	10	0.001	4.33588	12.0821	Up	-	-	-	-
Unigene15259_JX	281	0	10	0.001	4.33588	12.0821	Up	-	-	-	-
CL10173.Contig1_JX	592	0	21	0.001	4.32196	12.0775	Up	-	-	-	-
Unigene6883_JX	282	0	10	0.001	4.3205	12.077	Up	-	-	-	-
Unigene6638_JX	282	0	10	0.001	4.3205	12.077	Up	-	-	-	-
Unigene8437_JX	339	0	12	0.001	4.31286	12.0744	Up	-	-	-	-
Unigene6211_JX	339	0	12	0.001	4.31286	12.0744	Up	GO:0043231//intracellular membrane-bounded organelle	-	GO:0009664//plant-type cell wall organization;GO:0009832//plant-type cell wall biogenesis;GO:0009250//glucan biosynthetic process	gi|242066698|ref|XP_002454638.1|/6.56125e-40/hypothetical protein SORBIDRAFT_04g034670 [Sorghum bicolor]
Unigene19436_JX	283	0	10	0.001	4.30524	12.0719	Up	-	-	-	-
CL4215.Contig1_JX	283	0	10	0.001	4.30524	12.0719	Up	-	-	-	-
Unigene20069_JX	368	0	13	0.001	4.30407	12.0715	Up	GO:0031234//extrinsic to internal side of plasma membrane;GO:0043231//intracellular membrane-bounded organelle	-	GO:0023052//signaling	gi|225449464|ref|XP_002283264.1|/1.19872e-41/PREDICTED: hypothetical protein [Vitis vinifera]
Unigene9089_JX	425	0	15	0.001	4.30017	12.0702	Up	-	-	-	-
Unigene11650_JX	454	0	16	0.001	4.29386	12.0681	Up	-	-	-	gi|255637400|gb|ACU19028.1|/8.96814e-25/unknown [Glycine max]
Unigene60163_JX	455	0	16	0.001	4.28442	12.0649	Up	-	-	-	-
Unigene50100_JX	484	0	17	0.001	4.27944	12.0632	Up	GO:0043231//intracellular membrane-bounded organelle	GO:0016763//transferase activity, transferring pentosyl groups;GO:0032559//adenyl ribonucleotide binding;GO:0019206//nucleoside kinase activity	GO:0055086//nucleobase, nucleoside and nucleotide metabolic process;GO:0006796//phosphate metabolic process	gi|242049772|ref|XP_002462630.1|/1.3422e-27/hypothetical protein SORBIDRAFT_02g029240 [Sorghum bicolor]
Unigene7783_JX	285	0	10	0.001	4.27502	12.0617	Up	-	-	-	gi|125573832|gb|EAZ15116.1|/2.94517e-16/hypothetical protein OsJ_30529 [Oryza sativa Japonica Group]
Unigene6399_JX	285	0	10	0.001	4.27502	12.0617	Up	-	-	-	-
Unigene32564_JX	342	0	12	0.001	4.27502	12.0617	Up	-	-	-	-
Unigene39004_JX	542	0	19	0.001	4.27108	12.0604	Up	-	-	-	-
Unigene21715_JX	371	0	13	0.001	4.26926	12.0598	Up	-	-	-	gi|225463789|ref|XP_002267971.1|/1.51095e-36/PREDICTED: hypothetical protein [Vitis vinifera]
Unigene4473_JX	543	0	19	0.001	4.26321	12.0577	Up	-	-	-	-
Unigene42189_JX	286	0	10	0.001	4.26008	12.0567	Up	-	-	-	-
Unigene856_JX	429	0	15	0.001	4.26008	12.0567	Up	-	-	-	-
Unigene2388_JX	286	0	10	0.001	4.26008	12.0567	Up	-	-	-	-
Unigene36824_JX	401	0	14	0.001	4.2537	12.0545	Up	-	-	-	-
Unigene3441_JX	344	0	12	0.001	4.25017	12.0533	Up	-	-	-	-
Unigene225_JX	287	0	10	0.001	4.24523	12.0516	Up	GO:0043231//intracellular membrane-bounded organelle	GO:0003677//DNA binding;GO:0001071	GO:0006351//transcription, DNA-dependent	gi|224055283|ref|XP_002298460.1|/1.55652e-17/predicted protein [Populus trichocarpa]
Unigene33959_JX	287	0	10	0.001	4.24523	12.0516	Up	-	-	-	-
Unigene60888_JX	805	0	28	0.001	4.23785	12.0491	Up	GO:0043231//intracellular membrane-bounded organelle	GO:0016832//aldehyde-lyase activity	GO:0006732//coenzyme metabolic process	gi|218202624|gb|EEC85051.1|/4.51048e-47/hypothetical protein OsI_32385 [Oryza sativa Indica Group]
Unigene54249_JX	489	0	17	0.001	4.23568	12.0484	Up	-	GO:0042626//ATPase activity, coupled to transmembrane movement of substances;GO:0000166//nucleotide binding	GO:0009987//cellular process;GO:0006810//transport	gi|225437787|ref|XP_002273987.1|/1.19045e-41/PREDICTED: hypothetical protein [Vitis vinifera]
Unigene32602_JX	489	0	17	0.001	4.23568	12.0484	Up	-	GO:0003676//nucleic acid binding;GO:0034061	GO:0006260//DNA replication	gi|283520850|gb|ADB25187.1|/6.50431e-17/ORFIII-like polyprotein [Coprosma propinqua]
Unigene44359_JX	518	0	18	0.001	4.23376	12.0477	Up	GO:0015629//actin cytoskeleton	GO:0017111//nucleoside-triphosphatase activity;GO:0032559//adenyl ribonucleotide binding	-	gi|297742765|emb|CBI35399.3|/8.73145e-66/unnamed protein product [Vitis vinifera]
CL3300.Contig1_JX	288	0	10	0.001	4.23049	12.0466	Up	-	-	-	-
Unigene38913_JX	288	0	10	0.001	4.23049	12.0466	Up	-	-	GO:0003002//regionalization;GO:0048523//negative regulation of cellular process;GO:0009933//meristem structural organization;GO:0010346;GO:0048438//floral whorl development;GO:0048645//organ formation	gi|219394451|gb|ACL14368.1|/3.47562e-09/NO APICAL MERISTEM [Aquilegia coerulea]
Unigene20427_JX	288	0	10	0.001	4.23049	12.0466	Up	-	-	-	-
CL10220.Contig1_JX	864	0	30	0.001	4.23049	12.0466	Up	-	-	-	-
Unigene21427_JX	317	0	11	0.001	4.22782	12.0457	Up	-	-	-	-
Unigene58515_JX	317	0	11	0.001	4.22782	12.0457	Up	-	-	-	gi|110739557|dbj|BAF01687.1|/8.86171e-13/hypothetical protein [Arabidopsis thaliana]
Unigene11409_JX	2422	0	84	0.001	4.2256	12.0449	Up	GO:0043231//intracellular membrane-bounded organelle	GO:0001071	GO:0009725//response to hormone stimulus;GO:0009791//post-embryonic development;GO:0006351//transcription, DNA-dependent	gi|225466215|ref|XP_002266678.1|/0/PREDICTED: similar to auxin response factor 8 [Vitis vinifera]
Unigene33346_JX	289	0	10	0.001	4.21585	12.0416	Up	-	-	-	-
Unigene47531_JX	289	0	10	0.001	4.21585	12.0416	Up	-	-	-	-
Unigene39006_JX	318	0	11	0.001	4.21453	12.0412	Up	-	-	-	-
Unigene16611_JX	434	0	15	0.001	4.211	12.0399	Up	-	-	-	gi|262411019|gb|ACY66875.1|/5.88451e-25/P30Sh95F04 [Saccharum hybrid cultivar R570]
Unigene14056_JX	463	0	16	0.001	4.21039	12.0397	Up	-	-	-	-
Unigene14063_JX	348	0	12	0.001	4.20132	12.0366	Up	-	-	-	-
Unigene66708_JX	290	0	10	0.001	4.20132	12.0366	Up	-	-	-	-
Unigene6969_JX	319	0	11	0.001	4.20132	12.0366	Up	-	-	-	gi|4582447|gb|AAD24831.1|/6.57198e-08/putative non-LTR retroelement reverse transcriptase [Arabidopsis thaliana]
CL11009.Contig1_JX	494	0	17	0.001	4.19281	12.0337	Up	-	GO:0004091//carboxylesterase activity	GO:0006629//lipid metabolic process	gi|225431814|ref|XP_002273165.1|/1.27936e-52/PREDICTED: hypothetical protein [Vitis vinifera]
Unigene8560_JX	378	0	13	0.001	4.1902	12.0328	Up	-	GO:0005488//binding;GO:0016740//transferase activity	-	gi|115459150|ref|NP_001053175.1|/5.52118e-31/Os04g0492300 [Oryza sativa Japonica Group]
Unigene51437_JX	349	0	12	0.001	4.18928	12.0325	Up	-	-	-	-
Unigene51304_JX	291	0	10	0.001	4.18688	12.0317	Up	-	-	-	-
Unigene51310_JX	291	0	10	0.001	4.18688	12.0317	Up	-	-	-	gi|302142722|emb|CBI19925.3|/3.12593e-18/unnamed protein product [Vitis vinifera]
Unigene38719_JX	291	0	10	0.001	4.18688	12.0317	Up	-	-	-	-
Unigene67552_JX	699	0	24	0.001	4.18328	12.0304	Up	-	-	-	-
Unigene65150_JX	379	0	13	0.001	4.17915	12.029	Up	-	-	-	-
Unigene44182_JX	350	0	12	0.001	4.17731	12.0284	Up	-	-	-	-
CL2750.Contig1_JX	350	0	12	0.001	4.17731	12.0284	Up	-	-	-	-
Unigene48499_JX	350	0	12	0.001	4.17731	12.0284	Up	-	-	-	-
Unigene38351_JX	322	0	11	0.001	4.16217	12.0231	Up	-	-	-	-
Unigene39418_JX	440	0	15	0.001	4.15357	12.0201	Up	GO:0044464//cell part	-	GO:0051234//establishment of localization	gi|222624274|gb|EEE58406.1|/1.81536e-21/hypothetical protein OsJ_09584 [Oryza sativa Japonica Group]
Unigene64828_JX	323	0	11	0.001	4.14929	12.0186	Up	-	-	-	-
Unigene14138_JX	529	0	18	0.001	4.14572	12.0174	Up	-	-	-	-
Unigene42122_JX	324	0	11	0.001	4.13648	12.0142	Up	-	-	-	-
CL2802.Contig1_JX	324	0	11	0.001	4.13648	12.0142	Up	-	-	-	-
Unigene17927_JX	383	0	13	0.001	4.1355	12.0138	Up	-	-	-	-
Unigene58128_JX	354	0	12	0.001	4.13011	12.012	Up	-	-	-	-
Unigene39483_JX	413	0	14	0.001	4.13011	12.012	Up	-	-	-	-
Unigene39167_JX	354	0	12	0.001	4.13011	12.012	Up	-	-	-	-
Unigene41042_JX	295	0	10	0.001	4.13011	12.012	Up	-	-	-	-
Unigene22679_JX	295	0	10	0.001	4.13011	12.012	Up	-	-	-	-
CL4494.Contig1_JX	384	0	13	0.001	4.12473	12.0101	Up	-	-	-	-
Unigene45119_JX	325	0	11	0.001	4.12375	12.0097	Up	-	-	-	-
Unigene15041_JX	591	0	20	0.001	4.12312	12.0095	Up	-	-	-	-
CL10671.Contig1_JX	444	0	15	0.001	4.11615	12.0071	Up	-	-	-	-
Unigene41911_JX	297	0	10	0.001	4.1023	12.0022	Up	GO:0044424//intracellular part	GO:0003676//nucleic acid binding	GO:0009863//salicylic acid mediated signaling pathway;GO:0033554//cellular response to stress	gi|225436819|ref|XP_002270390.1|/1.33761e-45/PREDICTED: hypothetical protein [Vitis vinifera]
Unigene36636_JX	595	0	20	0.001	4.0954	11.9998	Up	-	-	-	gi|147853116|emb|CAN82771.1|/7.24472e-18/hypothetical protein VITISV_011743 [Vitis vinifera]
Unigene29446_JX	387	0	13	0.001	4.09275	11.9989	Up	-	-	-	-
Unigene64940_JX	298	0	10	0.001	4.08853	11.9974	Up	-	-	-	-
Unigene14401_JX	298	0	10	0.001	4.08853	11.9974	Up	-	-	-	-
CL10748.Contig1_JX	388	0	13	0.001	4.08221	11.9951	Up	-	-	-	-
Unigene25960_JX	508	0	17	0.001	4.07726	11.9934	Up	-	-	-	-
Unigene52007_JX	299	0	10	0.001	4.07485	11.9925	Up	-	-	-	-
Unigene22707_JX	329	0	11	0.001	4.07362	11.9921	Up	-	GO:0003824//catalytic activity	-	gi|296084202|emb|CBI24590.3|/1.03016e-21/unnamed protein product [Vitis vinifera]
Unigene47620_JX	359	0	12	0.001	4.07258	11.9917	Up	-	-	-	-
Unigene40707_JX	389	0	13	0.001	4.07171	11.9914	Up	-	-	-	-
Unigene65530_JX	419	0	14	0.001	4.07096	11.9912	Up	-	-	-	-
Unigene14514_JX	599	0	20	0.001	4.06805	11.9901	Up	-	GO:0003824//catalytic activity	-	gi|255571166|ref|XP_002526533.1|/4.02321e-16/multidrug resistance-associated protein 2, 6 (mrp2, 6), abc-transoprter, putative [Ricinus communis]
Unigene55162_JX	390	0	13	0.001	4.06127	11.9877	Up	GO:0044464//cell part	GO:0016757//transferase activity, transferring glycosyl groups	-	gi|302143541|emb|CBI22102.3|/4.43162e-36/unnamed protein product [Vitis vinifera]
Unigene14410_JX	300	0	10	0.001	4.06127	11.9877	Up	-	-	-	gi|192910866|gb|ACF06541.1|/9.29277e-34/glutathione S-transferase [Elaeis guineensis]
Unigene15802_JX	390	0	13	0.001	4.06127	11.9877	Up	-	-	-	gi|222615657|gb|EEE51789.1|/1.47869e-23/hypothetical protein OsJ_33245 [Oryza sativa Japonica Group]
Unigene4429_JX	421	0	14	0.001	4.05163	11.9843	Up	-	GO:0016887//ATPase activity	-	gi|223944251|gb|ACN26209.1|/2.57996e-44/unknown [Zea mays]
Unigene47666_JX	391	0	13	0.001	4.05089	11.984	Up	-	-	-	-
Unigene27052_JX	361	0	12	0.001	4.05002	11.9837	Up	-	-	-	-
Unigene35617_JX	331	0	11	0.001	4.049	11.9834	Up	-	-	-	-
Unigene63945_JX	301	0	10	0.001	4.04778	11.9829	Up	-	-	-	-
Unigene2513_JX	1296	0	43	0.001	4.04247	11.981	Up	-	-	-	gi|225432756|ref|XP_002283134.1|/2.38542e-63/PREDICTED: hypothetical protein isoform 3 [Vitis vinifera]
Unigene33896_JX	785	0	26	0.001	4.0354	11.9785	Up	-	-	-	gi|224107098|ref|XP_002314375.1|/2.30055e-16/predicted protein [Populus trichocarpa]
Unigene44554_JX	544	0	18	0.001	4.03141	11.9771	Up	-	-	-	-
Unigene43828_JX	514	0	17	0.001	4.02967	11.9764	Up	-	-	-	gi|289540923|gb|ADD09595.1|/2.56947e-22/bZIP transcription factor [Trifolium repens]
Unigene19785_JX	363	0	12	0.001	4.02771	11.9757	Up	-	-	-	gi|297721617|ref|NP_001173171.1|/1.75554e-16/Os02g0781500 [Oryza sativa Japonica Group]
Unigene6250_JX	333	0	11	0.001	4.02468	11.9747	Up	-	-	-	gi|297739045|emb|CBI28534.3|/4.77901e-06/unnamed protein product [Vitis vinifera]
Unigene1071_JX	303	0	10	0.001	4.02106	11.9734	Up	-	-	-	-
CL2761.Contig1_JX	516	0	17	0.001	4.01405	11.9708	Up	-	-	-	gi|225459471|ref|XP_002284394.1|/8.43026e-13/PREDICTED: hypothetical protein [Vitis vinifera]
Unigene14087_JX	425	0	14	0.001	4.01349	11.9706	Up	-	-	-	-
Unigene32899_JX	334	0	11	0.001	4.01263	11.9703	Up	-	-	-	-
Unigene54058_JX	334	0	11	0.001	4.01263	11.9703	Up	-	-	-	-
Unigene35448_JX	304	0	10	0.001	4.00783	11.9686	Up	-	-	-	-
Unigene44505_JX	304	0	10	0.001	4.00783	11.9686	Up	GO:0005576//extracellular region;GO:0030312//external encapsulating structure	GO:0016798//hydrolase activity, acting on glycosyl bonds;GO:0016758//transferase activity, transferring hexosyl groups	GO:0044042//glucan metabolic process	gi|297736384|emb|CBI25107.3|/4.00403e-37/unnamed protein product [Vitis vinifera]
Unigene44481_JX	456	0	15	0.001	4.00783	11.9686	Up	-	-	-	gi|155965517|gb|ABU40778.1|/5.05271e-15/NAC-like protein 13 [Crocus sativus]
CL8298.Contig1_JX	1340	0	44	0.001	4.00066	11.966	Up	-	GO:0017111//nucleoside-triphosphatase activity;GO:0032559//adenyl ribonucleotide binding	-	gi|125526759|gb|EAY74873.1|/2.2928e-109/hypothetical protein OsI_02762 [Oryza sativa Indica Group]
Unigene6461_JX	305	0	10	0.001	3.99469	11.9639	Up	-	-	-	-
Unigene50715_JX	549	0	18	0.001	3.99469	11.9639	Up	-	-	-	-
Unigene69539_JX	610	0	20	0.001	3.99469	11.9639	Up	-	-	-	-
Unigene68823_JX	580	0	19	0.001	3.99125	11.9626	Up	GO:0043234//protein complex	GO:0016728	GO:0006259//DNA metabolic process;GO:0009142//nucleoside triphosphate biosynthetic process;GO:0010038//response to metal ion	gi|125541523|gb|EAY87918.1|/1.19622e-30/hypothetical protein OsI_09340 [Oryza sativa Indica Group]
Unigene13379_JX	489	0	16	0.001	3.98652	11.9609	Up	GO:0043231//intracellular membrane-bounded organelle;GO:0016020//membrane	GO:0016887//ATPase activity;GO:0000166//nucleotide binding;GO:0015405//P-P-bond-hydrolysis-driven transmembrane transporter activity	GO:0009987//cellular process;GO:0006810//transport	gi|242055713|ref|XP_002457002.1|/8.75016e-30/hypothetical protein SORBIDRAFT_03g047010 [Sorghum bicolor]
Unigene11984_JX	520	0	17	0.001	3.98317	11.9597	Up	-	-	-	-
Unigene39279_JX	306	0	10	0.001	3.98164	11.9591	Up	-	-	-	-
Unigene59001_JX	306	0	10	0.001	3.98164	11.9591	Up	GO:0043231//intracellular membrane-bounded organelle	GO:0016833//oxo-acid-lyase activity	GO:0006568//tryptophan metabolic process	gi|960289|gb|AAA74900.1|/4.42697e-36/anthranilate synthase alpha subunit [Ruta graveolens]
CL4428.Contig1_JX	307	0	10	0.001	3.96867	11.9544	Up	-	-	-	-
CL10362.Contig1_JX	921	0	30	0.001	3.96867	11.9544	Up	GO:0016020//membrane	GO:0042626//ATPase activity, coupled to transmembrane movement of substances	GO:0009734//auxin mediated signaling pathway;GO:0009606//tropism;GO:0009926//auxin polar transport;GO:0048588//developmental cell growth	gi|242057111|ref|XP_002457701.1|/9.3954e-95/hypothetical protein SORBIDRAFT_03g011860 [Sorghum bicolor]
Unigene13470_JX	307	0	10	0.001	3.96867	11.9544	Up	-	-	-	-
Unigene13196_JX	430	0	14	0.001	3.96682	11.9538	Up	-	-	-	-
Unigene51426_JX	338	0	11	0.001	3.96515	11.9532	Up	-	-	-	-
Unigene64625_JX	338	0	11	0.001	3.96515	11.9532	Up	-	-	-	-
CL4365.Contig1_JX	492	0	16	0.001	3.96222	11.9521	Up	-	-	-	-
Unigene84_JX	400	0	13	0.001	3.95974	11.9512	Up	-	-	-	-
Unigene18396_JX	308	0	10	0.001	3.95578	11.9497	Up	-	-	-	-
Unigene32556_JX	308	0	10	0.001	3.95578	11.9497	Up	-	-	-	gi|255557208|ref|XP_002519635.1|/9.58679e-07/amino acid transporter, putative [Ricinus communis]
Unigene9067_JX	308	0	10	0.001	3.95578	11.9497	Up	GO:0031410//cytoplasmic vesicle	GO:0003824//catalytic activity	GO:0008152//metabolic process	gi|225426675|ref|XP_002275059.1|/2.87981e-11/PREDICTED: hypothetical protein [Vitis vinifera]
Unigene59955_JX	308	0	10	0.001	3.95578	11.9497	Up	-	GO:0005488//binding	-	gi|225445378|ref|XP_002281678.1|/4.42236e-28/PREDICTED: hypothetical protein [Vitis vinifera]
Unigene51964_JX	339	0	11	0.001	3.95345	11.9489	Up	-	-	-	gi|147853693|emb|CAN83825.1|/2.13283e-14/hypothetical protein VITISV_043699 [Vitis vinifera]
Unigene35778_JX	339	0	11	0.001	3.95345	11.9489	Up	-	-	-	-
Unigene37266_JX	740	0	24	0.001	3.95151	11.9482	Up	GO:0044464//cell part	-	-	gi|225465054|ref|XP_002265299.1|/6.83532e-60/PREDICTED: hypothetical protein [Vitis vinifera]
Unigene42059_JX	370	0	12	0.001	3.95151	11.9482	Up	-	-	-	-
CL2296.Contig1_JX	370	0	12	0.001	3.95151	11.9482	Up	-	-	-	-
Unigene5285_JX	370	0	12	0.001	3.95151	11.9482	Up	-	-	-	-
Unigene5979_JX	432	0	14	0.001	3.94846	11.9471	Up	-	-	-	-
Unigene32128_JX	556	0	18	0.001	3.9444	11.9456	Up	-	-	-	-
Unigene57455_JX	618	0	20	0.001	3.94298	11.9451	Up	-	-	-	-
Unigene38379_JX	402	0	13	0.001	3.94004	11.944	Up	-	-	-	gi|222622371|gb|EEE56503.1|/1.77524e-45/hypothetical protein OsJ_05771 [Oryza sativa Japonica Group]
Unigene21426_JX	495	0	16	0.001	3.9382	11.9433	Up	-	GO:0004674//protein serine/threonine kinase activity;GO:0032559//adenyl ribonucleotide binding	GO:0006464//protein modification process;GO:0000902//cell morphogenesis	gi|297734358|emb|CBI15605.3|/7.73373e-13/unnamed protein product [Vitis vinifera]
Unigene58994_JX	403	0	13	0.001	3.93026	11.9404	Up	-	GO:0003676//nucleic acid binding;GO:0034061	GO:0006260//DNA replication	gi|147861248|emb|CAN79321.1|/1.27044e-35/hypothetical protein VITISV_018984 [Vitis vinifera]
Unigene18860_JX	372	0	12	0.001	3.93026	11.9404	Up	-	GO:0003824//catalytic activity	-	gi|163644220|dbj|BAF95753.1|/2.85615e-27/subtilase [Lotus japonicus]
Unigene20535_JX	310	0	10	0.001	3.93026	11.9404	Up	-	-	-	-
Unigene6652_JX	341	0	11	0.001	3.93026	11.9404	Up	-	-	-	-
Unigene34311_JX	591	0	19	0.001	3.91696	11.9355	Up	-	-	-	-
Unigene12172_JX	591	0	19	0.001	3.91696	11.9355	Up	-	-	-	gi|296082994|emb|CBI22295.3|/4.7534e-06/unnamed protein product [Vitis vinifera]
Unigene16846_JX	467	0	15	0.001	3.91343	11.9342	Up	-	-	-	-
CL7268.Contig1_JX	467	0	15	0.001	3.91343	11.9342	Up	-	-	-	gi|242061248|ref|XP_002451913.1|/2.61686e-14/hypothetical protein SORBIDRAFT_04g009835 [Sorghum bicolor]
CL5437.Contig1_JX	312	0	10	0.001	3.90507	11.9311	Up	-	-	-	gi|4544372|gb|AAD22283.1|/3.85218e-32/putative retroelement pol polyprotein [Arabidopsis thaliana]
CL11366.Contig1_JX	905	0	29	0.001	3.90421	11.9308	Up	GO:0044464//cell part	GO:0003824//catalytic activity	-	gi|255544478|ref|XP_002513300.1|/2.14034e-19/receptor protein kinase, putative [Ricinus communis]
Unigene2971_JX	656	0	21	0.001	3.90031	11.9294	Up	GO:0043231//intracellular membrane-bounded organelle	GO:0001071	-	gi|296086358|emb|CBI31947.3|/6.68118e-26/unnamed protein product [Vitis vinifera]
Unigene12437_JX	688	0	22	0.001	3.89599	11.9278	Up	-	-	-	gi|147820730|emb|CAN63105.1|/6.87254e-24/hypothetical protein VITISV_029609 [Vitis vinifera]
Unigene26724_JX	344	0	11	0.001	3.89599	11.9278	Up	-	-	-	-
Unigene8069_JX	407	0	13	0.001	3.89164	11.9262	Up	-	-	-	-
Unigene6310_JX	376	0	12	0.001	3.88845	11.925	Up	-	-	-	-
Unigene30969_JX	533	0	17	0.001	3.88602	11.9241	Up	-	GO:0004672//protein kinase activity;GO:0032559//adenyl ribonucleotide binding	GO:0006464//protein modification process	gi|19568098|gb|AAL89456.1|/1.3645e-72/osmotic stress-activated protein kinase [Nicotiana tabacum]
Unigene55126_JX	439	0	14	0.001	3.8855	11.9239	Up	-	-	-	gi|224128594|ref|XP_002329042.1|/1.14236e-07/predicted protein [Populus trichocarpa]
Unigene38738_JX	534	0	17	0.001	3.87874	11.9214	Up	-	-	-	-
Unigene38425_JX	346	0	11	0.001	3.87347	11.9194	Up	-	-	-	-
Unigene65436_JX	441	0	14	0.001	3.86788	11.9173	Up	-	-	-	gi|158828172|gb|ABW81051.1|/2.20911e-14/tn7 reverse transcriptase [Arabidopsis lyrata subsp. lyrata]
Unigene67540_JX	504	0	16	0.001	3.86788	11.9173	Up	GO:0043231//intracellular membrane-bounded organelle	-	-	gi|242066404|ref|XP_002454491.1|/2.11199e-13/hypothetical protein SORBIDRAFT_04g032060 [Sorghum bicolor]
Unigene12201_JX	315	0	10	0.001	3.86788	11.9173	Up	-	-	-	-
Unigene38460_JX	474	0	15	0.001	3.85564	11.9128	Up	-	-	-	-
Unigene53061_JX	316	0	10	0.001	3.85564	11.9128	Up	-	-	-	-
Unigene62272_JX	507	0	16	0.001	3.84499	11.9088	Up	-	-	-	gi|226533258|ref|NP_001145551.1|/7.23046e-14/hypothetical protein LOC100279003 [Zea mays]
Unigene39524_JX	412	0	13	0.001	3.84441	11.9085	Up	-	-	-	-
Unigene52121_JX	476	0	15	0.001	3.83944	11.9067	Up	-	-	-	-
Unigene8502_JX	413	0	13	0.001	3.8351	11.905	Up	-	-	-	-
Unigene22546_JX	478	0	15	0.001	3.82337	11.9006	Up	-	-	-	gi|225440727|ref|XP_002275361.1|/1.63875e-14/PREDICTED: hypothetical protein [Vitis vinifera]
Unigene32141_JX	478	0	15	0.001	3.82337	11.9006	Up	-	-	-	-
Unigene36487_JX	765	0	24	0.001	3.82237	11.9003	Up	-	-	-	-
Unigene13092_JX	542	0	17	0.001	3.82149	11.8999	Up	-	-	-	-
CL11668.Contig1_JX	606	0	19	0.001	3.82001	11.8994	Up	GO:0043231//intracellular membrane-bounded organelle	-	-	gi|225457427|ref|XP_002282084.1|/2.37176e-24/PREDICTED: hypothetical protein [Vitis vinifera]
CL3218.Contig1_JX	351	0	11	0.001	3.81829	11.8987	Up	-	-	-	-
Unigene5390_JX	415	0	13	0.001	3.81662	11.8981	Up	-	-	-	gi|225463970|ref|XP_002268421.1|/3.08507e-29/PREDICTED: hypothetical protein [Vitis vinifera]
CL6429.Contig1_JX	352	0	11	0.001	3.80744	11.8946	Up	GO:0031410//cytoplasmic vesicle	GO:0004672//protein kinase activity	-	gi|147802484|emb|CAN77413.1|/7.18642e-23/hypothetical protein VITISV_000471 [Vitis vinifera]
Unigene12601_JX	577	0	18	0.001	3.80084	11.8921	Up	-	-	-	gi|225443958|ref|XP_002272481.1|/5.62882e-09/PREDICTED: hypothetical protein [Vitis vinifera]
CL11214.Contig1_JX	481	0	15	0.001	3.79953	11.8916	Up	-	-	-	-
Unigene68987_JX	449	0	14	0.001	3.79896	11.8914	Up	-	GO:0016757//transferase activity, transferring glycosyl groups	GO:0005975//carbohydrate metabolic process	gi|297734253|emb|CBI15500.3|/2.47629e-32/unnamed protein product [Vitis vinifera]
Unigene37136_JX	385	0	12	0.001	3.79755	11.8909	Up	-	-	-	-
Unigene38426_JX	385	0	12	0.001	3.79755	11.8909	Up	-	-	-	gi|225426858|ref|XP_002276880.1|/5.33361e-10/PREDICTED: hypothetical protein [Vitis vinifera]
Unigene63663_JX	418	0	13	0.001	3.78923	11.8877	Up	-	-	-	gi|297809859|ref|XP_002872813.1|/5.25464e-21/predicted protein [Arabidopsis lyrata subsp. lyrata]
Unigene69699_JX	547	0	17	0.001	3.78656	11.8867	Up	GO:0043231//intracellular membrane-bounded organelle	GO:0016833//oxo-acid-lyase activity	GO:0009081//branched chain family amino acid metabolic process	gi|30683260|ref|NP_850087.1|/8.03504e-23/hydroxymethylglutaryl-CoA lyase, putative / 3-hydroxy-3-methylglutarate-CoA lyase, putative / HMG-CoA lyase, putative [Arabidopsis thaliana]
Unigene44397_JX	354	0	11	0.001	3.78593	11.8864	Up	-	-	-	-
Unigene17160_JX	387	0	12	0.001	3.77793	11.8834	Up	-	-	-	-
Unigene12395_JX	484	0	15	0.001	3.77598	11.8826	Up	GO:0000325//plant-type vacuole;GO:0031224//intrinsic to membrane	GO:0005249//voltage-gated potassium channel activity	GO:0034220//ion transmembrane transport;GO:0030001//metal ion transport	gi|15234351|ref|NP_192093.1|/6.46695e-14/KCO5 (CA2+ ACTIVATED OUTWARD RECTIFYING K+ CHANNEL 5); outward rectifier potassium channel [Arabidopsis thaliana]
Unigene6335_JX	484	0	15	0.001	3.77598	11.8826	Up	-	-	-	-
CL7158.Contig1_JX	355	0	11	0.001	3.77527	11.8824	Up	-	-	-	-
Unigene66381_JX	549	0	17	0.001	3.77277	11.8814	Up	-	-	-	gi|116783048|gb|ABK22775.1|/1.57178e-10/unknown [Picea sitchensis]
Unigene18270_JX	388	0	12	0.001	3.76819	11.8797	Up	-	-	-	-
Unigene44019_JX	324	0	10	0.001	3.76044	11.8767	Up	-	GO:0046914//transition metal ion binding	-	gi|225443415|ref|XP_002268835.1|/4.95159e-40/PREDICTED: hypothetical protein [Vitis vinifera]
Unigene37303_JX	324	0	10	0.001	3.76044	11.8767	Up	-	-	-	-
Unigene8295_JX	454	0	14	0.001	3.75712	11.8754	Up	-	-	-	-
Unigene13401_JX	357	0	11	0.001	3.75412	11.8743	Up	-	-	-	-
Unigene625_JX	357	0	11	0.001	3.75412	11.8743	Up	GO:0031224//intrinsic to membrane	GO:0004553//hydrolase activity, hydrolyzing O-glycosyl compounds	GO:0006678//glucosylceramide metabolic process	gi|218185509|gb|EEC67936.1|/3.64383e-51/hypothetical protein OsI_35656 [Oryza sativa Indica Group]
Unigene6263_JX	455	0	14	0.001	3.74887	11.8722	Up	-	-	-	gi|9927274|dbj|BAB08213.2|/2.12962e-34/unnamed protein product [Oryza sativa Japonica Group]
Unigene45510_JX	358	0	11	0.001	3.74363	11.8702	Up	-	GO:0046914//transition metal ion binding;GO:0016307//phosphatidylinositol phosphate kinase activity;GO:0032559//adenyl ribonucleotide binding	GO:0046488//phosphatidylinositol metabolic process;GO:0019538//protein metabolic process;GO:0006796//phosphate metabolic process	gi|297738500|emb|CBI27745.3|/4.60946e-46/unnamed protein product [Vitis vinifera]
Unigene2440_JX	749	0	23	0.001	3.74136	11.8693	Up	-	-	-	gi|225453612|ref|XP_002267421.1|/7.52626e-38/PREDICTED: hypothetical protein [Vitis vinifera]
Unigene53458_JX	326	0	10	0.001	3.73737	11.8678	Up	-	-	-	-
Unigene41348_JX	326	0	10	0.001	3.73737	11.8678	Up	-	-	-	gi|4760708|dbj|BAA77394.1|/2.02211e-09/SAE1-S9-protein [Brassica rapa]
Unigene51674_JX	326	0	10	0.001	3.73737	11.8678	Up	-	-	-	gi|5281029|emb|CAB45965.1|/9.39305e-07/putative reverse transcriptase [Arabidopsis thaliana]
Unigene64831_JX	424	0	13	0.001	3.7356	11.8671	Up	-	GO:0016491//oxidoreductase activity;GO:0005506//iron ion binding	GO:0016129	gi|224120652|ref|XP_002330918.1|/1.96333e-52/cytochrome P450 [Populus trichocarpa]
Unigene48833_JX	359	0	11	0.001	3.7332	11.8662	Up	GO:0000229;GO:0009532//plastid stroma	-	-	gi|225427419|ref|XP_002264766.1|/7.3671e-28/PREDICTED: hypothetical protein [Vitis vinifera]
Unigene60829_JX	490	0	15	0.001	3.72974	11.8649	Up	-	-	-	gi|255626695|gb|ACU13692.1|/7.26221e-29/unknown [Glycine max]
Unigene13790_JX	425	0	13	0.001	3.72681	11.8637	Up	GO:0043231//intracellular membrane-bounded organelle	-	-	gi|224053338|ref|XP_002297770.1|/2.04591e-25/predicted protein [Populus trichocarpa]
CL10740.Contig1_JX	425	0	13	0.001	3.72681	11.8637	Up	-	-	-	-
Unigene39334_JX	327	0	10	0.001	3.72594	11.8634	Up	-	-	-	-
Unigene33916_JX	687	0	21	0.001	3.72431	11.8628	Up	-	-	-	-
Unigene12303_JX	360	0	11	0.001	3.72283	11.8622	Up	-	-	-	-
Unigene32613_JX	360	0	11	0.001	3.72283	11.8622	Up	GO:0044427//chromosomal part;GO:0043231//intracellular membrane-bounded organelle	GO:0003676//nucleic acid binding;GO:0034061	GO:0006260//DNA replication;GO:0006325//chromatin organization	gi|225432842|ref|XP_002279912.1|/1.73933e-48/PREDICTED: similar to polyprotein [Vitis vinifera]
Unigene5068_JX	524	0	16	0.001	3.72025	11.8612	Up	-	-	-	-
[truncated: 538 more rows]

## Sheet: FDP
	Additional file 8. The specific expression of genes in FDP in the comparison between RP and FDP
GeneID	Gene_length	FDP-Expression	RP-Expression	FDP-RPKM	RP-RPKM	log2 Ratio (RP/FDP)	Up-Down-Regulation (RP/FDP)	GO Component	GO Function	GO Process	Blast nr
CL6641.Contig1_JX	218	65	0	27.7015	0.001	-14.7577	Down	-	-	-	-
Unigene19923_JX	676	168	0	23.0892	0.001	-14.4949	Down	GO:0043231//intracellular membrane-bounded organelle	GO:0003676//nucleic acid binding;GO:0001071	GO:0006351//transcription, DNA-dependent;GO:0006950//response to stress	gi|225429734|ref|XP_002280370.1|/9.33065e-26/PREDICTED: hypothetical protein [Vitis vinifera]
CL10196.Contig1_JX	545	90	0	15.3424	0.001	-13.9052	Down	GO:0043231//intracellular membrane-bounded organelle	-	-	gi|125545127|gb|EAY91266.1|/1.89311e-08/hypothetical protein OsI_12882 [Oryza sativa Indica Group]
Unigene70220_JX	155	22	0	13.1867	0.001	-13.6868	Down	GO:0044424//intracellular part	-	GO:0050896//response to stimulus	gi|99033683|gb|ABF61863.1|/7.89352e-17/chaperone [Agave tequilana]
Unigene32531_JX	201	27	0	12.48	0.001	-13.6073	Down	-	-	-	-
Unigene23833_JX	923	103	0	10.3677	0.001	-13.3398	Down	-	-	GO:0050896//response to stimulus	gi|226530172|ref|NP_001149730.1|/5.40979e-42/AP2 domain containing protein [Zea mays]
Unigene31844_JX	161	17	0	9.81001	0.001	-13.26	Down	-	-	-	-
Unigene45668_JX	213	22	0	9.59599	0.001	-13.2282	Down	-	-	-	-
Unigene56562_JX	271	26	0	8.91355	0.001	-13.1218	Down	-	-	-	-
Unigene9270_JX	225	18	0	7.43253	0.001	-12.8596	Down	-	-	-	-
Unigene54354_JX	258	17	0	6.12175	0.001	-12.5797	Down	-	-	-	-
Unigene44969_JX	518	32	0	5.7394	0.001	-12.4867	Down	-	-	-	-
Unigene16077_JX	339	20	0	5.48121	0.001	-12.4203	Down	-	-	-	-
Unigene9176_JX	280	16	0	5.30895	0.001	-12.3742	Down	-	-	GO:0006351//transcription, DNA-dependent	gi|125540662|gb|EAY87057.1|/4.70658e-22/hypothetical protein OsI_08455 [Oryza sativa Indica Group]
Unigene24010_JX	307	17	0	5.14466	0.001	-12.3289	Down	-	-	-	-
Unigene65948_JX	327	18	0	5.11412	0.001	-12.3203	Down	-	-	-	-
CL11106.Contig1_JX	429	22	0	4.76444	0.001	-12.2181	Down	-	-	-	-
Unigene64577_JX	319	16	0	4.65989	0.001	-12.1861	Down	-	-	-	-
Unigene61770_JX	327	16	0	4.54589	0.001	-12.1503	Down	-	-	-	-
CL982.Contig1_JX	578	28	0	4.50067	0.001	-12.1359	Down	-	-	-	gi|255557263|ref|XP_002519662.1|/1.45024e-12/conserved hypothetical protein [Ricinus communis]
Unigene55609_JX	1321	59	0	4.1495	0.001	-12.0187	Down	GO:0044464//cell part	-	-	gi|108706691|gb|ABF94486.1|/5.73486e-105/Haemolysin-III related family protein, expressed [Oryza sativa Japonica Group]
Unigene17769_JX	367	16	0	4.05042	0.001	-11.9839	Down	-	-	-	-
Unigene66601_JX	697	25	0	3.33237	0.001	-11.7023	Down	GO:0030312//external encapsulating structure	-	GO:0006950//response to stress;GO:0009699//phenylpropanoid biosynthetic process	gi|225441529|ref|XP_002280711.1|/7.20789e-53/PREDICTED: hypothetical protein [Vitis vinifera]
CL2685.Contig1_JX	1104	29	0	2.44048	0.001	-11.2529	Down	-	-	-	gi|242051951|ref|XP_002455121.1|/1.10061e-10/hypothetical protein SORBIDRAFT_03g004680 [Sorghum bicolor]
Unigene12371_JX	896	17	0	1.76274	0.001	-10.7836	Down	-	GO:0016628//oxidoreductase activity, acting on the CH-CH group of donors, NAD or NADP as acceptor;GO:0032559//adenyl ribonucleotide binding	GO:0008152//metabolic process;GO:0050896//response to stimulus	gi|224098390|ref|XP_002311161.1|/5.03001e-122/predicted protein [Populus trichocarpa]
