# Supplementary material for: Transcriptome analysis of Cymbidium sinense and its application to the identification of genes associated with floral development
Source: BMC Genomics. 2013 Apr 24;14:279. doi: 10.1186/1471-2164-14-279 (PMC3639151; doi:10.1186/1471-2164-14-279)
Supplement: Additional file 9 — Gene set enrichment analysis in the comparison between RP and FDP by GO and KEGG. [file 1471-2164-14-279-S9.xls]

## Sheet: GO
	Addutional file 9. Gene set enrichment analysis in the comparison between RP and FDP by GO
Category	Subcategory	Corrected P-value	Cluster frequency	Up-regulation	Down-regulation
Cellular Component	organelle part	5.1e-16	1368 out of 7839 genes, 17.5%	1347	21
	intracellular organelle part	2.26e-12	1165 out of 7839 genes, 14.9%	1148	17
	macromolecular complex	1.71e-10	971 out of 7839 genes, 12.4%	955	16
	organelle membrane	8.28e-08	519 out of 7839 genes, 6.6%	514	5
	mitochondrial part	4.69e-07	120 out of 7839 genes, 1.5%	120	0
	chromatin	5.75e-07	68 out of 7839 genes, 0.9%	68	0
	chromosome	8.45e-07	123 out of 7839 genes, 1.6%	122	1
	mitochondrion	8.78e-07	124 out of 7839 genes, 1.6%	124	0
	non-membrane-bounded organelle	9.56e-07	454 out of 7839 genes, 5.8%	452	2
	intracellular non-membrane-bounded organelle	9.56e-07	454 out of 7839 genes, 5.8%	452	2
	chromosomal part	2.17e-06	103 out of 7839 genes, 1.3%	103	0
	protein complex	2.78e-06	593 out of 7839 genes, 7.6%	578	15
	organelle envelope	1.69e-05	393 out of 7839 genes, 5.0%	386	7
	envelope	2.7e-05	396 out of 7839 genes, 5.1%	389	7
	mitochondrial envelope	0.00018	87 out of 7839 genes, 1.1%	87	0
	mitochondrial membrane	0.00022	81 out of 7839 genes, 1.0%	81	0
	NADH dehydrogenase complex	0.00078	27 out of 7839 genes, 0.3%	27	0
	nuclear part	0.00158	251 out of 7839 genes, 3.2%	251	0
	organelle inner membrane	0.00212	158 out of 7839 genes, 2.0%	158	0
	proteasome complex	0.00375	40 out of 7839 genes, 0.5%	40	0
	ribonucleoprotein complex	0.00595	348 out of 7839 genes, 4.4%	347	1
	mitochondrial membrane part	0.00823	56 out of 7839 genes, 0.7%	56	0
	nucleus	0.01019	263 out of 7839 genes, 3.4%	263	0
	mitochondrial respiratory chain	0.0117	45 out of 7839 genes, 0.6%	45	0
	respiratory chain	0.0117	45 out of 7839 genes, 0.6%	45	0
	membrane-bounded organelle	0.03221	4646 out of 7839 genes, 59.3%	4558	88
	mitochondrial inner membrane	0.03669	65 out of 7839 genes, 0.8%	65	0
Molecular Function	binding	0.00019	5410 out of 8301 genes, 65.2%	5302	108
	ligase activity	0.00208	314 out of 8301 genes, 3.8%	309	5
	protein binding	0.00511	630 out of 8301 genes, 7.6%	614	16
Biological Process	regulation of biological process	1.35e-06	613 out of 7003 genes, 8.8%	607	6
	cellular localization	1.65e-06	193 out of 7003 genes, 2.8%	192	1
	macromolecule catabolic process	2.32e-06	192 out of 7003 genes, 2.7%	191	1
	modification-dependent protein catabolic process	2.71e-06	147 out of 7003 genes, 2.1%	146	1
	modification-dependent macromolecule catabolic process	2.71e-06	147 out of 7003 genes, 2.1%	146	1
	proteolysis involved in cellular protein catabolic process	2.71e-06	147 out of 7003 genes, 2.1%	146	1
	establishment of localization in cell	3.35e-06	185 out of 7003 genes, 2.6%	184	1
	developmental process	5.73e-06	1083 out of 7003 genes, 15.5%	1063	20
	intracellular transport	6.81e-06	165 out of 7003 genes, 2.4%	164	1
	cellular macromolecule catabolic process	9.71e-06	170 out of 7003 genes, 2.4%	169	1
	negative regulation of biological process	1.08e-05	106 out of 7003 genes, 1.5%	106	0
	chromatin organization	1.96e-05	162 out of 7003 genes, 2.3%	162	0
	protein localization	2.48e-05	206 out of 7003 genes, 2.9%	205	1
	protein catabolic process	5.62e-05	151 out of 7003 genes, 2.2%	150	1
	protein transport	7.18e-05	194 out of 7003 genes, 2.8%	193	1
	establishment of protein localization	7.18e-05	194 out of 7003 genes, 2.8%	193	1
	proteolysis	7.83e-05	156 out of 7003 genes, 2.2%	155	1
	cellular protein catabolic process	7.97e-05	150 out of 7003 genes, 2.1%	149	1
	regulation of metabolic process	0.00015	257 out of 7003 genes, 3.7%	254	3
	chromosome organization	0.00017	174 out of 7003 genes, 2.5%	174	0
	multicellular organismal development	0.0005	730 out of 7003 genes, 10.4%	718	12
	anatomical structure development	0.00069	666 out of 7003 genes, 9.5%	654	12
	regulation of gene expression	0.00079	185 out of 7003 genes, 2.6%	183	2
	regulation of macromolecule metabolic process	0.00111	194 out of 7003 genes, 2.8%	192	2
	negative regulation of cellular process	0.00124	54 out of 7003 genes, 0.8%	54	0
	negative regulation of developmental process	0.00144	25 out of 7003 genes, 0.4%	25	0
	nucleosome organization	0.00161	51 out of 7003 genes, 0.7%	51	0
	macromolecule localization	0.00346	255 out of 7003 genes, 3.6%	254	1
	organelle organization	0.00407	380 out of 7003 genes, 5.4%	379	1
	negative regulation of gene expression	0.00524	64 out of 7003 genes, 0.9%	64	0
	negative regulation of macromolecule metabolic process	0.00584	66 out of 7003 genes, 0.9%	66	0
	multicellular organismal process	0.00714	810 out of 7003 genes, 11.6%	794	16
	biological regulation	0.00737	860 out of 7003 genes, 12.3%	849	11
	cellular component organization at cellular level	0.00846	458 out of 7003 genes, 6.5%	457	1
	meristem development	0.00932	80 out of 7003 genes, 1.1%	80	0
	negative regulation of metabolic process	0.00989	67 out of 7003 genes, 1.0%	67	0
	gene silencing	0.01275	62 out of 7003 genes, 0.9%	62	0
	negative regulation of cell differentiation	0.01473	18 out of 7003 genes, 0.3%	18	0
	Golgi vesicle transport	0.01487	43 out of 7003 genes, 0.6%	43	0
	tissue development	0.02043	155 out of 7003 genes, 2.2%	154	1
	macromolecular complex subunit organization	0.02342	149 out of 7003 genes, 2.1%	149	0
	organ development	0.02747	387 out of 7003 genes, 5.5%	383	4
	system development	0.02747	387 out of 7003 genes, 5.5%	383	4
	stem cell maintenance	0.03187	17 out of 7003 genes, 0.2%	17	0
	stem cell differentiation	0.03187	17 out of 7003 genes, 0.2%	17	0
	stem cell development	0.03187	17 out of 7003 genes, 0.2%	17	0
	regulation of cellular process	0.03332	444 out of 7003 genes, 6.3%	439	5
	protein modification by small protein conjugation or removal	0.04057	147 out of 7003 genes, 2.1%	145	2
	cellular component organization	0.04338	752 out of 7003 genes, 10.7%	747	5
	cellular component organization or biogenesis at cellular level	0.04622	581 out of 7003 genes, 8.3%	579	2

## Sheet: KEGG
Additional file 9. Gene set enrichment analysis in the comparison between RP and FDP by KEGG
KEGG Pathway Category	Qvalue	Pathway ID	DEGs with pathway annotation (8540)	Up-regulation	Down-regulation
Spliceosome	2.81485e-07	ko03040	316 (3.7%)	311	5
Ubiquitin-mediated proteolysis	1.70718e-06	ko04120	226 (2.65%)	220	6
RNA transport	3.24555e-06	ko03013	302 (3.54%)	299	3
Proteasome	4.86239e-06	ko03050	57 (0.67%)	57	0
Lysine degradation	0.0071967	ko00310	46 (0.54%)	46	0
Protein processing in endoplasmic reticulum	0.0071967	ko04141	278 (3.26%)	244	34
mRNA surveillance pathway	0.0095078	ko03015	198 (2.32%)	198	0
Nucleotide excision repair	0.0147199	ko03420	95 (1.11%)	95	0
Arginine and proline metabolism	0.0201107	ko00330	64 (0.75%)	64	0
Citrate cycle (TCA cycle)	0.0201107	ko00020	54 (0.63%)	54	0
DNA replication	0.0223705	ko03030	67 (0.78%)	67	0
Other types of O-glycan biosynthesis	0.0469947	ko00514	17 (0.2%)	17	0
