# Supplementary material for: Transcriptome analysis of Cymbidium sinense and its application to the identification of genes associated with floral development
Source: BMC Genomics. 2013 Apr 24;14:279. doi: 10.1186/1471-2164-14-279 (PMC3639151; doi:10.1186/1471-2164-14-279)
Supplement: Additional file 10 — The functional annotation for the unigenes related with flower development in C. sinense DGE. [file 1471-2164-14-279-S10.xls]

## Sheet: Sheet1
Additional file 10. The functional annotation for the unigenes related with flower development in C. sinense DGE
Unigen ID	Swissport/Nr annotation	Nr ID
Unigene40123	Arabidopsis thaliana Auxin response factor 2 (ARF2)	AED97551.1
Unigene28336	Arabidopsis thaliana Receptor protein kinase CLAVATA1	ADD64789.1
Unigene34963	Zea mays FPF1	ACG44143.1
Unigene34193	Arabidopsis thaliana Cytochrome P450 90A1 (CYP90A1)	ACA83752.1
Unigene33969	Arabidopsis thaliana Auxin response factor 2 (ARF2)	AAP06759.1
Unigene7424	Arabidopsis thaliana Flavin-containing monooxygenase YUCCA4 (YUC4)	BAG14340.1
Unigene4387	Arabidopsis thaliana FD	BAC65865.1
Unigene57084	Gallus gallus Protein polybromo-1 (PBRM1)	EEE99460.1
Unigene13725	Arabidopsis thaliana probable glutamate carboxypeptidase 2 (AMP1)	NP_001051516.2
CL12367.Contig1	Arabidopsis thaliana Histidine kinase 3 (AHK3)	BAD01585.1
Unigene68576	Arabidopsis thaliana inactive leucine-rich repeat receptor-like protein kinase CORYNE (CRN)	NP_001045269.1
Unigene49192	Arabidopsis thaliana EMF2	ABD85301.1
Unigene68504	Oryza sativa probable histone-arginine methyltransferase CARM1	NP_001060600.1
Unigene68577	Arabidopsis thaliana inactive leucine-rich repeat receptor-like protein kinase CORYNE (CRN)	NP_001045269.1
Unigene33551	Arabidopsis thaliana FD	NP_001189545.1
Unigene35813	Arabidopsis thaliana FD
Unigene39359	Oryza sativa B3 domain-containing protein Os03g0622100	NP_001050681.1
Unigene43772	Arabidopsis thaliana Leucine-rich repeat receptor-like serine/threonine-protein kinase BAM1	NP_001058593.1
CL2992.Contig1	Arabidopsis thaliana Protein VERNALIZATION INSENSITIVE 3 VIN3	NP_001061268.1
Unigene17906	Arabidopsis thaliana Flavin-containing monooxygenase YUCCA3 (YUC3)	XP_002889517.1
Unigene40928	Receptor protein kinase CLAVATA1, Arabidopsis thaliana CLV1	NP_001058593.1
Unigene61581	Calmodulin, Medicago sativa CAL1	CAH57706.1
Unigene65459	Auxin response factor 2, Arabidopsis thaliana ARF2	AAP06759.1
Unigene10898	Small RNA 2'-O-methyltransferase Arabidopsis thaliana HEN1	BAJ16352.1
CL2992.Contig2	Protein VERNALIZATION INSENSITIVE 3, Arabidopsis thaliana VIN3	NP_001061268.1
Unigene4182	flowering locus T [Cymbidium goeringii]	ADI58462.1
Unigene630	LEAFY [Oncidium hybrid cultivar]	ADL57240.1
Unigene32766	AGAMOUS-LIKE2 [Capsicum annuum]	ADP06386.1
Unigene59851	MADS box transcription factor 11 [Oncidium Gower]	ADJ67241.1
Unigene10812	AGL 6 [Cymbidium goeringii]	ADI58464.1
CL8515.Contig1	PREDICTED: hypothetical protein [Vitis vinifera]	XP_002264209.1
Unigene32770	PREDICTED: hypothetical protein [Vitis vinifera]	XP_002275305.1
