# Supplementary material for: Transcriptome analysis of Cymbidium sinense and its application to the identification of genes associated with floral development
Source: BMC Genomics. 2013 Apr 24;14:279. doi: 10.1186/1471-2164-14-279 (PMC3639151; doi:10.1186/1471-2164-14-279)
Supplement: Additional file 11 — Primer sequences for qRT-PCR. [file 1471-2164-14-279-S11.xls]

## Sheet: Sheet1
	Additional file 11. Primer sequences for qRT-PCR
GeneID for qRT-PCR			Primers of the gene for qRT-PCR
Unigene35813			Sense primer		5'GCATGAACAGAACGAAGACG3'
			Antisense primer		5'ACGTTCACTGGATTGTCACTG3'
Unigene4182			Sense primer		5'ATTGTAGGGCGAGTGATTGG3'
			Antisense primer		5'ATTCCCTCCAACTTCAACTCTC3'
Unigene630			Sense primer		5'CCGGAATACAAGGTTCGTCAC3'
			Antisense primer		5'GGCTCGATTATCTCTTCCATCTC3'
Unigene10812			Sense primer		5'ACTTTCTGTTCTCTGTGACGC3'
			Antisense primer		5'TGGTAGCTTGAGAATTGAGGC3'
Unigene28336			Sense primer		5'TGGTCGCGCTTAATATCACC3'
			Antisense primer		5'GAGATTAACAAGACGGTCGAGG3'
Unigene32770			Sense primer		5'CGGCACTTGAACTTGAAACC3'
			Antisense primer		5'ATTGCTCACTGCCTCTTCC3'
Unigene34963			Sense primer		5'TTACGATGGCAGGAGTTTGG3'
			Antisense primer		5'AGCGAGGCGTAAGAACTTATC3'
Unigene65459			Sense primer		5'ACCAAACTCTGCCTAGTCTCCCTT3'
			Antisense primer		5'GTGTTTGCTCACGTGACACTGCTT3'
Unigene33551			Sense primer		5'CTCAGATGACATTATCGCCTCC3'
			Antisense primer		5'GCTGCCGATTCCCTATTCTT3'
Unigene39359			Sense primer		5'AGCTTGTTTAAGGAAGAAGATCATTTC3'
			Antisense primer		5'ATTCCCAGCATACTTGAAAAATAGAG3'
Unigene43772			Sense primer		5'CCCGGTAATGAGTTCCAAGAG3'
			Antisense primer		5'GGCTACATCGCACCAGAATATG3'
Unigene17906			Sense primer		5'CCCATATTCCCCTTTCCAACTG3'
			Antisense primer		5'TGGATACAGTAGCAACGTTCC3'
Unigene40928			Sense primer		5'GGGTATTTCAATCTCTACGAGGG3'
			Antisense primer		5'GCTATATCGAGACGCACTAACG3'
Unigene10898			Sense primer		5'AGCACATGGAAGAGGATCAAG3'
			Antisense primer		5'GGATCTCTGTAGGATTGGGTTG3'
CL8518.Contig1			Sense primer		5'GTCACACTGAGGAACCACTTC3'
			Antisense primer		5'CAATATGGGAGAGGGTGCTAC3'
CL2992.Contig1			Sense primer		5'TCCTCTCCTTTCCCATCTCTG3'
			Antisense primer		5'GGAGAAAAGGGAGCTAGTACATG3'
ACTIN			Sense primer		5'CCTCTCAATCCCAAGGCAAACA3'
			Antisense primer		5'GACCTCGGGGCACCTAAATCTC3'
